# Supplementary material for: Synthesis and Characterization of Unusual S=1 Fe(0)‐Silyl Complexes Supported by Styrene Ligands
Source: Angew Chem Int Ed Engl. 2025 Dec 30;65(8):e20739. doi: 10.1002/anie.202520739 (PMC12910147; doi:10.1002/anie.202520739)
Supplement: Supplementary file 2 — Supporting Information [file ANIE-65-e20739-s002.zip]

Archive with 2 entries (2 files):
- 098akb25.cif
- 27akb24.cif
