# Supplementary material for: Synthesis and Characterization of Unusual S=1 Fe(0)‐Silyl Complexes Supported by Styrene Ligands
Source: Angew Chem Int Ed Engl. 2025 Dec 30;65(8):e20739. doi: 10.1002/anie.202520739 (PMC12910147; doi:10.1002/anie.202520739)
Supplement: Supplementary file 2 — Supporting Information [file ANIE-65-e20739-s002.zip › 098akb25.cif]

data_098akb25_autored
_audit_creation_date               2025-09-02
_audit_creation_method
;
Olex2 1.5
(compiled 2025.05.31 svn.r86d253d1 for OlexSys, GUI svn.r7254)
;
_shelx_SHELXL_version_number       '2018/3'
_audit_contact_author_address      ?
_audit_contact_author_email        ?
_audit_contact_author_name         ''
_audit_contact_author_phone        ?
_publ_contact_author_id_orcid      ?
_publ_section_references
;
Dolomanov, O.V., Bourhis, L.J., Gildea, R.J, Howard, J.A.K. & Puschmann, H.
 (2009), J. Appl. Cryst. 42, 339-341.

Sheldrick, G.M. (2015). Acta Cryst. A71, 3-8.

Sheldrick, G.M. (2015). Acta Cryst. C71, 3-8.
;
_chemical_name_common              ?
_chemical_name_systematic          098akb25
_chemical_formula_moiety           'C20 H40 Br Mg O5, C45 H45 Fe Si'
_chemical_formula_sum              'C73 H101 Br Fe Mg O7 Si'
_chemical_formula_weight           1278.69
_chemical_absolute_configuration   ?
_chemical_melting_point            ?
_chemical_oxdiff_formula           'C44 H44 Fe1 O3 Si1'
loop_
  _atom_type_symbol
  _atom_type_description
  _atom_type_scat_dispersion_real
  _atom_type_scat_dispersion_imag
  _atom_type_scat_source
 'C' 'C' 0.0181 0.0091 'International Tables Vol C Tables 4.2.6.8 and 6.1.1.4'
 'H' 'H' 0.0000 0.0000 'International Tables Vol C Tables 4.2.6.8 and 6.1.1.4'
 'Br' 'Br' -0.6763 1.2805
 'International Tables Vol C Tables 4.2.6.8 and 6.1.1.4'
 'Fe' 'Fe' -1.1336 3.1974
 'International Tables Vol C Tables 4.2.6.8 and 6.1.1.4'
 'Mg' 'Mg' 0.1719 0.1771 'International Tables Vol C Tables 4.2.6.8 and 6.1.1.4'
 'O' 'O' 0.0492 0.0322 'International Tables Vol C Tables 4.2.6.8 and 6.1.1.4'
 'Si' 'Si' 0.2541 0.3302 'International Tables Vol C Tables 4.2.6.8 and 6.1.1.4'

_shelx_space_group_comment
;
The symmetry employed for this shelxl refinement is uniquely defined
by the following loop, which should always be used as a source of
symmetry information in preference to the above space-group names.
They are only intended as comments.
;
_space_group_crystal_system        'monoclinic'
_space_group_IT_number             9
_space_group_name_H-M_alt          'C 1 c 1'
_space_group_name_Hall             'C -2yc'
loop_
  _space_group_symop_operation_xyz
 'x, y, z'
 'x, -y, z+1/2'
 'x+1/2, y+1/2, z'
 'x+1/2, -y+1/2, z+1/2'

_cell_length_a                     21.5148(7)
_cell_length_b                     14.6398(4)
_cell_length_c                     22.7027(7)
_cell_angle_alpha                  90
_cell_angle_beta                   107.493(3)
_cell_angle_gamma                  90
_cell_volume                       6820.0(4)
_cell_formula_units_Z              4
_cell_measurement_reflns_used      16539
_cell_measurement_temperature      149.9(4)
_cell_measurement_theta_max        76.1870
_cell_measurement_theta_min        3.8740
_cell_oxdiff_angle_alpha           89.991(3)
_cell_oxdiff_angle_beta            107.529(3)
_cell_oxdiff_angle_gamma           89.986(3)
_cell_oxdiff_length_a              21.5230(8)
_cell_oxdiff_length_b              14.6299(5)
_cell_oxdiff_length_c              22.7138(6)
_cell_oxdiff_measurement_reflns_used  16544
_cell_oxdiff_volume                6820.0(4)
_shelx_estimated_absorpt_T_max     0.860
_shelx_estimated_absorpt_T_min     0.575
_exptl_absorpt_coefficient_mu      3.117
_exptl_absorpt_correction_T_max    1.00000
_exptl_absorpt_correction_T_min    0.44430
_exptl_absorpt_correction_type     multi-scan
_exptl_absorpt_process_details
;
CrysAlisPro 1.171.43.143a (Rigaku Oxford Diffraction, 2024)
Empirical absorption correction using spherical harmonics,
implemented in SCALE3 ABSPACK scaling algorithm.
;
_exptl_absorpt_special_details     ?
_exptl_crystal_colour              'clear dark orange'
_exptl_crystal_colour_lustre       clear
_exptl_crystal_colour_modifier     dark
_exptl_crystal_colour_primary      orange
_exptl_crystal_density_diffrn      1.245
_exptl_crystal_density_meas        ?
_exptl_crystal_density_method      ?
_exptl_crystal_description         block
_exptl_crystal_F_000               2728
_exptl_crystal_size_max            0.2
_exptl_crystal_size_mid            0.1
_exptl_crystal_size_min            0.05
_exptl_transmission_factor_max     ?
_exptl_transmission_factor_min     ?
_diffrn_reflns_av_R_equivalents    0.0740
_diffrn_reflns_av_unetI/netI       0.0672
_diffrn_reflns_Laue_measured_fraction_full  1.000
_diffrn_reflns_Laue_measured_fraction_max  0.980
_diffrn_reflns_limit_h_max         26
_diffrn_reflns_limit_h_min         -27
_diffrn_reflns_limit_k_max         18
_diffrn_reflns_limit_k_min         -18
_diffrn_reflns_limit_l_max         28
_diffrn_reflns_limit_l_min         -26
_diffrn_reflns_number              38462
_diffrn_reflns_point_group_measured_fraction_full  0.810
_diffrn_reflns_point_group_measured_fraction_max  0.787
_diffrn_reflns_theta_full          67.684
_diffrn_reflns_theta_max           77.079
_diffrn_reflns_theta_min           3.709
_diffrn_ambient_environment        N~2~
_diffrn_ambient_temperature        149.9(4)
_diffrn_detector                   'CCD plate'
_diffrn_detector_area_resol_mean   10.5035
_diffrn_detector_type              Atlas
_diffrn_measured_fraction_theta_full  1.000
_diffrn_measured_fraction_theta_max  0.980
_diffrn_measurement_details
;
List of Runs (angles in degrees, time in seconds):

  # Type    Start    End  Width  t~exp~   \w     \q     \k     \f   Frames
--------------------------------------------------------------------------
  1  \w     -3.00  37.00   1.00   25.00    --  -40.90  19.00  60.00   40
  2  \w     -5.00  34.00   1.00   25.00    --  -40.90  19.00-150.00   39
  3  \w      6.00  38.00   1.00   25.00    --  -40.90  19.00 150.00   32
  4  \w    -21.00  25.00   1.00   25.00    --  -40.90  37.00 -60.00   46
  5  \w    -16.00  23.00   1.00   25.00    --  -40.90  37.00   0.00   39
  6  \w     -4.00  25.00   1.00   25.00    --  -40.90  37.00 -90.00   29
  7  \w     39.00  76.00   1.00   25.00    --   40.90-125.00  30.00   37
  8  \w     45.00  70.00   1.00  100.00    --  111.00 -45.00 150.00   25
  9  \w     44.00  72.00   1.00  100.00    --  111.00 -45.00 120.00   28
 10  \w     63.00  90.00   1.00  100.00    --  111.00 -61.00 -60.00   27
 11  \w     61.00 126.00   1.00  100.00    --  111.00 -77.00 -60.00   65
 12  \w    115.00 176.00   1.00  100.00    --  111.00  77.00-150.00   61
 13  \w     43.00  81.00   1.00  100.00    --  111.00-125.00  90.00   38
 14  \w     43.00  72.00   1.00  100.00    --  111.00 -45.00-150.00   29
 15  \w    112.00 178.00   1.00  100.00    --  111.00  77.00   0.00   66
 16  \w     41.00  71.00   1.00  100.00    --  111.00 -45.00 -30.00   30
 17  \w     44.00  71.00   1.00  100.00    --  111.00 -45.00 -60.00   27
 18  \w     91.00 170.00   1.00  100.00    --  111.00  45.00 -60.00   79
 19  \w     62.00 107.00   1.00  100.00    --  111.00-125.00 -30.00   45
 20  \w     43.00  70.00   1.00  100.00    --  111.00 -45.00 -90.00   27
 21  \w     30.00 103.00   1.00  100.00    --  111.00 -94.00 120.00   73
 22  \w     42.00  67.00   1.00  100.00    --  111.00 -45.00  90.00   25
 23  \w     52.00  79.00   1.00  100.00    --  111.00 -77.00-180.00   27
 24  \w      1.00  35.00   1.00   25.00    --  -40.90  19.00  90.00   34
 25  \w    -15.00  31.00   1.00   25.00    --  -40.90  37.00 150.00   46
 26  \w      6.00  71.00   1.00   25.00    --   40.90 -99.00  90.00   65
 27  \w     -1.00  26.00   1.00   25.00    --   40.90 -19.00-180.00   27
 28  \w     31.00  90.00   1.00   25.00    --   40.90-125.00-120.00   59
 29  \w    -37.00 -10.00   1.00   25.00    --   40.90 -19.00-180.00   27
 30  \w     68.00 112.00   1.00  100.00    --  111.00-125.00 120.00   44
 31  \w     41.00  66.00   1.00  100.00    --  111.00 -61.00  30.00   25
 32  \w    151.00 178.00   1.00  100.00    --  111.00  77.00  60.00   27
 33  \w     81.00 107.00   1.00  100.00    --  111.00 -94.00 -90.00   26
 34  \w     68.00  95.00   1.00  100.00    --  111.00-125.00-150.00   27
 35  \w    108.00 135.00   1.00  100.00    --  111.00  77.00-180.00   27
 36  \w     76.00 112.00   1.00  100.00    --  111.00-125.00 -60.00   36
 37  \w     61.00 107.00   1.00  100.00    --  111.00 -94.00  30.00   46
 38  \w     68.00 111.00   1.00  100.00    --  111.00-125.00 -90.00   43
 39  \w     41.00  72.00   1.00  100.00    --  111.00 -45.00  90.00   31
 40  \w     59.00  91.00   1.00  100.00    --  111.00 -61.00   0.00   32
 41  \w    102.00 177.00   1.00  100.00    --  111.00  41.00 -96.00   75
 42  \w     85.00 112.00   1.00  100.00    --  111.00  15.00-150.00   27
 43  \w    151.00 178.00   1.00  100.00    --  111.00  15.00-150.00   27
 44  \w     73.00 112.00   1.00  100.00    --  111.00-125.00-180.00   39
 45  \w     43.00  70.00   1.00  100.00    --  111.00-125.00-180.00   27
 46  \w    106.00 156.00   1.00  100.00    --  111.00  77.00 -30.00   50
 47  \w    116.00 147.00   1.00  100.00    --  111.00  77.00  60.00   31
 48  \w     86.00 112.00   1.00  100.00    --  111.00-125.00  30.00   26
 49  \w    108.00 134.00   1.00  100.00    --  111.00  77.00 -60.00   26
 50  \w     77.00 107.00   1.00  100.00    --  111.00 -94.00-150.00   30
 51  \w     80.00 107.00   1.00  100.00    --  111.00 -94.00   0.00   27
 52  \w     82.00 107.00   1.00  100.00    --  111.00 -94.00 150.00   25
 53  \w    114.00 156.00   1.00  100.00    --  111.00  77.00 120.00   42
;
_diffrn_measurement_device         'four-circle diffractometer'
_diffrn_measurement_device_type    'SuperNova, Dual, Cu at home/near, Atlas'
_diffrn_measurement_method         '\w scans'
_diffrn_orient_matrix_type        
 'CrysAlisPro convention (1999,Acta A55,543-557)'
_diffrn_orient_matrix_UB_11        -0.0170315000
_diffrn_orient_matrix_UB_12        0.0800233000
_diffrn_orient_matrix_UB_13        0.0364508000
_diffrn_orient_matrix_UB_21        -0.0603366000
_diffrn_orient_matrix_UB_22        -0.0525599000
_diffrn_orient_matrix_UB_23        0.0047339000
_diffrn_orient_matrix_UB_31        0.0412803000
_diffrn_orient_matrix_UB_32        -0.0438461000
_diffrn_orient_matrix_UB_33        0.0608878000
_diffrn_radiation_monochromator    mirror
_diffrn_radiation_probe            x-ray
_diffrn_radiation_type             'Cu K\a'
_diffrn_radiation_wavelength       1.54184
_diffrn_source                     'micro-focus sealed X-ray tube'
_diffrn_source_type                'SuperNova (Cu) X-ray Source'
_reflns_Friedel_coverage           0.604
_reflns_Friedel_fraction_full      0.619
_reflns_Friedel_fraction_max       0.593
_reflns_number_gt                  10252
_reflns_number_total               11368
_reflns_special_details
;
 Reflections were merged by SHELXL according to the crystal
 class for the calculation of statistics and refinement.
 
 Structure factors included contributions from the .fab file.
 
 _reflns_Friedel_fraction is defined as the number of unique
 Friedel pairs measured divided by the number that would be
 possible theoretically, ignoring centric projections and
 systematic absences.
;
_reflns_threshold_expression       'I > 2\s(I)'
_computing_cell_refinement         'CrysAlisPro 1.171.43.143a (Rigaku OD, 2024)'
_computing_data_collection        
 'CrysAlisPro system (CCD 43.143a 64-bit (release 25-10-2024))'
_computing_data_reduction          'CrysAlisPro 1.171.43.143a (Rigaku OD, 2024)'
_computing_molecular_graphics      'Olex2 1.5 (Dolomanov et al., 2009)'
_computing_publication_material    'Olex2 1.5 (Dolomanov et al., 2009)'
_computing_structure_refinement    'SHELXL 2018/3 (Sheldrick, 2015)'
_computing_structure_solution      'SHELXT 2018/2 (Sheldrick, 2018)'
_refine_diff_density_max           0.496
_refine_diff_density_min           -0.509
_refine_diff_density_rms           0.071
_refine_ls_abs_structure_details
;
 Classical Flack method preferred over Parsons because s.u. lower.
;
_refine_ls_abs_structure_Flack     0.005(6)
_refine_ls_extinction_coef         .
_refine_ls_extinction_method       none
_refine_ls_goodness_of_fit_ref     1.023
_refine_ls_hydrogen_treatment      constr
_refine_ls_matrix_type             full
_refine_ls_number_parameters       670
_refine_ls_number_reflns           11368
_refine_ls_number_restraints       2
_refine_ls_R_factor_all            0.0674
_refine_ls_R_factor_gt             0.0618
_refine_ls_restrained_S_all        1.022
_refine_ls_shift/su_max            0.001
_refine_ls_shift/su_mean           0.000
_refine_ls_structure_factor_coef   Fsqd
_refine_ls_weighting_details      
 'w=1/[\s^2^(Fo^2^)+(0.0990P)^2^+4.4858P] where P=(Fo^2^+2Fc^2^)/3'
_refine_ls_weighting_scheme        calc
_refine_ls_wR_factor_gt            0.1606
_refine_ls_wR_factor_ref           0.1660
_refine_special_details            ?
_olex2_refinement_description
;
1. Fixed Uiso
 At 1.2 times of:
  All C(H) groups, All C(H,H) groups
 At 1.5 times of:
  All C(H,H,H) groups
2.a Ternary CH refined with riding coordinates:
 C18(H18), C10(H10), C2(H2)
2.b Secondary CH2 refined with riding coordinates:
 C9(H9A,H9B), C57(H57A,H57B), C56(H56A,H56B), C55(H55A,H55B), C17(H17A,H17B),
 C54(H54A,H54B), C1(H1A,H1B), C49(H49A,H49B), C48(H48A,H48B), C58(H58A,H58B),
 C46(H46A,H46B), C62(H62A,H62B), C64(H64A,H64B), C50(H50A,H50B), C65(H65A,H65B),
  C60(H60A,H60B), C63(H63A,H63B), C59(H59A,H59B), C53(H53A,H53B), C61(H61A,
 H61B), C47(H47A,H47B), C52(H52A,H52B), C51(H51A,H51B)
2.c Aromatic/amide H refined with riding coordinates:
 C40(H40), C44(H44), C37(H37), C16(H16), C20(H20), C36(H36), C34(H34),
 C21(H21), C27(H27), C4(H4), C24(H24), C23(H23), C43(H43), C26(H26), C22(H22),
 C8(H8), C15(H15), C12(H12), C29(H29), C33(H33), C14(H14), C30(H30), C13(H13),
 C41(H41), C5(H5), C7(H7), C6(H6)
2.d Idealised Me refined as rotating group:
 C45(H45A,H45B,H45C), C38(H38A,H38B,H38C), C31(H31A,H31B,H31C)
;
_atom_sites_solution_hydrogens     geom
_atom_sites_solution_primary       dual
_atom_sites_solution_secondary     ?
loop_
  _atom_site_label
  _atom_site_type_symbol
  _atom_site_fract_x
  _atom_site_fract_y
  _atom_site_fract_z
  _atom_site_U_iso_or_equiv
  _atom_site_adp_type
  _atom_site_occupancy
  _atom_site_site_symmetry_order
  _atom_site_calc_flag
  _atom_site_refinement_flags_posn
  _atom_site_refinement_flags_adp
  _atom_site_refinement_flags_occupancy
  _atom_site_disorder_assembly
  _atom_site_disorder_group
 Br1 Br 0.58743(4) 1.19373(5) 0.71302(4) 0.0576(2) Uani 1 1 d . . . . .
 Fe1 Fe 0.37869(4) 0.71486(5) 0.47187(4) 0.02648(18) Uani 1 1 d . . . . .
 Si1 Si 0.45392(7) 0.59100(10) 0.50502(7) 0.0292(3) Uani 1 1 d . . . . .
 Mg1 Mg 0.61417(9) 1.10355(12) 0.62566(9) 0.0311(4) Uani 1 1 d . . . . .
 O3 O 0.5872(2) 0.9768(3) 0.6552(2) 0.0358(9) Uani 1 1 d . . . . .
 O1 O 0.6422(2) 1.0223(3) 0.5586(2) 0.0328(8) Uani 1 1 d . . . . .
 O5 O 0.6395(2) 1.2188(3) 0.5816(2) 0.0354(8) Uani 1 1 d . . . . .
 O2 O 0.5193(2) 1.1224(3) 0.5638(2) 0.0382(9) Uani 1 1 d . . . . .
 O4 O 0.7114(2) 1.0884(3) 0.6824(2) 0.0398(9) Uani 1 1 d . . . . .
 C9 C 0.4519(3) 0.8035(4) 0.5191(3) 0.0324(11) Uani 1 1 d . . . . .
 H9A H 0.452939 0.819125 0.561803 0.039 Uiso 1 1 calc R U . . .
 H9B H 0.495663 0.792188 0.514739 0.039 Uiso 1 1 calc R U . . .
 C39 C 0.4719(3) 0.5554(4) 0.5897(3) 0.0335(11) Uani 1 1 d . . . . .
 C40 C 0.4749(3) 0.4635(4) 0.6083(3) 0.0420(13) Uani 1 1 d . . . . .
 H40 H 0.468274 0.416747 0.577982 0.050 Uiso 1 1 calc R U . . .
 C19 C 0.3176(3) 0.8156(4) 0.5633(3) 0.0314(11) Uani 1 1 d . . . . .
 C44 C 0.4820(3) 0.6218(4) 0.6364(3) 0.0399(13) Uani 1 1 d . . . . .
 H44 H 0.480446 0.684719 0.625743 0.048 Uiso 1 1 calc R U . . .
 C25 C 0.4268(3) 0.4783(4) 0.4617(3) 0.0348(12) Uani 1 1 d . . . . .
 C57 C 0.6117(3) 0.8873(4) 0.6466(3) 0.0377(12) Uani 1 1 d . . . . .
 H57A H 0.658933 0.889944 0.651208 0.045 Uiso 1 1 calc R U . . .
 H57B H 0.588548 0.863023 0.605060 0.045 Uiso 1 1 calc R U . . .
 C37 C 0.5935(3) 0.6248(4) 0.5478(3) 0.0372(12) Uani 1 1 d . . . . .
 H37 H 0.589480 0.616885 0.588096 0.045 Uiso 1 1 calc R U . . .
 C16 C 0.3868(3) 0.9556(4) 0.3792(3) 0.0388(12) Uani 1 1 d . . . . .
 H16 H 0.350822 0.979936 0.390155 0.047 Uiso 1 1 calc R U . . .
 C56 C 0.5990(4) 0.8284(5) 0.6961(3) 0.0439(14) Uani 1 1 d . . . . .
 H56A H 0.634544 0.834079 0.735549 0.053 Uiso 1 1 calc R U . . .
 H56B H 0.594006 0.763397 0.683575 0.053 Uiso 1 1 calc R U . . .
 C55 C 0.5355(3) 0.8677(5) 0.7015(3) 0.0407(13) Uani 1 1 d . . . . .
 H55A H 0.497649 0.845996 0.667589 0.049 Uiso 1 1 calc R U . . .
 H55B H 0.528985 0.852066 0.741639 0.049 Uiso 1 1 calc R U . . .
 C18 C 0.3023(3) 0.7491(4) 0.5132(3) 0.0307(10) Uani 1 1 d . . . . .
 H18 H 0.258712 0.759006 0.482095 0.037 Uiso 1 1 calc R U . . .
 C17 C 0.3214(3) 0.6558(4) 0.5202(3) 0.0329(11) Uani 1 1 d . . . . .
 H17A H 0.288558 0.611117 0.497035 0.040 Uiso 1 1 calc R U . . .
 H17B H 0.344496 0.635665 0.562792 0.040 Uiso 1 1 calc R U . . .
 C28 C 0.3799(4) 0.3150(4) 0.3954(3) 0.0493(17) Uani 1 1 d . . . . .
 C10 C 0.4084(3) 0.8548(3) 0.4714(3) 0.0311(11) Uani 1 1 d . . . . .
 H10 H 0.380882 0.898494 0.486518 0.037 Uiso 1 1 calc R U . . .
 C3 C 0.2459(3) 0.6826(5) 0.3720(3) 0.0369(12) Uani 1 1 d . . . . .
 C11 C 0.4242(3) 0.8871(4) 0.4159(3) 0.0312(11) Uani 1 1 d . . . . .
 C20 C 0.3542(3) 0.7958(4) 0.6240(3) 0.0337(11) Uani 1 1 d . . . . .
 H20 H 0.373476 0.737137 0.633440 0.040 Uiso 1 1 calc R U . . .
 C54 C 0.5461(4) 0.9679(5) 0.6965(3) 0.0430(14) Uani 1 1 d . . . . .
 H54A H 0.504067 0.999865 0.678843 0.052 Uiso 1 1 calc R U . . .
 H54B H 0.568401 0.994268 0.737556 0.052 Uiso 1 1 calc R U . . .
 C36 C 0.6548(3) 0.6460(4) 0.5410(4) 0.0439(14) Uani 1 1 d . . . . .
 H36 H 0.691483 0.653390 0.576498 0.053 Uiso 1 1 calc R U . . .
 C34 C 0.6075(3) 0.6458(5) 0.4314(4) 0.0433(14) Uani 1 1 d . . . . .
 H34 H 0.611782 0.651334 0.391141 0.052 Uiso 1 1 calc R U . . .
 C21 C 0.3629(3) 0.8600(5) 0.6710(3) 0.0404(13) Uani 1 1 d . . . . .
 H21 H 0.387538 0.844539 0.712010 0.048 Uiso 1 1 calc R U . . .
 C35 C 0.6619(3) 0.6559(4) 0.4829(4) 0.0415(14) Uani 1 1 d . . . . .
 C2 C 0.3104(3) 0.7248(4) 0.3786(2) 0.0374(12) Uani 1 1 d . . . . .
 H2 H 0.308385 0.786350 0.358980 0.045 Uiso 1 1 calc R U . . .
 C1 C 0.3661(3) 0.6748(4) 0.3815(3) 0.0357(12) Uani 1 1 d . . . . .
 H1A H 0.396169 0.702617 0.361094 0.043 Uiso 1 1 calc R U . . .
 H1B H 0.359519 0.608522 0.373087 0.043 Uiso 1 1 calc R U . . .
 C27 C 0.4375(4) 0.3541(5) 0.3950(3) 0.0464(15) Uani 1 1 d . . . . .
 H27 H 0.462294 0.325560 0.371841 0.056 Uiso 1 1 calc R U . . .
 C4 C 0.2350(4) 0.5896(5) 0.3689(3) 0.0455(15) Uani 1 1 d . . . . .
 H4 H 0.270308 0.549319 0.371409 0.055 Uiso 1 1 calc R U . . .
 C24 C 0.2915(3) 0.9043(4) 0.5512(3) 0.0388(12) Uani 1 1 d . . . . .
 H24 H 0.267799 0.920801 0.510134 0.047 Uiso 1 1 calc R U . . .
 C42 C 0.4960(3) 0.5047(5) 0.7158(3) 0.0468(15) Uani 1 1 d . . . . .
 C49 C 0.6015(3) 0.9762(4) 0.5050(3) 0.0405(13) Uani 1 1 d . . . . .
 H49A H 0.588283 1.018209 0.469254 0.049 Uiso 1 1 calc R U . . .
 H49B H 0.561898 0.951741 0.512974 0.049 Uiso 1 1 calc R U . . .
 C23 C 0.2998(4) 0.9678(4) 0.5981(3) 0.0457(15) Uani 1 1 d . . . . .
 H23 H 0.280635 1.026633 0.589142 0.055 Uiso 1 1 calc R U . . .
 C32 C 0.5391(3) 0.6153(4) 0.4972(3) 0.0312(10) Uani 1 1 d . . . . .
 C43 C 0.4942(4) 0.5969(5) 0.6981(3) 0.0480(15) Uani 1 1 d . . . . .
 H43 H 0.501451 0.643138 0.728750 0.058 Uiso 1 1 calc R U . . .
 C48 C 0.6436(4) 0.8986(5) 0.4929(4) 0.0466(15) Uani 1 1 d . . . . .
 H48A H 0.641415 0.844137 0.518000 0.056 Uiso 1 1 calc R U . . .
 H48B H 0.629982 0.881375 0.448672 0.056 Uiso 1 1 calc R U . . .
 C26 C 0.4609(3) 0.4328(4) 0.4266(3) 0.0375(12) Uani 1 1 d . . . . .
 H26 H 0.501234 0.457089 0.424800 0.045 Uiso 1 1 calc R U . . .
 C58 C 0.7636(3) 1.1510(5) 0.6850(3) 0.0443(14) Uani 1 1 d . . . . .
 H58A H 0.758898 1.207314 0.707487 0.053 Uiso 1 1 calc R U . . .
 H58B H 0.764009 1.167869 0.642915 0.053 Uiso 1 1 calc R U . . .
 C22 C 0.3362(4) 0.9460(5) 0.6583(3) 0.0456(15) Uani 1 1 d . . . . .
 H22 H 0.342429 0.989974 0.690381 0.055 Uiso 1 1 calc R U . . .
 C46 C 0.7114(3) 1.0024(4) 0.5648(3) 0.0409(13) Uani 1 1 d . . . . .
 H46A H 0.732697 0.972388 0.604910 0.049 Uiso 1 1 calc R U . . .
 H46B H 0.735180 1.059560 0.562588 0.049 Uiso 1 1 calc R U . . .
 C62 C 0.6320(3) 1.2217(4) 0.5157(3) 0.0393(13) Uani 1 1 d . . . . .
 H62A H 0.593465 1.185722 0.492482 0.047 Uiso 1 1 calc R U . . .
 H62B H 0.671055 1.196099 0.507345 0.047 Uiso 1 1 calc R U . . .
 C8 C 0.1919(4) 0.7387(6) 0.3681(3) 0.0468(15) Uani 1 1 d . . . . .
 H8 H 0.197533 0.803147 0.369816 0.056 Uiso 1 1 calc R U . . .
 C15 C 0.4000(4) 0.9894(5) 0.3274(3) 0.0461(14) Uani 1 1 d . . . . .
 H15 H 0.373544 1.036180 0.303508 0.055 Uiso 1 1 calc R U . . .
 C12 C 0.4764(3) 0.8523(5) 0.3977(3) 0.0393(13) Uani 1 1 d . . . . .
 H12 H 0.502684 0.804920 0.421170 0.047 Uiso 1 1 calc R U . . .
 C64 C 0.6211(4) 1.3731(4) 0.5541(4) 0.0466(15) Uani 1 1 d . . . . .
 H64A H 0.643501 1.432819 0.557308 0.056 Uiso 1 1 calc R U . . .
 H64B H 0.575610 1.383295 0.554194 0.056 Uiso 1 1 calc R U . . .
 C29 C 0.3448(4) 0.3587(5) 0.4291(4) 0.0500(16) Uani 1 1 d . . . . .
 H29 H 0.304280 0.333997 0.429986 0.060 Uiso 1 1 calc R U . . .
 C33 C 0.5467(3) 0.6275(4) 0.4389(3) 0.0379(12) Uani 1 1 d . . . . .
 H33 H 0.509653 0.623328 0.403455 0.045 Uiso 1 1 calc R U . . .
 C14 C 0.4523(4) 0.9546(5) 0.3105(3) 0.0495(17) Uani 1 1 d . . . . .
 H14 H 0.462037 0.977513 0.275136 0.059 Uiso 1 1 calc R U . . .
 C50 C 0.4890(3) 1.2120(5) 0.5563(4) 0.0506(17) Uani 1 1 d . . . . .
 H50A H 0.486790 1.238513 0.515562 0.061 Uiso 1 1 calc R U . . .
 H50B H 0.513428 1.254249 0.589166 0.061 Uiso 1 1 calc R U . . .
 C30 C 0.3684(3) 0.4394(5) 0.4620(4) 0.0472(16) Uani 1 1 d . . . . .
 H30 H 0.343455 0.467745 0.485061 0.057 Uiso 1 1 calc R U . . .
 C65 C 0.6568(4) 1.3099(4) 0.6060(4) 0.0440(14) Uani 1 1 d . . . . .
 H65A H 0.704443 1.319479 0.617035 0.053 Uiso 1 1 calc R U . . .
 H65B H 0.642586 1.320122 0.643088 0.053 Uiso 1 1 calc R U . . .
 C13 C 0.4900(3) 0.8863(5) 0.3458(3) 0.0433(14) Uani 1 1 d . . . . .
 H13 H 0.525708 0.862221 0.334439 0.052 Uiso 1 1 calc R U . . .
 C60 C 0.8021(4) 1.0353(6) 0.7612(4) 0.0561(18) Uani 1 1 d . . . . .
 H60A H 0.814736 0.971646 0.755377 0.067 Uiso 1 1 calc R U . . .
 H60B H 0.821560 1.052413 0.805080 0.067 Uiso 1 1 calc R U . . .
 C63 C 0.6233(3) 1.3213(4) 0.4965(3) 0.0432(14) Uani 1 1 d . . . . .
 H63A H 0.582298 1.330155 0.462570 0.052 Uiso 1 1 calc R U . . .
 H63B H 0.660204 1.342618 0.482559 0.052 Uiso 1 1 calc R U . . .
 C41 C 0.4875(4) 0.4395(5) 0.6701(4) 0.0501(16) Uani 1 1 d . . . . .
 H41 H 0.490207 0.376662 0.681117 0.060 Uiso 1 1 calc R U . . .
 C5 C 0.1731(5) 0.5531(6) 0.3622(3) 0.059(2) Uani 1 1 d . . . . .
 H5 H 0.166828 0.488835 0.359229 0.070 Uiso 1 1 calc R U . . .
 C45 C 0.5069(5) 0.4782(7) 0.7823(4) 0.067(2) Uani 1 1 d . . . . .
 H45A H 0.541817 0.515692 0.808952 0.100 Uiso 1 1 calc R U . . .
 H45B H 0.519187 0.413573 0.787871 0.100 Uiso 1 1 calc R U . . .
 H45C H 0.466640 0.487961 0.793207 0.100 Uiso 1 1 calc R U . . .
 C59 C 0.8246(3) 1.1011(5) 0.7187(4) 0.0499(16) Uani 1 1 d . . . . .
 H59A H 0.858308 1.143775 0.743045 0.060 Uiso 1 1 calc R U . . .
 H59B H 0.842342 1.067104 0.689594 0.060 Uiso 1 1 calc R U . . .
 C7 C 0.1299(4) 0.7024(7) 0.3619(3) 0.061(2) Uani 1 1 d . . . . .
 H7 H 0.094147 0.741966 0.359142 0.073 Uiso 1 1 calc R U . . .
 C38 C 0.7283(4) 0.6754(6) 0.4752(5) 0.060(2) Uani 1 1 d . . . . .
 H38A H 0.755336 0.707799 0.511687 0.090 Uiso 1 1 calc R U . . .
 H38B H 0.723054 0.713298 0.438421 0.090 Uiso 1 1 calc R U . . .
 H38C H 0.749365 0.617685 0.470451 0.090 Uiso 1 1 calc R U . . .
 C53 C 0.4686(4) 1.0585(5) 0.5377(5) 0.0566(19) Uani 1 1 d . . . . .
 H53A H 0.472602 1.005231 0.565422 0.068 Uiso 1 1 calc R U . . .
 H53B H 0.471502 1.036671 0.497344 0.068 Uiso 1 1 calc R U . . .
 C6 C 0.1212(4) 0.6093(7) 0.3598(3) 0.061(2) Uani 1 1 d . . . . .
 H6 H 0.079672 0.584066 0.356679 0.074 Uiso 1 1 calc R U . . .
 C31 C 0.3532(6) 0.2284(6) 0.3591(5) 0.071(3) Uani 1 1 d . . . . .
 H31A H 0.339399 0.242034 0.314795 0.107 Uiso 1 1 calc R U . . .
 H31B H 0.315814 0.206151 0.371157 0.107 Uiso 1 1 calc R U . . .
 H31C H 0.387246 0.181491 0.368105 0.107 Uiso 1 1 calc R U . . .
 C61 C 0.7294(4) 1.0450(6) 0.7421(4) 0.0543(18) Uani 1 1 d . . . . .
 H61A H 0.708359 0.984332 0.739560 0.065 Uiso 1 1 calc R U . . .
 H61B H 0.715909 1.082921 0.772276 0.065 Uiso 1 1 calc R U . . .
 C47 C 0.7117(4) 0.9400(6) 0.5123(4) 0.0522(17) Uani 1 1 d . . . . .
 H47A H 0.745367 0.891962 0.526097 0.063 Uiso 1 1 calc R U . . .
 H47B H 0.719885 0.974573 0.477942 0.063 Uiso 1 1 calc R U . . .
 C52 C 0.4047(4) 1.1054(7) 0.5294(7) 0.086(4) Uani 1 1 d . . . . .
 H52A H 0.381296 1.114411 0.485013 0.103 Uiso 1 1 calc R U . . .
 H52B H 0.376721 1.069369 0.548316 0.103 Uiso 1 1 calc R U . . .
 C51 C 0.4222(4) 1.1940(6) 0.5610(6) 0.066(2) Uani 1 1 d . . . . .
 H51A H 0.422751 1.189909 0.604739 0.079 Uiso 1 1 calc R U . . .
 H51B H 0.391285 1.242415 0.540186 0.079 Uiso 1 1 calc R U . . .

loop_
  _atom_site_aniso_label
  _atom_site_aniso_U_11
  _atom_site_aniso_U_22
  _atom_site_aniso_U_33
  _atom_site_aniso_U_23
  _atom_site_aniso_U_13
  _atom_site_aniso_U_12
 Br1 0.0710(5) 0.0525(4) 0.0583(5) -0.0085(3) 0.0329(4) -0.0044(4)
 Fe1 0.0277(4) 0.0279(3) 0.0270(4) -0.0025(3) 0.0131(3) -0.0045(3)
 Si1 0.0294(7) 0.0296(6) 0.0329(7) -0.0032(5) 0.0159(6) -0.0032(5)
 Mg1 0.0292(9) 0.0304(8) 0.0356(9) 0.0011(7) 0.0128(7) -0.0014(7)
 O3 0.034(2) 0.034(2) 0.047(2) 0.0052(16) 0.0236(18) 0.0004(15)
 O1 0.033(2) 0.0308(18) 0.039(2) 0.0004(15) 0.0177(16) 0.0035(15)
 O5 0.041(2) 0.0313(19) 0.036(2) 0.0018(16) 0.0142(17) -0.0017(16)
 O2 0.0248(19) 0.037(2) 0.052(3) -0.0010(18) 0.0109(17) 0.0007(15)
 O4 0.034(2) 0.047(2) 0.038(2) 0.0061(18) 0.0108(17) -0.0035(18)
 C9 0.037(3) 0.028(2) 0.033(3) -0.0037(19) 0.012(2) -0.011(2)
 C39 0.034(3) 0.038(3) 0.033(3) 0.001(2) 0.017(2) 0.005(2)
 C40 0.042(3) 0.039(3) 0.049(4) 0.004(3) 0.020(3) 0.001(3)
 C19 0.029(3) 0.039(3) 0.032(3) 0.000(2) 0.016(2) -0.005(2)
 C44 0.043(3) 0.041(3) 0.038(3) 0.002(2) 0.015(3) 0.004(2)
 C25 0.041(3) 0.027(2) 0.040(3) -0.005(2) 0.018(2) -0.003(2)
 C57 0.039(3) 0.035(3) 0.046(3) 0.004(2) 0.024(3) 0.005(2)
 C37 0.041(3) 0.032(3) 0.040(3) -0.001(2) 0.015(2) 0.002(2)
 C16 0.041(3) 0.034(3) 0.043(3) -0.003(2) 0.015(3) -0.003(2)
 C56 0.049(4) 0.039(3) 0.050(4) 0.008(3) 0.024(3) -0.002(3)
 C55 0.029(3) 0.054(4) 0.043(3) 0.004(3) 0.016(2) -0.008(2)
 C18 0.027(2) 0.037(3) 0.031(3) 0.001(2) 0.014(2) -0.003(2)
 C17 0.033(3) 0.035(3) 0.037(3) -0.001(2) 0.021(2) -0.010(2)
 C28 0.069(5) 0.030(3) 0.046(4) -0.009(3) 0.014(3) -0.013(3)
 C10 0.036(3) 0.025(2) 0.038(3) -0.009(2) 0.019(2) -0.010(2)
 C3 0.034(3) 0.051(3) 0.025(2) -0.002(2) 0.008(2) -0.005(2)
 C11 0.031(3) 0.033(2) 0.034(3) -0.003(2) 0.016(2) -0.012(2)
 C20 0.031(3) 0.039(3) 0.034(3) -0.002(2) 0.013(2) -0.001(2)
 C54 0.048(4) 0.046(3) 0.047(3) -0.001(3) 0.032(3) -0.002(3)
 C36 0.034(3) 0.035(3) 0.062(4) -0.002(3) 0.013(3) -0.003(2)
 C34 0.039(3) 0.043(3) 0.057(4) -0.005(3) 0.028(3) -0.002(2)
 C21 0.037(3) 0.056(4) 0.032(3) -0.006(3) 0.016(2) 0.000(3)
 C35 0.027(3) 0.036(3) 0.066(4) -0.002(3) 0.022(3) -0.006(2)
 C2 0.048(3) 0.044(3) 0.014(2) 0.001(2) 0.001(2) -0.009(3)
 C1 0.037(3) 0.047(3) 0.027(2) -0.008(2) 0.015(2) -0.014(2)
 C27 0.055(4) 0.042(3) 0.043(3) -0.006(3) 0.016(3) 0.002(3)
 C4 0.048(4) 0.050(4) 0.041(3) -0.003(3) 0.015(3) -0.019(3)
 C24 0.037(3) 0.044(3) 0.038(3) 0.003(2) 0.016(2) -0.001(2)
 C42 0.040(3) 0.062(4) 0.039(3) 0.016(3) 0.014(3) 0.004(3)
 C49 0.044(3) 0.038(3) 0.042(3) -0.002(2) 0.017(3) 0.003(2)
 C23 0.057(4) 0.035(3) 0.054(4) 0.000(3) 0.030(3) 0.005(3)
 C32 0.027(3) 0.029(2) 0.040(3) -0.004(2) 0.014(2) -0.0011(19)
 C43 0.047(4) 0.059(4) 0.040(3) 0.001(3) 0.017(3) 0.010(3)
 C48 0.058(4) 0.037(3) 0.053(4) -0.003(3) 0.030(3) 0.005(3)
 C26 0.039(3) 0.036(3) 0.040(3) -0.005(2) 0.015(2) 0.003(2)
 C58 0.044(4) 0.044(3) 0.045(3) 0.000(3) 0.012(3) -0.006(3)
 C22 0.050(4) 0.050(4) 0.042(3) -0.016(3) 0.021(3) -0.005(3)
 C46 0.031(3) 0.042(3) 0.055(4) 0.001(3) 0.021(3) -0.001(2)
 C62 0.047(3) 0.039(3) 0.039(3) 0.002(2) 0.022(3) 0.004(2)
 C8 0.043(4) 0.063(4) 0.031(3) -0.003(3) 0.007(3) -0.001(3)
 C15 0.055(4) 0.044(3) 0.038(3) 0.001(3) 0.011(3) -0.005(3)
 C12 0.034(3) 0.044(3) 0.044(3) -0.002(3) 0.019(3) -0.003(2)
 C64 0.043(4) 0.033(3) 0.071(5) 0.000(3) 0.029(3) -0.002(2)
 C29 0.048(4) 0.043(3) 0.060(4) -0.007(3) 0.019(3) -0.015(3)
 C33 0.032(3) 0.044(3) 0.042(3) -0.007(2) 0.017(2) 0.000(2)
 C14 0.057(4) 0.059(4) 0.038(3) 0.001(3) 0.023(3) -0.026(3)
 C50 0.031(3) 0.040(3) 0.080(5) 0.009(3) 0.016(3) 0.005(3)
 C30 0.039(3) 0.041(3) 0.068(5) -0.009(3) 0.026(3) -0.006(3)
 C65 0.050(4) 0.034(3) 0.055(4) -0.006(3) 0.027(3) -0.009(3)
 C13 0.044(3) 0.052(4) 0.042(3) -0.005(3) 0.025(3) -0.013(3)
 C60 0.049(4) 0.060(4) 0.052(4) 0.008(3) 0.005(3) -0.007(3)
 C63 0.037(3) 0.039(3) 0.055(4) 0.007(3) 0.015(3) 0.005(2)
 C41 0.055(4) 0.049(4) 0.054(4) 0.017(3) 0.027(3) 0.006(3)
 C5 0.070(5) 0.073(5) 0.034(3) -0.003(3) 0.017(3) -0.031(4)
 C45 0.069(6) 0.088(6) 0.045(4) 0.022(4) 0.020(4) 0.013(5)
 C59 0.036(3) 0.053(4) 0.061(4) 0.004(3) 0.015(3) -0.003(3)
 C7 0.042(4) 0.107(7) 0.033(3) -0.006(4) 0.013(3) -0.002(4)
 C38 0.034(3) 0.070(5) 0.087(6) -0.001(4) 0.035(4) 0.002(3)
 C53 0.037(4) 0.044(4) 0.083(6) -0.012(3) 0.008(3) -0.003(3)
 C6 0.050(4) 0.103(7) 0.031(3) -0.008(4) 0.014(3) -0.029(4)
 C31 0.100(7) 0.043(4) 0.073(6) -0.020(4) 0.031(5) -0.026(4)
 C61 0.042(4) 0.073(5) 0.046(4) 0.020(4) 0.011(3) 0.001(3)
 C47 0.045(4) 0.070(5) 0.045(4) 0.001(3) 0.019(3) 0.019(3)
 C52 0.037(4) 0.067(6) 0.153(12) -0.008(6) 0.025(5) -0.004(4)
 C51 0.050(5) 0.054(4) 0.101(7) 0.002(4) 0.036(5) 0.013(3)

_geom_special_details
;
 All esds (except the esd in the dihedral angle between two l.s. planes)
 are estimated using the full covariance matrix.  The cell esds are taken
 into account individually in the estimation of esds in distances, angles
 and torsion angles; correlations between esds in cell parameters are only
 used when they are defined by crystal symmetry.  An approximate (isotropic)
 treatment of cell esds is used for estimating esds involving l.s. planes.
;
loop_
  _geom_bond_atom_site_label_1
  _geom_bond_atom_site_label_2
  _geom_bond_distance
  _geom_bond_site_symmetry_2
  _geom_bond_publ_flag
 Br1 Mg1 2.587(2) . ?
 Fe1 Si1 2.3962(17) . ?
 Fe1 C9 2.073(5) . ?
 Fe1 C18 2.182(5) . ?
 Fe1 C17 2.069(5) . ?
 Fe1 C10 2.148(5) . ?
 Fe1 C2 2.190(5) . ?
 Fe1 C1 2.072(6) . ?
 Si1 C39 1.916(6) . ?
 Si1 C25 1.920(6) . ?
 Si1 C32 1.926(6) . ?
 Mg1 O3 2.113(4) . ?
 Mg1 O1 2.156(4) . ?
 Mg1 O5 2.115(4) . ?
 Mg1 O2 2.119(5) . ?
 Mg1 O4 2.113(5) . ?
 O3 C57 1.448(7) . ?
 O3 C54 1.473(7) . ?
 O1 C49 1.436(8) . ?
 O1 C46 1.481(7) . ?
 O5 C62 1.455(7) . ?
 O5 C65 1.449(7) . ?
 O2 C50 1.452(8) . ?
 O2 C53 1.424(8) . ?
 O4 C58 1.437(8) . ?
 O4 C61 1.441(8) . ?
 C9 H9A 0.9900 . ?
 C9 H9B 0.9900 . ?
 C9 C10 1.416(9) . ?
 C39 C40 1.406(9) . ?
 C39 C44 1.406(9) . ?
 C40 H40 0.9500 . ?
 C40 C41 1.392(10) . ?
 C19 C18 1.459(8) . ?
 C19 C20 1.397(8) . ?
 C19 C24 1.408(9) . ?
 C44 H44 0.9500 . ?
 C44 C43 1.393(10) . ?
 C25 C26 1.403(8) . ?
 C25 C30 1.382(9) . ?
 C57 H57A 0.9900 . ?
 C57 H57B 0.9900 . ?
 C57 C56 1.506(8) . ?
 C37 H37 0.9500 . ?
 C37 C36 1.410(9) . ?
 C37 C32 1.379(9) . ?
 C16 H16 0.9500 . ?
 C16 C11 1.394(9) . ?
 C16 C15 1.381(10) . ?
 C56 H56A 0.9900 . ?
 C56 H56B 0.9900 . ?
 C56 C55 1.522(9) . ?
 C55 H55A 0.9900 . ?
 C55 H55B 0.9900 . ?
 C55 C54 1.494(9) . ?
 C18 H18 1.0000 . ?
 C18 C17 1.421(8) . ?
 C17 H17A 0.9900 . ?
 C17 H17B 0.9900 . ?
 C28 C27 1.367(11) . ?
 C28 C29 1.383(11) . ?
 C28 C31 1.527(9) . ?
 C10 H10 1.0000 . ?
 C10 C11 1.478(7) . ?
 C3 C2 1.483(9) . ?
 C3 C4 1.380(10) . ?
 C3 C8 1.404(10) . ?
 C11 C12 1.403(8) . ?
 C20 H20 0.9500 . ?
 C20 C21 1.392(9) . ?
 C54 H54A 0.9900 . ?
 C54 H54B 0.9900 . ?
 C36 H36 0.9500 . ?
 C36 C35 1.379(11) . ?
 C34 H34 0.9500 . ?
 C34 C35 1.391(11) . ?
 C34 C33 1.395(9) . ?
 C21 H21 0.9500 . ?
 C21 C22 1.378(10) . ?
 C35 C38 1.518(9) . ?
 C2 H2 1.0000 . ?
 C2 C1 1.390(10) . ?
 C1 H1A 0.9900 . ?
 C1 H1B 0.9900 . ?
 C27 H27 0.9500 . ?
 C27 C26 1.372(9) . ?
 C4 H4 0.9500 . ?
 C4 C5 1.400(11) . ?
 C24 H24 0.9500 . ?
 C24 C23 1.384(10) . ?
 C42 C43 1.405(11) . ?
 C42 C41 1.381(12) . ?
 C42 C45 1.508(10) . ?
 C49 H49A 0.9900 . ?
 C49 H49B 0.9900 . ?
 C49 C48 1.528(9) . ?
 C23 H23 0.9500 . ?
 C23 C22 1.393(11) . ?
 C32 C33 1.392(8) . ?
 C43 H43 0.9500 . ?
 C48 H48A 0.9900 . ?
 C48 H48B 0.9900 . ?
 C48 C47 1.523(12) . ?
 C26 H26 0.9500 . ?
 C58 H58A 0.9900 . ?
 C58 H58B 0.9900 . ?
 C58 C59 1.497(10) . ?
 C22 H22 0.9500 . ?
 C46 H46A 0.9900 . ?
 C46 H46B 0.9900 . ?
 C46 C47 1.503(10) . ?
 C62 H62A 0.9900 . ?
 C62 H62B 0.9900 . ?
 C62 C63 1.517(9) . ?
 C8 H8 0.9500 . ?
 C8 C7 1.403(11) . ?
 C15 H15 0.9500 . ?
 C15 C14 1.390(11) . ?
 C12 H12 0.9500 . ?
 C12 C13 1.389(9) . ?
 C64 H64A 0.9900 . ?
 C64 H64B 0.9900 . ?
 C64 C65 1.513(11) . ?
 C64 C63 1.525(10) . ?
 C29 H29 0.9500 . ?
 C29 C30 1.408(10) . ?
 C33 H33 0.9500 . ?
 C14 H14 0.9500 . ?
 C14 C13 1.382(12) . ?
 C50 H50A 0.9900 . ?
 C50 H50B 0.9900 . ?
 C50 C51 1.498(11) . ?
 C30 H30 0.9500 . ?
 C65 H65A 0.9900 . ?
 C65 H65B 0.9900 . ?
 C13 H13 0.9500 . ?
 C60 H60A 0.9900 . ?
 C60 H60B 0.9900 . ?
 C60 C59 1.541(11) . ?
 C60 C61 1.500(11) . ?
 C63 H63A 0.9900 . ?
 C63 H63B 0.9900 . ?
 C41 H41 0.9500 . ?
 C5 H5 0.9500 . ?
 C5 C6 1.374(15) . ?
 C45 H45A 0.9800 . ?
 C45 H45B 0.9800 . ?
 C45 H45C 0.9800 . ?
 C59 H59A 0.9900 . ?
 C59 H59B 0.9900 . ?
 C7 H7 0.9500 . ?
 C7 C6 1.374(14) . ?
 C38 H38A 0.9800 . ?
 C38 H38B 0.9800 . ?
 C38 H38C 0.9800 . ?
 C53 H53A 0.9900 . ?
 C53 H53B 0.9900 . ?
 C53 C52 1.497(12) . ?
 C6 H6 0.9500 . ?
 C31 H31A 0.9800 . ?
 C31 H31B 0.9800 . ?
 C31 H31C 0.9800 . ?
 C61 H61A 0.9900 . ?
 C61 H61B 0.9900 . ?
 C47 H47A 0.9900 . ?
 C47 H47B 0.9900 . ?
 C52 H52A 0.9900 . ?
 C52 H52B 0.9900 . ?
 C52 C51 1.476(14) . ?
 C51 H51A 0.9900 . ?
 C51 H51B 0.9900 . ?

loop_
  _geom_angle_atom_site_label_1
  _geom_angle_atom_site_label_2
  _geom_angle_atom_site_label_3
  _geom_angle
  _geom_angle_site_symmetry_1
  _geom_angle_site_symmetry_3
  _geom_angle_publ_flag
 C9 Fe1 Si1 88.55(17) . . ?
 C9 Fe1 C18 100.8(2) . . ?
 C9 Fe1 C10 39.1(2) . . ?
 C9 Fe1 C2 130.0(2) . . ?
 C18 Fe1 Si1 124.32(16) . . ?
 C18 Fe1 C2 91.5(2) . . ?
 C17 Fe1 Si1 88.33(18) . . ?
 C17 Fe1 C9 117.9(2) . . ?
 C17 Fe1 C18 39.0(2) . . ?
 C17 Fe1 C10 128.8(2) . . ?
 C17 Fe1 C2 101.9(2) . . ?
 C17 Fe1 C1 119.0(2) . . ?
 C10 Fe1 Si1 123.33(17) . . ?
 C10 Fe1 C18 92.7(2) . . ?
 C10 Fe1 C2 92.6(2) . . ?
 C2 Fe1 Si1 123.22(19) . . ?
 C1 Fe1 Si1 88.4(2) . . ?
 C1 Fe1 C9 122.9(2) . . ?
 C1 Fe1 C18 126.8(2) . . ?
 C1 Fe1 C10 102.5(2) . . ?
 C1 Fe1 C2 37.9(3) . . ?
 C39 Si1 Fe1 115.74(17) . . ?
 C39 Si1 C25 102.7(3) . . ?
 C39 Si1 C32 103.4(3) . . ?
 C25 Si1 Fe1 114.6(2) . . ?
 C25 Si1 C32 105.2(2) . . ?
 C32 Si1 Fe1 113.76(18) . . ?
 O3 Mg1 Br1 93.38(13) . . ?
 O3 Mg1 O1 84.35(17) . . ?
 O3 Mg1 O5 170.2(2) . . ?
 O3 Mg1 O2 91.33(19) . . ?
 O1 Mg1 Br1 175.34(15) . . ?
 O5 Mg1 Br1 95.96(13) . . ?
 O5 Mg1 O1 86.54(17) . . ?
 O5 Mg1 O2 85.17(19) . . ?
 O2 Mg1 Br1 92.86(14) . . ?
 O2 Mg1 O1 91.27(18) . . ?
 O4 Mg1 Br1 89.63(15) . . ?
 O4 Mg1 O3 91.72(18) . . ?
 O4 Mg1 O1 86.37(19) . . ?
 O4 Mg1 O5 91.39(18) . . ?
 O4 Mg1 O2 175.9(2) . . ?
 C57 O3 Mg1 127.3(3) . . ?
 C57 O3 C54 108.6(4) . . ?
 C54 O3 Mg1 123.6(4) . . ?
 C49 O1 Mg1 129.0(4) . . ?
 C49 O1 C46 109.1(4) . . ?
 C46 O1 Mg1 121.9(4) . . ?
 C62 O5 Mg1 123.0(4) . . ?
 C65 O5 Mg1 128.8(4) . . ?
 C65 O5 C62 107.6(5) . . ?
 C50 O2 Mg1 120.3(4) . . ?
 C53 O2 Mg1 130.9(4) . . ?
 C53 O2 C50 106.5(5) . . ?
 C58 O4 Mg1 125.2(4) . . ?
 C58 O4 C61 104.9(5) . . ?
 C61 O4 Mg1 123.8(4) . . ?
 Fe1 C9 H9A 116.2 . . ?
 Fe1 C9 H9B 116.2 . . ?
 H9A C9 H9B 113.2 . . ?
 C10 C9 Fe1 73.3(3) . . ?
 C10 C9 H9A 116.2 . . ?
 C10 C9 H9B 116.2 . . ?
 C40 C39 Si1 122.5(5) . . ?
 C44 C39 Si1 120.5(4) . . ?
 C44 C39 C40 116.9(6) . . ?
 C39 C40 H40 119.3 . . ?
 C41 C40 C39 121.4(7) . . ?
 C41 C40 H40 119.3 . . ?
 C20 C19 C18 124.0(5) . . ?
 C20 C19 C24 117.2(5) . . ?
 C24 C19 C18 118.7(5) . . ?
 C39 C44 H44 119.5 . . ?
 C43 C44 C39 121.1(6) . . ?
 C43 C44 H44 119.5 . . ?
 C26 C25 Si1 124.6(5) . . ?
 C30 C25 Si1 119.3(5) . . ?
 C30 C25 C26 116.0(6) . . ?
 O3 C57 H57A 110.7 . . ?
 O3 C57 H57B 110.7 . . ?
 O3 C57 C56 105.1(5) . . ?
 H57A C57 H57B 108.8 . . ?
 C56 C57 H57A 110.7 . . ?
 C56 C57 H57B 110.7 . . ?
 C36 C37 H37 119.4 . . ?
 C32 C37 H37 119.4 . . ?
 C32 C37 C36 121.1(6) . . ?
 C11 C16 H16 118.8 . . ?
 C15 C16 H16 118.8 . . ?
 C15 C16 C11 122.4(6) . . ?
 C57 C56 H56A 111.3 . . ?
 C57 C56 H56B 111.3 . . ?
 C57 C56 C55 102.2(5) . . ?
 H56A C56 H56B 109.2 . . ?
 C55 C56 H56A 111.3 . . ?
 C55 C56 H56B 111.3 . . ?
 C56 C55 H55A 111.4 . . ?
 C56 C55 H55B 111.4 . . ?
 H55A C55 H55B 109.3 . . ?
 C54 C55 C56 101.7(5) . . ?
 C54 C55 H55A 111.4 . . ?
 C54 C55 H55B 111.4 . . ?
 Fe1 C18 H18 113.4 . . ?
 C19 C18 Fe1 117.7(4) . . ?
 C19 C18 H18 113.4 . . ?
 C17 C18 Fe1 66.3(3) . . ?
 C17 C18 C19 124.4(5) . . ?
 C17 C18 H18 113.4 . . ?
 Fe1 C17 H17A 116.0 . . ?
 Fe1 C17 H17B 116.0 . . ?
 C18 C17 Fe1 74.8(3) . . ?
 C18 C17 H17A 116.0 . . ?
 C18 C17 H17B 116.0 . . ?
 H17A C17 H17B 113.0 . . ?
 C27 C28 C29 117.2(6) . . ?
 C27 C28 C31 122.6(8) . . ?
 C29 C28 C31 120.2(8) . . ?
 Fe1 C10 H10 113.6 . . ?
 C9 C10 Fe1 67.6(3) . . ?
 C9 C10 H10 113.6 . . ?
 C9 C10 C11 123.7(5) . . ?
 C11 C10 Fe1 117.0(4) . . ?
 C11 C10 H10 113.6 . . ?
 C4 C3 C2 123.8(6) . . ?
 C4 C3 C8 116.6(6) . . ?
 C8 C3 C2 119.6(6) . . ?
 C16 C11 C10 120.0(5) . . ?
 C16 C11 C12 117.1(5) . . ?
 C12 C11 C10 122.9(6) . . ?
 C19 C20 H20 119.3 . . ?
 C21 C20 C19 121.5(6) . . ?
 C21 C20 H20 119.3 . . ?
 O3 C54 C55 105.6(5) . . ?
 O3 C54 H54A 110.6 . . ?
 O3 C54 H54B 110.6 . . ?
 C55 C54 H54A 110.6 . . ?
 C55 C54 H54B 110.6 . . ?
 H54A C54 H54B 108.7 . . ?
 C37 C36 H36 119.8 . . ?
 C35 C36 C37 120.4(6) . . ?
 C35 C36 H36 119.8 . . ?
 C35 C34 H34 120.0 . . ?
 C35 C34 C33 120.1(6) . . ?
 C33 C34 H34 120.0 . . ?
 C20 C21 H21 119.8 . . ?
 C22 C21 C20 120.4(6) . . ?
 C22 C21 H21 119.8 . . ?
 C36 C35 C34 119.0(6) . . ?
 C36 C35 C38 120.6(7) . . ?
 C34 C35 C38 120.4(7) . . ?
 Fe1 C2 H2 114.6 . . ?
 C3 C2 Fe1 113.9(4) . . ?
 C3 C2 H2 114.6 . . ?
 C1 C2 Fe1 66.5(3) . . ?
 C1 C2 C3 123.5(6) . . ?
 C1 C2 H2 114.6 . . ?
 Fe1 C1 H1A 115.9 . . ?
 Fe1 C1 H1B 115.9 . . ?
 C2 C1 Fe1 75.6(3) . . ?
 C2 C1 H1A 115.9 . . ?
 C2 C1 H1B 115.9 . . ?
 H1A C1 H1B 112.9 . . ?
 C28 C27 H27 118.7 . . ?
 C28 C27 C26 122.6(7) . . ?
 C26 C27 H27 118.7 . . ?
 C3 C4 H4 119.2 . . ?
 C3 C4 C5 121.6(8) . . ?
 C5 C4 H4 119.2 . . ?
 C19 C24 H24 119.4 . . ?
 C23 C24 C19 121.2(6) . . ?
 C23 C24 H24 119.4 . . ?
 C43 C42 C45 121.1(8) . . ?
 C41 C42 C43 117.6(6) . . ?
 C41 C42 C45 121.3(7) . . ?
 O1 C49 H49A 110.8 . . ?
 O1 C49 H49B 110.8 . . ?
 O1 C49 C48 105.0(5) . . ?
 H49A C49 H49B 108.8 . . ?
 C48 C49 H49A 110.8 . . ?
 C48 C49 H49B 110.8 . . ?
 C24 C23 H23 119.8 . . ?
 C24 C23 C22 120.4(6) . . ?
 C22 C23 H23 119.8 . . ?
 C37 C32 Si1 122.2(5) . . ?
 C37 C32 C33 117.8(5) . . ?
 C33 C32 Si1 119.9(4) . . ?
 C44 C43 C42 121.3(7) . . ?
 C44 C43 H43 119.3 . . ?
 C42 C43 H43 119.3 . . ?
 C49 C48 H48A 111.2 . . ?
 C49 C48 H48B 111.2 . . ?
 H48A C48 H48B 109.1 . . ?
 C47 C48 C49 102.9(6) . . ?
 C47 C48 H48A 111.2 . . ?
 C47 C48 H48B 111.2 . . ?
 C25 C26 H26 119.2 . . ?
 C27 C26 C25 121.6(6) . . ?
 C27 C26 H26 119.2 . . ?
 O4 C58 H58A 110.7 . . ?
 O4 C58 H58B 110.7 . . ?
 O4 C58 C59 105.3(5) . . ?
 H58A C58 H58B 108.8 . . ?
 C59 C58 H58A 110.7 . . ?
 C59 C58 H58B 110.7 . . ?
 C21 C22 C23 119.3(6) . . ?
 C21 C22 H22 120.3 . . ?
 C23 C22 H22 120.3 . . ?
 O1 C46 H46A 110.4 . . ?
 O1 C46 H46B 110.4 . . ?
 O1 C46 C47 106.7(5) . . ?
 H46A C46 H46B 108.6 . . ?
 C47 C46 H46A 110.4 . . ?
 C47 C46 H46B 110.4 . . ?
 O5 C62 H62A 110.4 . . ?
 O5 C62 H62B 110.4 . . ?
 O5 C62 C63 106.8(5) . . ?
 H62A C62 H62B 108.6 . . ?
 C63 C62 H62A 110.4 . . ?
 C63 C62 H62B 110.4 . . ?
 C3 C8 H8 119.0 . . ?
 C7 C8 C3 121.9(8) . . ?
 C7 C8 H8 119.0 . . ?
 C16 C15 H15 120.2 . . ?
 C16 C15 C14 119.7(7) . . ?
 C14 C15 H15 120.2 . . ?
 C11 C12 H12 119.7 . . ?
 C13 C12 C11 120.6(6) . . ?
 C13 C12 H12 119.7 . . ?
 H64A C64 H64B 109.1 . . ?
 C65 C64 H64A 111.2 . . ?
 C65 C64 H64B 111.2 . . ?
 C65 C64 C63 102.9(5) . . ?
 C63 C64 H64A 111.2 . . ?
 C63 C64 H64B 111.2 . . ?
 C28 C29 H29 119.6 . . ?
 C28 C29 C30 120.8(7) . . ?
 C30 C29 H29 119.6 . . ?
 C34 C33 H33 119.2 . . ?
 C32 C33 C34 121.6(6) . . ?
 C32 C33 H33 119.2 . . ?
 C15 C14 H14 120.4 . . ?
 C13 C14 C15 119.1(6) . . ?
 C13 C14 H14 120.4 . . ?
 O2 C50 H50A 111.0 . . ?
 O2 C50 H50B 111.0 . . ?
 O2 C50 C51 103.8(6) . . ?
 H50A C50 H50B 109.0 . . ?
 C51 C50 H50A 111.0 . . ?
 C51 C50 H50B 111.0 . . ?
 C25 C30 C29 121.7(6) . . ?
 C25 C30 H30 119.1 . . ?
 C29 C30 H30 119.1 . . ?
 O5 C65 C64 104.7(6) . . ?
 O5 C65 H65A 110.8 . . ?
 O5 C65 H65B 110.8 . . ?
 C64 C65 H65A 110.8 . . ?
 C64 C65 H65B 110.8 . . ?
 H65A C65 H65B 108.9 . . ?
 C12 C13 H13 119.5 . . ?
 C14 C13 C12 121.1(6) . . ?
 C14 C13 H13 119.5 . . ?
 H60A C60 H60B 108.8 . . ?
 C59 C60 H60A 110.8 . . ?
 C59 C60 H60B 110.8 . . ?
 C61 C60 H60A 110.8 . . ?
 C61 C60 H60B 110.8 . . ?
 C61 C60 C59 104.9(6) . . ?
 C62 C63 C64 105.4(6) . . ?
 C62 C63 H63A 110.7 . . ?
 C62 C63 H63B 110.7 . . ?
 C64 C63 H63A 110.7 . . ?
 C64 C63 H63B 110.7 . . ?
 H63A C63 H63B 108.8 . . ?
 C40 C41 H41 119.2 . . ?
 C42 C41 C40 121.6(7) . . ?
 C42 C41 H41 119.2 . . ?
 C4 C5 H5 119.7 . . ?
 C6 C5 C4 120.7(8) . . ?
 C6 C5 H5 119.7 . . ?
 C42 C45 H45A 109.5 . . ?
 C42 C45 H45B 109.5 . . ?
 C42 C45 H45C 109.5 . . ?
 H45A C45 H45B 109.5 . . ?
 H45A C45 H45C 109.5 . . ?
 H45B C45 H45C 109.5 . . ?
 C58 C59 C60 103.4(6) . . ?
 C58 C59 H59A 111.1 . . ?
 C58 C59 H59B 111.1 . . ?
 C60 C59 H59A 111.1 . . ?
 C60 C59 H59B 111.1 . . ?
 H59A C59 H59B 109.0 . . ?
 C8 C7 H7 120.2 . . ?
 C6 C7 C8 119.7(8) . . ?
 C6 C7 H7 120.2 . . ?
 C35 C38 H38A 109.5 . . ?
 C35 C38 H38B 109.5 . . ?
 C35 C38 H38C 109.5 . . ?
 H38A C38 H38B 109.5 . . ?
 H38A C38 H38C 109.5 . . ?
 H38B C38 H38C 109.5 . . ?
 O2 C53 H53A 110.1 . . ?
 O2 C53 H53B 110.1 . . ?
 O2 C53 C52 108.2(6) . . ?
 H53A C53 H53B 108.4 . . ?
 C52 C53 H53A 110.1 . . ?
 C52 C53 H53B 110.1 . . ?
 C5 C6 C7 119.5(7) . . ?
 C5 C6 H6 120.3 . . ?
 C7 C6 H6 120.3 . . ?
 C28 C31 H31A 109.5 . . ?
 C28 C31 H31B 109.5 . . ?
 C28 C31 H31C 109.5 . . ?
 H31A C31 H31B 109.5 . . ?
 H31A C31 H31C 109.5 . . ?
 H31B C31 H31C 109.5 . . ?
 O4 C61 C60 106.0(6) . . ?
 O4 C61 H61A 110.5 . . ?
 O4 C61 H61B 110.5 . . ?
 C60 C61 H61A 110.5 . . ?
 C60 C61 H61B 110.5 . . ?
 H61A C61 H61B 108.7 . . ?
 C48 C47 H47A 111.0 . . ?
 C48 C47 H47B 111.0 . . ?
 C46 C47 C48 103.8(5) . . ?
 C46 C47 H47A 111.0 . . ?
 C46 C47 H47B 111.0 . . ?
 H47A C47 H47B 109.0 . . ?
 C53 C52 H52A 110.8 . . ?
 C53 C52 H52B 110.8 . . ?
 H52A C52 H52B 108.9 . . ?
 C51 C52 C53 104.5(8) . . ?
 C51 C52 H52A 110.8 . . ?
 C51 C52 H52B 110.8 . . ?
 C50 C51 H51A 111.1 . . ?
 C50 C51 H51B 111.1 . . ?
 C52 C51 C50 103.3(7) . . ?
 C52 C51 H51A 111.1 . . ?
 C52 C51 H51B 111.1 . . ?
 H51A C51 H51B 109.1 . . ?

loop_
  _geom_torsion_atom_site_label_1
  _geom_torsion_atom_site_label_2
  _geom_torsion_atom_site_label_3
  _geom_torsion_atom_site_label_4
  _geom_torsion
  _geom_torsion_site_symmetry_1
  _geom_torsion_site_symmetry_2
  _geom_torsion_site_symmetry_3
  _geom_torsion_site_symmetry_4
  _geom_torsion_publ_flag
 Fe1 C9 C10 C11 -108.4(5) . . . . ?
 Fe1 C10 C11 C16 116.4(5) . . . . ?
 Fe1 C10 C11 C12 -64.1(7) . . . . ?
 Si1 C39 C40 C41 -179.4(5) . . . . ?
 Si1 C39 C44 C43 179.1(5) . . . . ?
 Si1 C25 C26 C27 -177.6(5) . . . . ?
 Si1 C25 C30 C29 177.5(6) . . . . ?
 Si1 C32 C33 C34 179.6(5) . . . . ?
 Mg1 O3 C57 C56 157.6(4) . . . . ?
 Mg1 O3 C54 C55 176.0(4) . . . . ?
 Mg1 O1 C49 C48 -155.1(4) . . . . ?
 Mg1 O1 C46 C47 176.6(4) . . . . ?
 Mg1 O5 C62 C63 153.5(4) . . . . ?
 Mg1 O5 C65 C64 -137.4(5) . . . . ?
 Mg1 O2 C50 C51 -132.2(6) . . . . ?
 Mg1 O2 C53 C52 147.3(8) . . . . ?
 Mg1 O4 C58 C59 -166.4(4) . . . . ?
 Mg1 O4 C61 C60 170.9(5) . . . . ?
 O3 C57 C56 C55 34.1(7) . . . . ?
 O1 C49 C48 C47 -34.2(7) . . . . ?
 O1 C46 C47 C48 -20.7(7) . . . . ?
 O5 C62 C63 C64 -4.2(7) . . . . ?
 O2 C50 C51 C52 -37.3(11) . . . . ?
 O2 C53 C52 C51 -8.6(13) . . . . ?
 O4 C58 C59 C60 -28.6(8) . . . . ?
 C9 C10 C11 C16 -163.7(5) . . . . ?
 C9 C10 C11 C12 15.8(8) . . . . ?
 C39 C40 C41 C42 1.5(11) . . . . ?
 C39 C44 C43 C42 -0.9(11) . . . . ?
 C40 C39 C44 C43 -0.2(10) . . . . ?
 C19 C18 C17 Fe1 -108.4(5) . . . . ?
 C19 C20 C21 C22 -0.9(9) . . . . ?
 C19 C24 C23 C22 2.0(10) . . . . ?
 C44 C39 C40 C41 -0.1(10) . . . . ?
 C57 O3 C54 C55 -11.7(7) . . . . ?
 C57 C56 C55 C54 -40.4(7) . . . . ?
 C37 C36 C35 C34 0.7(9) . . . . ?
 C37 C36 C35 C38 -177.8(6) . . . . ?
 C37 C32 C33 C34 2.1(9) . . . . ?
 C16 C11 C12 C13 0.9(9) . . . . ?
 C16 C15 C14 C13 0.3(10) . . . . ?
 C56 C55 C54 O3 32.3(7) . . . . ?
 C18 C19 C20 C21 -174.8(5) . . . . ?
 C18 C19 C24 C23 174.4(6) . . . . ?
 C28 C27 C26 C25 0.0(11) . . . . ?
 C28 C29 C30 C25 0.5(13) . . . . ?
 C10 C11 C12 C13 -178.7(6) . . . . ?
 C3 C2 C1 Fe1 -104.0(5) . . . . ?
 C3 C4 C5 C6 -1.4(11) . . . . ?
 C3 C8 C7 C6 0.4(11) . . . . ?
 C11 C16 C15 C14 0.1(10) . . . . ?
 C11 C12 C13 C14 -0.5(10) . . . . ?
 C20 C19 C18 Fe1 -77.6(6) . . . . ?
 C20 C19 C18 C17 1.3(9) . . . . ?
 C20 C19 C24 C23 -2.3(9) . . . . ?
 C20 C21 C22 C23 0.4(10) . . . . ?
 C54 O3 C57 C56 -14.3(7) . . . . ?
 C36 C37 C32 Si1 -177.6(4) . . . . ?
 C36 C37 C32 C33 -0.2(8) . . . . ?
 C35 C34 C33 C32 -2.7(10) . . . . ?
 C2 C3 C4 C5 -179.5(6) . . . . ?
 C2 C3 C8 C7 -180.0(6) . . . . ?
 C27 C28 C29 C30 -0.8(12) . . . . ?
 C4 C3 C2 Fe1 -75.7(7) . . . . ?
 C4 C3 C2 C1 0.9(9) . . . . ?
 C4 C3 C8 C7 0.4(10) . . . . ?
 C4 C5 C6 C7 2.2(11) . . . . ?
 C24 C19 C18 Fe1 105.8(5) . . . . ?
 C24 C19 C18 C17 -175.2(5) . . . . ?
 C24 C19 C20 C21 1.8(8) . . . . ?
 C24 C23 C22 C21 -1.0(11) . . . . ?
 C49 O1 C46 C47 -0.7(7) . . . . ?
 C49 C48 C47 C46 33.2(7) . . . . ?
 C32 C37 C36 C35 -1.2(9) . . . . ?
 C43 C42 C41 C40 -2.5(11) . . . . ?
 C26 C25 C30 C29 0.0(11) . . . . ?
 C58 O4 C61 C60 -35.5(8) . . . . ?
 C46 O1 C49 C48 21.9(6) . . . . ?
 C62 O5 C65 C64 33.7(6) . . . . ?
 C8 C3 C2 Fe1 104.7(6) . . . . ?
 C8 C3 C2 C1 -178.6(6) . . . . ?
 C8 C3 C4 C5 0.1(10) . . . . ?
 C8 C7 C6 C5 -1.7(11) . . . . ?
 C15 C16 C11 C10 178.9(6) . . . . ?
 C15 C16 C11 C12 -0.7(9) . . . . ?
 C15 C14 C13 C12 -0.1(10) . . . . ?
 C29 C28 C27 C26 0.5(11) . . . . ?
 C33 C34 C35 C36 1.2(10) . . . . ?
 C33 C34 C35 C38 179.7(6) . . . . ?
 C50 O2 C53 C52 -15.0(10) . . . . ?
 C30 C25 C26 C27 -0.3(10) . . . . ?
 C65 O5 C62 C63 -18.2(7) . . . . ?
 C65 C64 C63 C62 23.7(7) . . . . ?
 C63 C64 C65 O5 -35.1(6) . . . . ?
 C41 C42 C43 C44 2.2(11) . . . . ?
 C45 C42 C43 C44 -177.8(7) . . . . ?
 C45 C42 C41 C40 177.5(7) . . . . ?
 C59 C60 C61 O4 16.8(9) . . . . ?
 C53 O2 C50 C51 32.4(9) . . . . ?
 C53 C52 C51 C50 27.8(12) . . . . ?
 C31 C28 C27 C26 178.8(8) . . . . ?
 C31 C28 C29 C30 -179.1(8) . . . . ?
 C61 O4 C58 C59 40.4(7) . . . . ?
 C61 C60 C59 C58 7.1(9) . . . . ?

_smtbx_masks_special_details
;
A solvent mask was calculated and 292 electrons were 
found in a volume of 1400\%A^3^ in 2 voids per unit cell. 
This is consistent with the presence of 
2[C4H8O] per Asymmetric Unit 
which account for 320 electrons 
per unit cell.
;
loop_
  _smtbx_masks_void_nr
  _smtbx_masks_void_average_x
  _smtbx_masks_void_average_y
  _smtbx_masks_void_average_z
  _smtbx_masks_void_volume
  _smtbx_masks_void_count_electrons
  _smtbx_masks_void_content
 1 -0.248 0.409 0.247 322.0 72.6 '2 C4H8O'
 2 -0.013 0.332 0.860 28.1 0.0 ?
 3 -0.013 0.668 0.360 28.1 0.0 ?
 4 -0.248 0.591 0.747 322.0 71.8 '2 C4H8O'
 5 0.252 -0.091 0.247 322.0 71.9 '2 C4H8O'
 6 0.252 0.091 0.747 322.0 71.8 '2 C4H8O'
 7 0.487 0.168 0.360 28.1 0.0 ?
 8 0.487 0.832 0.860 28.1 0.0 ?

_shelx_res_file
;
TITL 098akb25_autored_a.res in Cc
    098akb25_autored.res
    created by SHELXL-2018/3 at 10:42:28 on 02-Sep-2025
REM Old TITL
REM SHELXT solution in Cc: R1 0.111, Rweak 0.087, Alpha 0.007
REM <I/s> 0.384 for 284 systematic absences, Orientation as input
REM Flack x = 0.201 ( 0.007 ) from 3239 Parsons' quotients
REM Formula found by SHELXT: C73 O7 Si2 Fe2
CELL 1.54184 21.5148 14.6398 22.7027 90 107.493 90
ZERR 4 0.0007 0.0004 0.0007 0 0.003 0
LATT -7
SYMM +X,-Y,0.5+Z
SFAC C H Br Fe Mg O Si
UNIT 292 404 4 4 4 28 4

L.S. 100
PLAN  31
SIZE 0.2 0.1 0.05
TEMP -123
CONF
BOND
list 4
MORE -1
ABIN
BOND $H
fmap 2
acta
REM <olex2.extras>
REM <HklSrc "%./098akb25_autored.hkl">
REM </olex2.extras>

WGHT    0.099000    4.485800
FVAR       0.21988
BR1   3    0.587432    1.193733    0.713024    11.00000    0.07095    0.05246 =
         0.05835   -0.00849    0.03295   -0.00439
FE1   4    0.378687    0.714858    0.471865    11.00000    0.02772    0.02794 =
         0.02704   -0.00247    0.01314   -0.00451
SI1   7    0.453920    0.591004    0.505016    11.00000    0.02941    0.02956 =
         0.03295   -0.00325    0.01588   -0.00324
MG1   5    0.614172    1.103548    0.625657    11.00000    0.02918    0.03042 =
         0.03563    0.00105    0.01280   -0.00138
O3    6    0.587191    0.976775    0.655232    11.00000    0.03394    0.03384 =
         0.04718    0.00525    0.02357    0.00039
O1    6    0.642233    1.022272    0.558608    11.00000    0.03276    0.03084 =
         0.03923    0.00039    0.01774    0.00349
O5    6    0.639454    1.218787    0.581565    11.00000    0.04064    0.03129 =
         0.03620    0.00178    0.01423   -0.00165
O2    6    0.519313    1.122404    0.563792    11.00000    0.02480    0.03723 =
         0.05226   -0.00097    0.01090    0.00072
O4    6    0.711387    1.088379    0.682419    11.00000    0.03401    0.04698 =
         0.03826    0.00614    0.01078   -0.00351
C9    1    0.451884    0.803463    0.519091    11.00000    0.03725    0.02789 =
         0.03268   -0.00365    0.01151   -0.01119
AFIX  23
H9A   2    0.452939    0.819125    0.561803    11.00000   -1.20000
H9B   2    0.495663    0.792188    0.514739    11.00000   -1.20000
AFIX   0
C39   1    0.471884    0.555449    0.589714    11.00000    0.03415    0.03841 =
         0.03280    0.00109    0.01741    0.00535
C40   1    0.474923    0.463484    0.608277    11.00000    0.04227    0.03906 =
         0.04879    0.00408    0.02003    0.00139
AFIX  43
H40   2    0.468274    0.416747    0.577982    11.00000   -1.20000
AFIX   0
C19   1    0.317618    0.815619    0.563294    11.00000    0.02887    0.03862 =
         0.03163    0.00030    0.01632   -0.00494
C44   1    0.481983    0.621835    0.636415    11.00000    0.04344    0.04085 =
         0.03756    0.00249    0.01550    0.00421
AFIX  43
H44   2    0.480446    0.684719    0.625743    11.00000   -1.20000
AFIX   0
C25   1    0.426768    0.478328    0.461654    11.00000    0.04089    0.02725 =
         0.04022   -0.00505    0.01801   -0.00261

C57   1    0.611721    0.887258    0.646571    11.00000    0.03868    0.03537 =
         0.04624    0.00434    0.02382    0.00481
AFIX  23
H57A  2    0.658933    0.889944    0.651208    11.00000   -1.20000
H57B  2    0.588548    0.863023    0.605060    11.00000   -1.20000
AFIX   0

C37   1    0.593451    0.624761    0.547846    11.00000    0.04075    0.03238 =
         0.04038   -0.00087    0.01510    0.00200
AFIX  43
H37   2    0.589480    0.616885    0.588096    11.00000   -1.20000
AFIX   0
C16   1    0.386751    0.955625    0.379162    11.00000    0.04092    0.03427 =
         0.04298   -0.00335    0.01524   -0.00310
AFIX  43
H16   2    0.350822    0.979936    0.390155    11.00000   -1.20000
AFIX   0

C56   1    0.599045    0.828401    0.696134    11.00000    0.04857    0.03893 =
         0.05033    0.00798    0.02434   -0.00230
AFIX  23
H56A  2    0.634544    0.834079    0.735549    11.00000   -1.20000
H56B  2    0.594006    0.763397    0.683575    11.00000   -1.20000
AFIX   0
C55   1    0.535505    0.867737    0.701487    11.00000    0.02879    0.05426 =
         0.04260    0.00357    0.01624   -0.00847
AFIX  23
H55A  2    0.497649    0.845996    0.667589    11.00000   -1.20000
H55B  2    0.528985    0.852066    0.741639    11.00000   -1.20000
AFIX   0

C18   1    0.302273    0.749053    0.513180    11.00000    0.02670    0.03743 =
         0.03121    0.00066    0.01364   -0.00296
AFIX  13
H18   2    0.258712    0.759006    0.482095    11.00000   -1.20000
AFIX   0
C17   1    0.321413    0.655779    0.520187    11.00000    0.03305    0.03509 =
         0.03748   -0.00116    0.02093   -0.01002
AFIX  23
H17A  2    0.288558    0.611117    0.497035    11.00000   -1.20000
H17B  2    0.344496    0.635665    0.562792    11.00000   -1.20000
AFIX   0
C28   1    0.379903    0.315022    0.395356    11.00000    0.06945    0.02989 =
         0.04629   -0.00913    0.01417   -0.01264
C10   1    0.408419    0.854830    0.471385    11.00000    0.03577    0.02456 =
         0.03845   -0.00895    0.01934   -0.01045
AFIX  13
H10   2    0.380882    0.898494    0.486518    11.00000   -1.20000
AFIX   0
C3    1    0.245950    0.682615    0.372002    11.00000    0.03394    0.05079 =
         0.02519   -0.00172    0.00788   -0.00451
C11   1    0.424182    0.887129    0.415851    11.00000    0.03094    0.03285 =
         0.03384   -0.00321    0.01584   -0.01157
C20   1    0.354169    0.795800    0.624004    11.00000    0.03135    0.03858 =
         0.03359   -0.00217    0.01346   -0.00124
AFIX  43
H20   2    0.373476    0.737137    0.633440    11.00000   -1.20000
AFIX   0

C54   1    0.546138    0.967934    0.696453    11.00000    0.04813    0.04586 =
         0.04658   -0.00064    0.03159   -0.00224
AFIX  23
H54A  2    0.504067    0.999865    0.678843    11.00000   -1.20000
H54B  2    0.568401    0.994268    0.737556    11.00000   -1.20000
AFIX   0

C36   1    0.654814    0.645953    0.540961    11.00000    0.03375    0.03491 =
         0.06199   -0.00237    0.01303   -0.00297
AFIX  43
H36   2    0.691483    0.653390    0.576498    11.00000   -1.20000
AFIX   0
C34   1    0.607514    0.645802    0.431439    11.00000    0.03908    0.04276 =
         0.05704   -0.00534    0.02824   -0.00157
AFIX  43
H34   2    0.611782    0.651334    0.391141    11.00000   -1.20000
AFIX   0
C21   1    0.362948    0.860041    0.670989    11.00000    0.03681    0.05597 =
         0.03218   -0.00582    0.01618   -0.00004
AFIX  43
H21   2    0.387538    0.844539    0.712010    11.00000   -1.20000
AFIX   0
C35   1    0.661891    0.655945    0.482904    11.00000    0.02748    0.03618 =
         0.06629   -0.00230    0.02239   -0.00566
C2    1    0.310364    0.724821    0.378589    11.00000    0.04799    0.04425 =
         0.01416    0.00116    0.00069   -0.00861
AFIX  13
H2    2    0.308385    0.786350    0.358980    11.00000   -1.20000
AFIX   0
C1    1    0.366069    0.674751    0.381477    11.00000    0.03727    0.04702 =
         0.02668   -0.00769    0.01527   -0.01419
AFIX  23
H1A   2    0.396169    0.702617    0.361094    11.00000   -1.20000
H1B   2    0.359519    0.608522    0.373087    11.00000   -1.20000
AFIX   0
C27   1    0.437506    0.354077    0.394961    11.00000    0.05486    0.04238 =
         0.04292   -0.00599    0.01603    0.00167
AFIX  43
H27   2    0.462294    0.325560    0.371841    11.00000   -1.20000
AFIX   0
C4    1    0.234981    0.589587    0.368907    11.00000    0.04764    0.04974 =
         0.04050   -0.00256    0.01525   -0.01869
AFIX  43
H4    2    0.270308    0.549319    0.371409    11.00000   -1.20000
AFIX   0
C24   1    0.291528    0.904290    0.551211    11.00000    0.03726    0.04425 =
         0.03829    0.00270    0.01643   -0.00067
AFIX  43
H24   2    0.267799    0.920801    0.510134    11.00000   -1.20000
AFIX   0
C42   1    0.496022    0.504741    0.715769    11.00000    0.03982    0.06203 =
         0.03949    0.01587    0.01355    0.00363

C49   1    0.601528    0.976156    0.505010    11.00000    0.04378    0.03826 =
         0.04208   -0.00171    0.01695    0.00304
AFIX  23
H49A  2    0.588283    1.018209    0.469254    11.00000   -1.20000
H49B  2    0.561898    0.951741    0.512974    11.00000   -1.20000
AFIX   0

C23   1    0.299826    0.967827    0.598092    11.00000    0.05712    0.03481 =
         0.05380    0.00042    0.02972    0.00503
AFIX  43
H23   2    0.280635    1.026633    0.589142    11.00000   -1.20000
AFIX   0
C32   1    0.539076    0.615263    0.497154    11.00000    0.02738    0.02891 =
         0.03957   -0.00378    0.01366   -0.00109
C43   1    0.494202    0.596905    0.698062    11.00000    0.04681    0.05944 =
         0.04020    0.00117    0.01665    0.01049
AFIX  43
H43   2    0.501451    0.643138    0.728750    11.00000   -1.20000
AFIX   0

C48   1    0.643607    0.898631    0.492879    11.00000    0.05843    0.03747 =
         0.05261   -0.00256    0.02965    0.00523
AFIX  23
H48A  2    0.641415    0.844137    0.518000    11.00000   -1.20000
H48B  2    0.629982    0.881375    0.448672    11.00000   -1.20000
AFIX   0

C26   1    0.460910    0.432802    0.426631    11.00000    0.03863    0.03586 =
         0.04039   -0.00496    0.01538    0.00259
AFIX  43
H26   2    0.501234    0.457089    0.424800    11.00000   -1.20000
AFIX   0

C58   1    0.763582    1.151028    0.685025    11.00000    0.04390    0.04356 =
         0.04458    0.00007    0.01222   -0.00626
AFIX  23
H58A  2    0.758898    1.207314    0.707487    11.00000   -1.20000
H58B  2    0.764009    1.167869    0.642915    11.00000   -1.20000
AFIX   0

C22   1    0.336170    0.946016    0.658340    11.00000    0.05019    0.05003 =
         0.04166   -0.01589    0.02149   -0.00466
AFIX  43
H22   2    0.342429    0.989974    0.690381    11.00000   -1.20000
AFIX   0

C46   1    0.711427    1.002379    0.564822    11.00000    0.03123    0.04249 =
         0.05453    0.00081    0.02147   -0.00058
AFIX  23
H46A  2    0.732697    0.972388    0.604910    11.00000   -1.20000
H46B  2    0.735180    1.059560    0.562588    11.00000   -1.20000
AFIX   0
C62   1    0.631975    1.221746    0.515716    11.00000    0.04685    0.03862 =
         0.03859    0.00239    0.02235    0.00385
AFIX  23
H62A  2    0.593465    1.185722    0.492482    11.00000   -1.20000
H62B  2    0.671055    1.196099    0.507345    11.00000   -1.20000
AFIX   0

C8    1    0.191929    0.738733    0.368145    11.00000    0.04348    0.06305 =
         0.03094   -0.00323    0.00673   -0.00126
AFIX  43
H8    2    0.197533    0.803147    0.369816    11.00000   -1.20000
AFIX   0
C15   1    0.400024    0.989398    0.327425    11.00000    0.05450    0.04438 =
         0.03789    0.00122    0.01146   -0.00528
AFIX  43
H15   2    0.373544    1.036180    0.303508    11.00000   -1.20000
AFIX   0
C12   1    0.476387    0.852253    0.397725    11.00000    0.03398    0.04429 =
         0.04423   -0.00239    0.01886   -0.00292
AFIX  43
H12   2    0.502684    0.804920    0.421170    11.00000   -1.20000
AFIX   0

C64   1    0.621084    1.373145    0.554133    11.00000    0.04311    0.03267 =
         0.07145    0.00045    0.02857   -0.00157
AFIX  23
H64A  2    0.643501    1.432819    0.557308    11.00000   -1.20000
H64B  2    0.575610    1.383295    0.554194    11.00000   -1.20000
AFIX   0

C29   1    0.344801    0.358710    0.429052    11.00000    0.04835    0.04296 =
         0.06043   -0.00681    0.01915   -0.01531
AFIX  43
H29   2    0.304280    0.333997    0.429986    11.00000   -1.20000
AFIX   0
C33   1    0.546725    0.627518    0.438935    11.00000    0.03182    0.04421 =
         0.04154   -0.00744    0.01701    0.00013
AFIX  43
H33   2    0.509653    0.623328    0.403455    11.00000   -1.20000
AFIX   0
C14   1    0.452311    0.954612    0.310518    11.00000    0.05738    0.05892 =
         0.03765    0.00087    0.02272   -0.02582
AFIX  43
H14   2    0.462037    0.977513    0.275136    11.00000   -1.20000
AFIX   0

C50   1    0.489034    1.212006    0.556267    11.00000    0.03105    0.04042 =
         0.07966    0.00885    0.01581    0.00516
AFIX  23
H50A  2    0.486790    1.238513    0.515562    11.00000   -1.20000
H50B  2    0.513428    1.254249    0.589166    11.00000   -1.20000
AFIX   0

C30   1    0.368357    0.439366    0.461997    11.00000    0.03852    0.04126 =
         0.06844   -0.00914    0.02590   -0.00621
AFIX  43
H30   2    0.343455    0.467745    0.485061    11.00000   -1.20000
AFIX   0

C65   1    0.656766    1.309881    0.605972    11.00000    0.05043    0.03350 =
         0.05512   -0.00587    0.02674   -0.00877
AFIX  23
H65A  2    0.704443    1.319479    0.617035    11.00000   -1.20000
H65B  2    0.642586    1.320122    0.643088    11.00000   -1.20000
AFIX   0

C13   1    0.489957    0.886296    0.345838    11.00000    0.04356    0.05217 =
         0.04205   -0.00518    0.02464   -0.01306
AFIX  43
H13   2    0.525708    0.862221    0.334439    11.00000   -1.20000
AFIX   0

C60   1    0.802129    1.035269    0.761192    11.00000    0.04917    0.05950 =
         0.05250    0.00824    0.00465   -0.00653
AFIX  23
H60A  2    0.814736    0.971646    0.755377    11.00000   -1.20000
H60B  2    0.821560    1.052413    0.805080    11.00000   -1.20000
AFIX   0
C63   1    0.623287    1.321333    0.496533    11.00000    0.03714    0.03853 =
         0.05461    0.00713    0.01481    0.00520
AFIX  23
H63A  2    0.582298    1.330155    0.462570    11.00000   -1.20000
H63B  2    0.660204    1.342618    0.482559    11.00000   -1.20000
AFIX   0

C41   1    0.487466    0.439461    0.670089    11.00000    0.05452    0.04877 =
         0.05415    0.01707    0.02718    0.00592
AFIX  43
H41   2    0.490207    0.376662    0.681117    11.00000   -1.20000
AFIX   0
C5    1    0.173056    0.553111    0.362172    11.00000    0.06965    0.07334 =
         0.03357   -0.00345    0.01688   -0.03074
AFIX  43
H5    2    0.166828    0.488835    0.359229    11.00000   -1.20000
AFIX   0
C45   1    0.506866    0.478166    0.782269    11.00000    0.06901    0.08797 =
         0.04475    0.02237    0.01998    0.01350
AFIX 137
H45A  2    0.541817    0.515692    0.808952    11.00000   -1.50000
H45B  2    0.519187    0.413573    0.787871    11.00000   -1.50000
H45C  2    0.466640    0.487961    0.793207    11.00000   -1.50000
AFIX   0

C59   1    0.824638    1.101102    0.718681    11.00000    0.03595    0.05274 =
         0.06106    0.00450    0.01479   -0.00291
AFIX  23
H59A  2    0.858308    1.143775    0.743045    11.00000   -1.20000
H59B  2    0.842342    1.067104    0.689594    11.00000   -1.20000
AFIX   0

C7    1    0.129919    0.702421    0.361895    11.00000    0.04226    0.10707 =
         0.03350   -0.00595    0.01253   -0.00177
AFIX  43
H7    2    0.094147    0.741966    0.359142    11.00000   -1.20000
AFIX   0
C38   1    0.728293    0.675405    0.475182    11.00000    0.03366    0.06976 =
         0.08734   -0.00121    0.03513    0.00205
AFIX 137
H38A  2    0.755336    0.707799    0.511687    11.00000   -1.50000
H38B  2    0.723054    0.713298    0.438421    11.00000   -1.50000
H38C  2    0.749365    0.617685    0.470451    11.00000   -1.50000
AFIX   0

C53   1    0.468567    1.058535    0.537687    11.00000    0.03691    0.04372 =
         0.08255   -0.01230    0.00782   -0.00305
AFIX  23
H53A  2    0.472602    1.005231    0.565422    11.00000   -1.20000
H53B  2    0.471502    1.036671    0.497344    11.00000   -1.20000
AFIX   0

C6    1    0.121205    0.609334    0.359776    11.00000    0.05044    0.10292 =
         0.03140   -0.00796    0.01381   -0.02936
AFIX  43
H6    2    0.079672    0.584066    0.356679    11.00000   -1.20000
AFIX   0
C31   1    0.353201    0.228423    0.359109    11.00000    0.10001    0.04314 =
         0.07330   -0.02019    0.03075   -0.02625
AFIX 137
H31A  2    0.339399    0.242034    0.314795    11.00000   -1.50000
H31B  2    0.315814    0.206151    0.371157    11.00000   -1.50000
H31C  2    0.387246    0.181491    0.368105    11.00000   -1.50000
AFIX   0

C61   1    0.729388    1.044964    0.742145    11.00000    0.04208    0.07276 =
         0.04648    0.02014    0.01104    0.00119
AFIX  23
H61A  2    0.708359    0.984332    0.739560    11.00000   -1.20000
H61B  2    0.715909    1.082921    0.772276    11.00000   -1.20000
AFIX   0
C47   1    0.711701    0.939968    0.512338    11.00000    0.04491    0.06988 =
         0.04503    0.00143    0.01853    0.01906
AFIX  23
H47A  2    0.745367    0.891962    0.526097    11.00000   -1.20000
H47B  2    0.719885    0.974573    0.477942    11.00000   -1.20000
AFIX   0
C52   1    0.404669    1.105394    0.529373    11.00000    0.03651    0.06682 =
         0.15271   -0.00830    0.02457   -0.00450
AFIX  23
H52A  2    0.381296    1.114411    0.485013    11.00000   -1.20000
H52B  2    0.376721    1.069369    0.548316    11.00000   -1.20000
AFIX   0
C51   1    0.422179    1.193959    0.561050    11.00000    0.05049    0.05445 =
         0.10071    0.00172    0.03580    0.01340
AFIX  23
H51A  2    0.422751    1.189909    0.604739    11.00000   -1.20000
H51B  2    0.391285    1.242415    0.540186    11.00000   -1.20000
AFIX   0
HKLF 4


REM  098akb25_autored_a.res in Cc
REM wR2 = 0.1660, GooF = S = 1.023, Restrained GooF = 1.022 for all data
REM R1 = 0.0618 for 10252 Fo > 4sig(Fo) and 0.0674 for all 11368 data
REM 670 parameters refined using 2 restraints

END

WGHT      0.0991      4.4761

REM Highest difference peak  0.496,  deepest hole -0.509,  1-sigma level  0.071
Q1    1   0.5583  1.1952  0.6591  11.00000  0.05    0.50
Q2    1   0.6087  1.1963  0.7628  11.00000  0.05    0.49
Q3    1   0.4171  0.6503  0.4906  11.00000  0.05    0.48
Q4    1   0.7711  0.8273  0.6589  11.00000  0.05    0.47
Q5    1   0.6193  1.2472  0.7283  11.00000  0.05    0.44
Q6    1   0.3892  0.7188  0.5082  11.00000  0.05    0.41
Q7    1   0.3284  0.7955  0.2228  11.00000  0.05    0.41
Q8    1   0.5601  1.1383  0.6974  11.00000  0.05    0.40
Q9    1   0.6187  1.1435  0.7293  11.00000  0.05    0.37
Q10   1   0.3484  0.6717  0.4617  11.00000  0.05    0.36
Q11   1   0.6751  1.4872  0.7246  11.00000  0.05    0.36
Q12   1   0.3578  0.7536  0.4563  11.00000  0.05    0.36
Q13   1   0.4765  0.5855  0.5623  11.00000  0.05    0.35
Q14   1   0.5608  1.2504  0.6961  11.00000  0.05    0.35
Q15   1   0.6920  0.8940  0.5219  11.00000  0.05    0.33
Q16   1   0.7723  0.7616  0.7062  11.00000  0.05    0.33
Q17   1   0.4056  0.7554  0.4842  11.00000  0.05    0.30
Q18   1   0.3468  0.7144  0.4166  11.00000  0.05    0.30
Q19   1   0.8377  0.8358  0.6606  11.00000  0.05    0.30
Q20   1   0.6363  0.6977  0.4535  11.00000  0.05    0.29
Q21   1   0.1896  0.9436  0.2681  11.00000  0.05    0.29
Q22   1   0.3887  0.2805  0.7187  11.00000  0.05    0.29
Q23   1   0.4891  0.5961  0.6086  11.00000  0.05    0.28
Q24   1   0.6409  1.1563  0.6382  11.00000  0.05    0.28
Q25   1   0.4209  0.8388  0.4951  11.00000  0.05    0.27
Q26   1   0.4742  0.6331  0.5137  11.00000  0.05    0.27
Q27   1   0.4353  0.5834  0.4324  11.00000  0.05    0.27
Q28   1   0.5742  1.0569  0.6993  11.00000  0.05    0.27
Q29   1   0.5690  0.9906  0.6185  11.00000  0.05    0.27
Q30   1   0.2862  0.7608  0.4716  11.00000  0.05    0.26
Q31   1   0.5784  0.8037  0.4620  11.00000  0.05    0.26
;
_shelx_res_checksum                10553
_shelx_hkl_file
;
 -27   1   8   19.00    3.97
 -27  -1   8   19.47    3.70
 -27  -1   9   40.54    4.63
 -27   1   9   46.44    5.22
 -27   1  10   15.63    3.70
 -27  -1  10   15.04    3.45
 -26   0   3    3.54    2.57
 -26   0   4   14.87    3.91
 -26   0   5   -0.22    3.14
 -26   0   6   44.16    6.45
 -26   0   7   12.13    4.93
 -26   0   8   33.37    6.22
 -26   0   9   10.32    3.72
 -26   0   9   12.05    4.89
 -26   0  10   31.81    5.64
 -26   0  10   42.37    4.99
 -26   0  11    9.69    3.70
 -26   0  11    8.20    4.07
 -26   0  12   32.11    4.40
 -26   0  12   24.46    4.78
 -26   0  13    1.18    2.17
 -26   0  13    1.00    1.98
 -26   0  14   50.65    4.93
 -26   0  15    0.13    1.76
 -26   2   4   13.53    3.49
 -26  -2   4   10.04    3.27
 -26   2   5   27.31    5.38
 -26  -2   5   21.18    4.20
 -26   2   6   73.43    8.14
 -26  -2   6   53.37    6.48
 -26   2   7   46.39    7.29
 -26  -2   7   46.45    6.39
 -26   2   8   14.93    3.94
 -26   2   8   16.86    5.32
 -26  -2   8   19.84    4.66
 -26   2   9   11.89    3.67
 -26  -2   9    5.18    3.52
 -26   2   9    4.13    3.88
 -26   2  10   51.03    7.12
 -26  -2  10   39.07    5.50
 -26   2  10   55.15    5.76
 -26   2  11   31.42    5.72
 -26  -2  11   25.86    4.94
 -26   2  11   30.64    4.91
 -26   2  12    5.21    2.78
 -26   2  12   11.81    3.64
 -26  -2  12    3.01    2.41
 -26   2  13    5.63    2.54
 -26   2  13    6.09    2.77
 -26  -2  13    3.19    1.99
 -26   2  14   73.82    5.42
 -26   2  15   12.44    2.52
 -26  -4   5   35.70    4.49
 -26   4   5   43.72    5.04
 -26  -4   6    6.05    2.67
 -26  -4   7    5.82    2.66
 -26   4   8    8.08    2.52
 -26  -4   8   10.48    3.06
 -26  -4   9   52.02    5.39
 -26   4   9   75.52    5.76
 -26  -4  10   34.00    4.92
 -26   4  10   41.75    5.23
 -26  -4  11   43.82    4.69
 -26   4  11   68.82    5.36
 -26   4  12   14.61    2.97
 -26   4  13   31.29    3.56
 -25   1   1   17.05    3.90
 -25  -1   1   18.17    3.86
 -25  -1   2   33.49    5.75
 -25   1   2   40.15    6.23
 -25  -1   3  158.40   12.03
 -25   1   3  175.44   12.90
 -25   1   4  142.43   13.19
 -25  -1   4  126.81   11.13
 -25  -1   5   73.93    9.26
 -25   1   6   34.05    5.70
 -25  -1   6   37.33    7.66
 -25  -1   7   25.75    6.78
 -25   1   7   38.48    6.46
 -25  -1   8   15.71    4.20
 -25   1   8   22.00    5.93
 -25  -1   8   17.88    6.31
 -25  -1   9   24.89    4.73
 -25   1   9   17.65    5.30
 -25  -1   9   19.04    6.27
 -25   1  10    8.51    4.58
 -25  -1  10   22.45    4.84
 -25  -1  10   14.32    6.31
 -25   1  11   35.90    6.41
 -25  -1  11   31.69    6.64
 -25  -1  11   40.37    5.80
 -25   1  12   32.10    6.65
 -25  -1  12   22.00    5.37
 -25   1  12   21.75    5.30
 -25  -1  12   21.76    4.96
 -25  -1  13   17.63    4.97
 -25   1  13   21.37    5.49
 -25  -1  13   11.25    3.82
 -25   1  13   15.93    4.87
 -25   1  14    2.78    3.62
 -25  -1  14   -1.31    2.84
 -25   1  14    0.39    3.02
 -25  -1  14    2.33    2.95
 -25   1  14    1.96    3.09
 -25   1  15   37.21    6.00
 -25   1  15   57.59    5.54
 -25  -1  15   40.28    4.72
 -25  -1  15   59.10    6.05
 -25   1  15   69.20    6.49
 -25   1  16   -0.57    2.49
 -25  -1  16    6.04    3.12
 -25   1  17   19.54    3.30
 -25  -1  17   16.38    3.28
 -25   1  18   18.24    2.82
 -25  -1  18   17.63    2.89
 -25  -3  -1    8.87    3.22
 -25   3   2   50.60    6.21
 -25  -3   2   32.10    4.72
 -25  -3   3   14.11    4.00
 -25  -3   4    4.23    3.58
 -25  -3   5   31.01    5.77
 -25  -3   6   48.77    7.62
 -25  -3   7  101.40    9.76
 -25  -3   8   53.00    7.83
 -25  -3   9   12.29    4.89
 -25  -3  10   11.67    4.60
 -25  -3  11   28.80    4.27
 -25  -3  11   27.40    5.34
 -25   3  12   20.58    3.88
 -25  -3  12   32.68    5.32
 -25   3  12   42.98    6.51
 -25  -3  12   33.54    4.57
 -25   3  13   16.39    4.31
 -25  -3  13   10.42    2.79
 -25  -3  13   12.51    3.65
 -25   3  13    8.10    3.03
 -25   3  14   30.75    4.69
 -25  -3  14   15.17    3.27
 -25   3  14   19.39    3.63
 -25  -3  14   16.78    3.53
 -25   3  14   23.19    4.45
 -25   3  15   45.46    5.12
 -25  -3  15   35.76    4.52
 -25   3  16   24.82    3.93
 -25  -3  16   35.37    4.17
 -25   3  17   29.21    3.38
 -25  -3  17   23.12    3.26
 -25  -5   1   11.34    3.34
 -25  -5   2    4.24    2.62
 -25  -5   3    4.62    2.74
 -25  -5   3    8.71    3.06
 -25  -5   4   13.78    3.69
 -25  -5   4   12.63    3.43
 -25  -5   5    3.08    2.57
 -25  -5   5    6.00    3.17
 -25  -5   6   25.11    4.21
 -25  -5   6   41.45    5.88
 -25  -5   7    7.35    2.39
 -25  -5   7   30.59    5.65
 -25  -5   8   49.67    6.21
 -25  -5   9   18.62    4.57
 -25  -5  10   39.28    5.35
 -25  -5  11   15.22    3.95
 -25  -5  12  101.95    7.40
 -25  -5  13   -1.83    2.19
 -25   5  13    5.20    3.00
 -25   5  14   17.75    3.26
 -25   5  15    0.10    1.60
 -25  -7   7   13.11    2.86
 -25  -7   8   43.29    4.63
 -25  -7   9   17.19    3.44
 -24   0   0   94.38    8.91
 -24   0   1    2.46    4.34
 -24   0   2    7.49    5.36
 -24   0   3    3.66    5.88
 -24   0   9    7.18    4.84
 -24   0  10    8.84    4.82
 -24   0  11    5.46    5.19
 -24   0  11    2.48    4.62
 -24   0  12   25.73    7.60
 -24   0  12   14.93    5.20
 -24   0  13    1.32    4.91
 -24   0  13    2.15    4.63
 -24   0  13    0.82    4.52
 -24   0  14   36.43    7.19
 -24   0  14   33.66    6.68
 -24   0  14   20.90    5.80
 -24   0  15    7.91    4.49
 -24   0  15    1.35    4.06
 -24   0  15   -3.55    3.07
 -24   0  16   37.88    7.07
 -24   0  16   71.01    7.42
 -24   0  17    5.22    3.67
 -24   0  17   -0.16    3.18
 -24   0  18   24.50    3.92
 -24   0  18   20.36    4.90
 -24   0  19    4.49    2.13
 -24  -2   0    8.89    3.83
 -24   2   0   16.14    4.53
 -24  -2   1   26.62    5.72
 -24  -2   2    8.74    5.02
 -24  -2   3   17.61    6.36
 -24  -2   4   20.16    6.38
 -24  -2   5   53.83    9.43
 -24  -2   6   48.71    9.73
 -24  -2   7   61.71    9.99
 -24  -2   8   92.68   11.84
 -24  -2   8   84.31    8.13
 -24  -2   9   52.12    9.80
 -24  -2   9   44.87    7.43
 -24  -2  10   34.38    6.00
 -24  -2  10   41.23    8.45
 -24   2  10   17.47    5.17
 -24  -2  11    5.83    4.03
 -24   2  11    0.18    3.23
 -24  -2  12   48.97    6.94
 -24  -2  12   51.60    8.54
 -24   2  12   37.34    6.83
 -24   2  13    6.49    5.10
 -24  -2  13    2.44    3.59
 -24  -2  13    6.56    4.69
 -24   2  13   -1.16    3.88
 -24   2  14   51.54    7.35
 -24  -2  14   43.37    6.67
 -24   2  14   31.52    6.42
 -24  -2  14   33.47    5.87
 -24  -2  15   43.58    6.35
 -24   2  15   34.23    6.58
 -24   2  15   44.93    6.48
 -24  -2  15   34.80    5.36
 -24   2  15   49.11    6.68
 -24  -2  16   18.81    4.72
 -24   2  16   16.30    4.46
 -24   2  16    7.17    3.46
 -24   2  17   17.54    4.13
 -24  -2  17   12.29    3.60
 -24   2  17    6.90    3.56
 -24   2  18   -0.80    2.01
 -24   2  18    0.18    2.57
 -24  -2  19   11.15    2.93
 -24   2  19   12.87    2.73
 -24   2  19   14.45    3.46
 -24  -4  -3    3.78    2.83
 -24  -4  -2   19.68    4.41
 -24  -4  -1   26.15    5.48
 -24  -4   1   39.09    5.70
 -24  -4   2   22.31    5.01
 -24  -4   3   19.99    5.44
 -24  -4   4   26.40    6.15
 -24  -4   5   20.10    5.76
 -24  -4   6   65.52    9.05
 -24  -4   7   85.18   10.39
 -24  -4   8  112.90   11.10
 -24  -4   9  109.60   10.97
 -24  -4  10   55.26    8.36
 -24  -4  10   38.60    5.49
 -24  -4  11   23.36    4.11
 -24  -4  11   28.09    6.11
 -24   4  11   15.11    3.74
 -24  -4  12    7.37    2.97
 -24   4  12    3.88    2.70
 -24   4  13   88.55    8.39
 -24  -4  13   93.88    8.55
 -24  -4  13   93.64    7.42
 -24  -4  14    5.90    2.56
 -24  -4  14   14.23    3.97
 -24   4  14    9.11    3.48
 -24  -4  15    6.07    3.07
 -24   4  15   13.94    4.06
 -24  -4  15    5.23    2.58
 -24   4  15    5.80    2.96
 -24   4  16   12.73    3.37
 -24  -4  16   10.54    3.26
 -24   4  17   26.94    4.22
 -24  -4  17   33.05    4.43
 -24  -4  18    6.44    2.43
 -24   4  18    3.87    1.98
 -24  -6  -1   13.07    3.79
 -24  -6   0    9.58    3.29
 -24  -6   1    9.33    3.61
 -24  -6   2    6.14    3.00
 -24  -6   2    3.59    3.11
 -24  -6   3   13.29    4.02
 -24  -6   3    3.84    2.56
 -24  -6   4   36.06    5.70
 -24  -6   4   21.68    4.70
 -24  -6   5   18.03    4.90
 -24  -6   5    9.58    3.51
 -24  -6   6   10.13    3.83
 -24  -6   6    4.64    2.81
 -24  -6   7   40.04    5.99
 -24  -6   7   27.05    4.63
 -24  -6   8   35.08    5.92
 -24  -6   9   62.75    7.09
 -24  -6  10   21.75    4.75
 -24  -6  11   16.63    3.96
 -24  -6  12   18.78    4.18
 -24   6  13   75.37    5.55
 -24  -6  13   73.92    6.67
 -24   6  14    2.98    1.74
 -24   6  15   17.49    2.76
 -24   6  15   38.41    4.90
 -24  -8   5   53.95    5.54
 -24  -8   6   14.76    3.91
 -24  -8   7   16.80    3.68
 -24  -8   8   11.42    3.39
 -24  -8   9   12.36    3.08
 -24  -8  10    8.84    2.91
 -23   1  -1   26.52    6.50
 -23  -1  -1   26.40    5.77
 -23  -1   0    5.63    4.51
 -23  -1   1   51.99    9.64
 -23  -1   2   30.49    8.83
 -23  -1   8   21.15    6.51
 -23   1   8   10.18    5.48
 -23  -1   9   38.29    7.63
 -23   1   9   20.06    5.98
 -23  -1   9   18.65    6.92
 -23  -1  10   35.28    8.26
 -23   1  10   21.36    7.24
 -23  -1  10   22.93    7.41
 -23   1  11   13.31    6.36
 -23  -1  11    8.42    5.94
 -23  -1  12   17.21    6.59
 -23   1  12    5.05    4.89
 -23  -1  12   12.25    6.14
 -23  -1  12   27.88    8.85
 -23  -1  13   70.95   10.49
 -23   1  13   86.04   11.27
 -23  -1  13   97.42   12.85
 -23  -1  13  111.43   12.02
 -23  -1  14   14.45    6.16
 -23   1  14   23.46    7.71
 -23  -1  14    5.10    4.39
 -23   1  14    4.00    4.59
 -23  -1  14   10.40    5.77
 -23   1  15   54.03    8.67
 -23  -1  15   41.59    7.71
 -23   1  15   65.72    8.94
 -23  -1  15   53.80    7.94
 -23  -1  15   74.33    9.55
 -23   1  15   90.32   10.23
 -23   1  16   43.17    7.99
 -23  -1  16   43.46    7.67
 -23  -1  16   53.77    8.24
 -23   1  16   67.11    8.66
 -23   1  17   24.14    5.56
 -23  -1  17   31.01    6.83
 -23  -1  17   44.77    7.16
 -23   1  17   40.37    6.45
 -23   1  18   71.00    8.75
 -23  -1  18   89.45    8.21
 -23   1  18   89.03    8.05
 -23   1  19   23.80    4.87
 -23  -1  19   35.89    5.04
 -23   1  19   32.72    4.86
 -23  -1  19   28.03    3.74
 -23  -1  20   17.06    3.39
 -23   1  20   18.07    3.25
 -23   1  20    9.10    3.04
 -23  -1  21   11.41    2.59
 -23  -3  -5   12.22    3.52
 -23  -3  -1    5.39    3.51
 -23  -3   0   16.08    5.21
 -23  -3   1   62.25    9.23
 -23  -3   2   20.10    6.72
 -23  -3   3   96.58   11.81
 -23  -3   4   38.91    9.35
 -23  -3   5  214.57   17.69
 -23  -3   6  114.48   15.08
 -23  -3   7  100.15   13.04
 -23  -3   8   91.83   12.60
 -23  -3   8   41.89    6.93
 -23   3   9  130.35   12.07
 -23  -3   9  155.38   15.73
 -23  -3   9  145.67   11.08
 -23   3  10   21.69    5.60
 -23  -3  10   53.29    8.61
 -23  -3  11   47.70    6.72
 -23  -3  11   61.11    9.91
 -23   3  11   48.29    7.82
 -23  -3  12    5.46    4.53
 -23  -3  12   15.99    6.81
 -23   3  12    3.38    3.94
 -23  -3  13   48.34    7.62
 -23  -3  13   47.00    8.19
 -23   3  13   47.22    7.83
 -23  -3  14   30.64    5.53
 -23   3  14   40.52    7.30
 -23  -3  14   35.95    7.01
 -23   3  15   68.00    8.06
 -23  -3  15   44.54    6.21
 -23  -3  15   67.27    8.20
 -23   3  16    8.45    4.11
 -23  -3  16   16.28    5.25
 -23   3  16   19.01    5.43
 -23   3  17   27.89    5.41
 -23  -3  17   31.96    5.80
 -23   3  17   40.67    6.28
 -23   3  18   25.46    4.94
 -23   3  18   35.72    5.24
 -23  -3  18   31.29    5.41
 -23   3  19   43.38    5.56
 -23   3  19   57.79    5.44
 -23  -3  19   53.03    5.87
 -23  -3  20   17.84    3.43
 -23   3  20   12.67    3.48
 -23  -5  -4   21.62    4.39
 -23  -5  -3    0.28    2.84
 -23  -5  -2    5.41    3.83
 -23  -5  -1   12.17    4.82
 -23  -5   0   70.45    7.94
 -23  -5   1    8.93    4.50
 -23  -5   2  111.18   10.93
 -23  -5   3   11.28    5.42
 -23  -5   4   36.53    7.23
 -23  -5   5   44.31    8.36
 -23  -5   6   70.29    9.58
 -23  -5   7   26.09    7.58
 -23  -5   8   25.73    7.36
 -23  -5   9   38.09    7.99
 -23   5  10   93.54    8.15
 -23  -5  10  102.13   11.21
 -23  -5  10  108.46    8.34
 -23  -5  11   28.05    5.29
 -23   5  11   12.41    3.08
 -23  -5  12   35.57    5.29
 -23  -5  12   42.41    7.28
 -23   5  12   47.24    6.31
 -23  -5  13    6.08    3.24
 -23   5  13    8.82    3.24
 -23  -5  13   12.65    4.29
 -23   5  14  159.61   10.59
 -23  -5  14  126.10    9.88
 -23  -5  14  143.44   10.02
 -23  -5  15    4.64    3.31
 -23  -5  15    2.42    2.37
 -23   5  15    3.28    2.81
 -23   5  16   18.99    3.96
 -23  -5  16   18.97    4.15
 -23   5  16   26.80    4.95
 -23   5  17    3.26    2.53
 -23  -5  17    4.47    2.85
 -23   5  18   35.18    4.48
 -23  -5  18   37.34    4.90
 -23   5  18   41.96    4.39
 -23  -5  19    2.79    2.26
 -23   5  19    0.79    2.07
 -23  -7  -2   12.30    3.79
 -23  -7  -1   19.01    4.64
 -23  -7   0   11.42    4.16
 -23  -7   1   10.76    4.42
 -23  -7   1   12.17    4.13
 -23  -7   2   27.90    5.40
 -23  -7   2   44.44    6.33
 -23  -7   3   16.79    4.50
 -23  -7   3   22.09    5.19
 -23  -7   4   21.20    5.02
 -23  -7   4   37.62    6.38
 -23  -7   5   25.04    5.10
 -23  -7   5   43.15    6.79
 -23  -7   6   49.13    6.52
 -23  -7   6   81.60    9.00
 -23  -7   7    5.40    3.11
 -23  -7   7   33.73    6.66
 -23  -7   8   16.46    4.99
 -23  -7   9   73.17    8.59
 -23  -7  10   58.23    7.44
 -23  -7  11   38.63    5.86
 -23   7  12    9.42    2.15
 -23  -7  12    9.53    3.74
 -23   7  12    4.10    1.53
 -23   7  13    6.76    1.88
 -23  -7  13    3.93    3.47
 -23   7  13    4.27    1.46
 -23  -7  14   53.65    5.76
 -23  -7  14   51.50    4.59
 -23   7  14   61.43    5.04
 -23   7  14   52.77    4.33
 -23  -7  15   -0.46    1.78
 -23   7  15    4.02    3.17
 -23   7  15    0.73    1.54
 -23   7  16    0.71    1.61
 -23  -9   4    6.81    2.81
 -23  -9   5   21.66    4.22
 -23  -9   6   57.84    6.33
 -23  -9   7   27.94    5.05
 -23  -9   8   16.49    4.02
 -23  -9   9   27.11    4.33
 -23  -9  10   11.96    3.36
 -23  -9  11    2.94    2.18
 -22   0  -1    7.47    5.78
 -22   0   7    8.47    6.38
 -22   0   8   44.14    9.62
 -22   0   9    2.25    5.06
 -22   0  10   50.63    9.82
 -22   0  11   -5.55    5.80
 -22   0  12   64.54   10.23
 -22   0  13    6.81    6.12
 -22   0  14  250.61   17.45
 -22   0  14  334.70   21.15
 -22   0  15    7.46    6.81
 -22   0  15   -6.31    5.75
 -22   0  15   -0.35    4.45
 -22   0  16  166.69   14.16
 -22   0  16  245.12   16.39
 -22   0  17    9.27    5.88
 -22   0  17    4.85    5.10
 -22   0  18   15.08    6.00
 -22   0  18   20.80    5.80
 -22   0  19    2.23    3.76
 -22   0  19    5.50    3.94
 -22   0  20  122.54   10.93
 -22   0  20  164.68   10.04
 -22   0  21   -0.79    2.33
 -22   0  21    4.06    2.62
 -22   0  21    0.28    1.77
 -22   0  22   18.85    2.95
 -22  -2  -7    5.97    2.51
 -22  -2  -1   11.40    5.82
 -22  -2   0   10.15    5.88
 -22  -2   1   17.16    7.27
 -22  -2   2   28.69    9.18
 -22  -2   3  133.94   16.95
 -22  -2   6   75.59   10.38
 -22  -2   7   81.25   10.45
 -22   2   8   31.48    7.59
 -22  -2   8   69.40   10.50
 -22   2   9   78.21   10.44
 -22  -2   9   60.15   11.58
 -22  -2   9   95.63   11.45
 -22   2  10   59.91    9.78
 -22  -2  10   53.68   10.83
 -22  -2  10   84.87   11.57
 -22   2  11   53.36    8.77
 -22  -2  11   39.61    8.83
 -22  -2  11   57.71   10.34
 -22  -2  12   47.20    9.65
 -22   2  12   71.96    9.62
 -22  -2  12   82.14   13.06
 -22  -2  12   73.62   11.24
 -22  -2  13   31.95    8.21
 -22  -2  13   22.07    7.82
 -22  -2  13   15.40    6.35
 -22   2  13   37.40    7.51
 -22  -2  14   53.94    9.03
 -22   2  14   50.43    8.04
 -22  -2  14   34.56    7.46
 -22  -2  14   50.37    9.68
 -22   2  15  160.39   13.32
 -22  -2  15  105.63   12.60
 -22  -2  15  124.50   11.76
 -22  -2  15  173.28   14.48
 -22   2  16   80.30    9.91
 -22  -2  16   56.29    9.54
 -22   2  16   92.95   10.43
 -22  -2  16   82.56    9.95
 -22  -2  17    1.44    4.08
 -22   2  17   -3.54    4.20
 -22  -2  17    9.62    5.26
 -22   2  17   12.47    5.84
 -22   2  18   30.97    6.40
 -22  -2  18   20.38    5.35
 -22   2  18   30.36    6.21
 -22  -2  18   26.92    6.27
 -22   2  19   96.01    9.12
 -22   2  19  100.53    8.44
 -22  -2  19   97.07    8.72
 -22   2  20   38.02    5.96
 -22  -2  20   48.30    5.95
 -22   2  20   41.56    5.44
 -22   2  21   44.42    5.69
 -22   2  21   48.51    4.76
 -22  -2  21   54.54    5.53
 -22   2  22    2.28    2.11
 -22  -2  22    1.13    1.52
 -22   2  22    3.88    2.00
 -22  -4  -6   16.01    4.29
 -22  -4  -5    7.13    4.06
 -22  -4  -1   33.57    6.66
 -22  -4   0    9.88    4.93
 -22  -4   1   40.90    8.60
 -22  -4   2   34.45    8.35
 -22  -4   3  194.11   17.65
 -22  -4   4  171.99   17.07
 -22  -4   5  112.36   14.59
 -22  -4   6  166.38   17.07
 -22  -4   7  234.24   20.57
 -22  -4   8  103.80   10.95
 -22  -4   8  155.38   17.30
 -22  -4   9   35.63    7.13
 -22  -4   9   57.25   11.18
 -22  -4  10   98.17   10.21
 -22  -4  10  101.95   13.59
 -22   4  10  103.35   10.25
 -22  -4  11   73.88    9.27
 -22   4  11   62.95    8.38
 -22   4  12   33.17    5.20
 -22  -4  12   38.29    7.06
 -22   4  12   43.34    7.26
 -22  -4  12   44.70    8.62
 -22   4  13   15.07    3.80
 -22  -4  13   20.34    5.96
 -22   4  13   25.05    6.24
 -22  -4  13   23.22    6.10
 -22   4  14    2.32    2.26
 -22  -4  14    7.06    5.02
 -22   4  14    1.07    3.72
 -22  -4  14   -0.73    4.01
 -22  -4  15   42.18    6.51
 -22   4  15   47.83    6.54
 -22  -4  15   60.21    8.46
 -22   4  16   11.27    4.72
 -22  -4  16   16.79    5.60
 -22   4  17   19.57    4.89
 -22  -4  17   20.82    5.91
 -22   4  17   20.06    5.08
 -22   4  18    2.28    3.09
 -22  -4  18    7.26    3.91
 -22   4  18    1.27    2.98
 -22   4  19   28.81    4.90
 -22  -4  19   28.10    5.08
 -22   4  19   35.27    4.99
 -22  -4  20   11.17    3.45
 -22   4  20    6.79    2.85
 -22  -4  21    9.64    2.52
 -22   4  21   11.57    3.10
 -22  -6  -5   16.57    4.33
 -22  -6  -4   13.91    4.73
 -22  -6  -3   52.35    7.61
 -22  -6  -2   39.62    7.28
 -22  -6  -1   50.26    8.01
 -22  -6  -1   58.54    7.56
 -22  -6   0    8.29    5.27
 -22  -6   0    5.49    4.00
 -22  -6   1   -3.39    3.99
 -22  -6   2   53.79    8.42
 -22  -6   3   30.09    7.24
 -22  -6   4    9.92    6.14
 -22  -6   5   59.24    9.45
 -22  -6   6   55.84    9.64
 -22  -6   7  125.82   13.20
 -22  -6   8   19.42    6.23
 -22  -6   8   63.74   10.23
 -22  -6   9   31.94    7.51
 -22   6  10    7.28    2.78
 -22  -6  10   12.03    3.71
 -22   6  10    9.93    3.17
 -22  -6  11  114.27    9.13
 -22   6  11  120.90    8.70
 -22  -6  11  118.95   11.98
 -22   6  12    8.15    2.86
 -22  -6  12    5.70    3.80
 -22  -6  12   14.67    5.57
 -22   6  13    9.68    2.89
 -22  -6  13    0.12    2.89
 -22  -6  13    7.95    4.15
 -22   6  14    2.40    2.08
 -22  -6  14    4.52    3.22
 -22  -6  14    2.92    3.46
 -22   6  15   37.56    4.98
 -22  -6  15   34.09    5.50
 -22  -6  15   28.92    4.97
 -22  -6  16   14.15    3.89
 -22   6  16   10.53    3.06
 -22   6  17    1.36    2.23
 -22  -6  17    3.00    2.99
 -22   6  17   -3.91    2.60
 -22   6  18    9.96    3.34
 -22  -6  18    9.35    3.20
 -22   6  19  105.18    6.89
 -22  -6  19  100.92    7.15
 -22   6  20   30.99    3.67
 -22  -6  20   26.19    3.30
 -22  -8  -3   20.42    4.68
 -22  -8  -2    4.98    3.06
 -22  -8  -1    7.81    3.95
 -22  -8   0   16.85    4.86
 -22  -8   0   21.23    4.60
 -22  -8   1    1.75    3.63
 -22  -8   1    9.38    4.10
 -22  -8   2   -1.12    3.03
 -22  -8   2    7.96    4.00
 -22  -8   3   22.12    4.76
 -22  -8   3   12.11    4.88
 -22  -8   4    0.90    3.14
 -22  -8   4    0.76    3.63
 -22  -8   5    4.93    3.46
 -22  -8   5   10.83    4.81
 -22  -8   6    4.67    3.68
 -22  -8   6   17.73    5.69
 -22  -8   7   41.33    6.27
 -22  -8   7   49.55    7.92
 -22  -8   8   41.00    7.49
 -22  -8   9   41.11    7.36
 -22   8   9   30.67    3.77
 -22  -8  10   28.19    5.99
 -22   8  10   18.68    3.11
 -22   8  11    8.69    2.44
 -22  -8  11    8.12    3.94
 -22   8  11    6.80    2.18
 -22  -8  12   21.85    4.96
 -22   8  12   22.74    3.40
 -22  -8  13   26.04    4.96
 -22   8  13   19.70    3.04
 -22  -8  14   11.63    3.26
 -22   8  14   16.56    3.00
 -22  -8  14   12.23    2.82
 -22   8  15   69.58    5.32
 -22   8  15   65.15    5.25
 -22   8  16   19.26    2.89
 -22   8  16   16.88    2.81
 -22  -8  16   10.68    2.49
 -22   8  17    7.47    2.11
 -22 -10   3    5.04    2.65
 -22 -10   4    2.12    2.34
 -22 -10   5   42.73    5.70
 -22 -10   6   55.30    6.66
 -22 -10   7   57.94    6.65
 -22 -10   8   22.91    4.96
 -22 -10   9   50.67    5.78
 -22 -10  10    8.78    2.97
 -22 -10  11   11.41    3.19
 -21  -1  -2    4.42    5.21
 -21  -1  -1   87.79   13.68
 -21  -1   6    2.68    4.97
 -21  -1   7  109.28   14.33
 -21   1   7  129.93   14.43
 -21   1   8   72.62   11.04
 -21  -1   8   55.33   10.85
 -21   1   9   33.40    8.08
 -21  -1   9   36.65    9.26
 -21   1  10   16.58    6.10
 -21  -1  10    9.07    6.09
 -21   1  11   70.37   10.41
 -21  -1  11   55.48    9.93
 -21  -1  12   44.40    9.06
 -21   1  12   51.60    8.94
 -21  -1  13   30.40    8.43
 -21   1  13   29.80    8.05
 -21  -1  13   38.41   10.13
 -21  -1  14   99.36   13.05
 -21   1  14   94.19   10.72
 -21  -1  14   82.98   11.35
 -21  -1  15  124.39   14.13
 -21   1  15  148.12   13.87
 -21  -1  15  128.15   14.55
 -21  -1  16   89.99   11.85
 -21   1  16  122.33   12.43
 -21  -1  16  126.03   13.13
 -21   1  16  123.62   13.26
 -21   1  17  222.28   15.83
 -21   1  17  245.99   17.00
 -21  -1  17  251.26   16.23
 -21   1  18   32.07    7.10
 -21  -1  18   27.85    6.41
 -21  -1  18   18.54    6.39
 -21   1  18   23.07    6.70
 -21   1  19   48.33    7.51
 -21  -1  19   41.90    7.35
 -21   1  19   50.35    7.90
 -21  -1  19   36.52    8.00
 -21  -1  20   10.97    4.65
 -21   1  20    3.56    3.61
 -21  -1  20    5.08    3.50
 -21   1  20    9.22    4.69
 -21  -1  21   47.49    5.04
 -21  -1  21   42.83    6.34
 -21   1  21   49.92    7.16
 -21   1  21   57.67    6.71
 -21  -1  21   46.52    5.81
 -21  -1  21   53.45    6.45
 -21   1  22   24.34    3.71
 -21  -1  22   30.22    4.41
 -21  -1  22   24.62    3.64
 -21   1  22   30.29    4.31
 -21   1  22   29.69    5.26
 -21  -1  22   25.77    3.39
 -21  -1  23    0.82    1.37
 -21   1  23    5.26    2.18
 -21  -3  -8    8.08    3.01
 -21  -3  -7   12.51    4.27
 -21  -3  -2   -2.90    4.49
 -21  -3  -1  118.60   13.78
 -21  -3   0   31.55    8.04
 -21  -3   1  111.41   14.23
 -21  -3   2   -1.07    7.06
 -21  -3   3    3.20    6.93
 -21  -3   4  115.64   16.29
 -21  -3   5  123.77   17.34
 -21  -3   6   33.38    8.08
 -21  -3   7  116.09   12.68
 -21  -3   8  134.56   14.50
 -21   3   8   96.80   10.52
 -21   3   9  138.67   13.37
 -21  -3   9  117.22   15.25
 -21  -3  10   17.37    8.02
 -21  -3  10   54.88   11.12
 -21  -3  11   18.68    7.51
 -21  -3  11   37.71   10.45
 -21  -3  11   32.12    8.69
 -21  -3  12  149.57   14.74
 -21   3  12  120.09   10.45
 -21  -3  12  139.55   16.27
 -21  -3  13   83.31   11.45
 -21  -3  13   66.17   11.10
 -21  -3  13   60.20   10.49
 -21   3  13   61.06    7.65
 -21  -3  14   -2.96    5.34
 -21  -3  14   -0.30    5.57
 -21   3  14    1.77    2.98
 -21  -3  14   -3.51    6.40
 -21  -3  15   33.22    7.66
 -21  -3  15   39.40    9.17
 -21   3  15   33.43    6.22
 -21  -3  15   51.65    9.72
 -21  -3  16   83.58   11.86
 -21   3  16   80.71    9.12
 -21  -3  17    8.36    5.17
 -21   3  17   13.95    6.19
 -21  -3  17   18.40    6.65
 -21   3  17   22.81    7.00
 -21   3  18    7.28    5.06
 -21  -3  18    6.28    4.89
 -21   3  18    2.69    4.00
 -21   3  19   11.10    4.68
 -21  -3  19    8.77    4.62
 -21   3  19   12.70    4.63
 -21   3  20  114.88    9.35
 -21  -3  20  112.10    9.06
 -21   3  20  109.02    8.58
 -21   3  21   -0.12    2.96
 -21  -3  21   12.08    3.67
 -21   3  22   27.01    4.22
 -21  -3  22   26.60    3.90
 -21   3  23    6.36    2.26
 -21  -5  -7   22.28    5.01
 -21  -5  -6   23.67    5.81
 -21  -5  -5    2.21    4.60
 -21  -5  -2  136.41   12.02
 -21  -5  -1   22.18    6.43
 -21  -5   0  390.29   22.22
 -21  -5   1   26.45    7.79
 -21  -5   2   22.08    7.62
 -21  -5   3   12.85    7.03
 -21  -5   4  116.32   14.46
 -21  -5   5   53.92   12.64
 -21  -5   6   81.93   12.93
 -21  -5   7   55.41   12.10
 -21  -5   8   39.96   10.03
 -21  -5   8   34.73    6.47
 -21  -5   9   43.31   10.05
 -21  -5   9   33.35    6.84
 -21  -5  10   34.06    9.43
 -21   5  10   15.78    4.38
 -21  -5  10   19.99    6.29
 -21  -5  11   13.81    6.63
 -21   5  11   23.11    4.69
 -21  -5  11   23.23    6.47
 -21  -5  12   35.88    8.46
 -21   5  12   34.87    5.87
 -21  -5  12   32.50    7.24
 -21  -5  13   -0.59    4.41
 -21   5  13   -1.75    3.43
 -21  -5  13   -4.56    5.30
 -21  -5  14   23.54    6.09
 -21   5  14   25.58    5.20
 -21  -5  14   31.92    6.97
 -21  -5  15    7.44    4.03
 -21   5  15   13.43    4.25
 -21  -5  15   14.23    5.75
 -21   5  16   14.45    4.22
 -21  -5  16   14.24    5.58
 -21   5  17    7.52    3.37
 -21   5  17    8.62    4.21
 -21  -5  17    9.90    4.94
 -21   5  18    2.81    3.48
 -21  -5  18    8.85    4.58
 -21   5  19   27.60    4.36
 -21  -5  19   34.61    5.84
 -21   5  19   22.83    4.15
 -21   5  20   20.04    3.97
 -21  -5  20   14.74    3.60
 -21   5  21   18.67    3.48
 -21  -5  21   16.90    3.65
 -21   5  22   -1.49    1.77
 -21  -5  22    3.80    1.79
 -21  -7  -6   22.71    5.18
 -21  -7  -5   13.24    4.84
 -21  -7  -4   14.76    5.30
 -21  -7  -3    9.81    5.24
 -21  -7  -2    9.09    5.11
 -21  -7  -1   15.34    4.98
 -21  -7  -1   19.42    5.18
 -21  -7   0   51.15    9.49
 -21  -7   0   55.51    8.52
 -21  -7   1    6.02    5.31
 -21  -7   1   11.69    5.45
 -21  -7   2   12.13    6.41
 -21  -7   2    2.41    4.38
 -21  -7   3    4.41    5.27
 -21  -7   3    9.58    6.06
 -21  -7   4   15.62    5.88
 -21  -7   4   18.05    6.99
 -21  -7   5   28.20    7.32
 -21  -7   5   45.96    9.65
 -21  -7   6   22.61    6.63
 -21  -7   6   43.16    9.79
 -21  -7   7   10.80    5.02
 -21  -7   7   43.58    9.39
 -21  -7   8   67.30   10.21
 -21  -7   8   50.26    7.95
 -21   7   8   54.53    5.86
 -21   7   9   32.06    4.98
 -21  -7   9   55.20    9.58
 -21   7  10    5.08    2.63
 -21  -7  10   15.28    6.36
 -21   7  11   24.84    4.22
 -21  -7  11   23.68    6.72
 -21  -7  11   22.90    5.00
 -21   7  12   53.92    6.12
 -21  -7  12   54.34    8.07
 -21  -7  12   46.18    6.36
 -21   7  13   59.19    6.18
 -21  -7  13   44.51    7.38
 -21  -7  13   49.81    6.48
 -21   7  14   -0.02    2.28
 -21  -7  14   -2.31    3.01
 -21  -7  14   -6.69    4.26
 -21  -7  15   42.33    5.74
 -21  -7  15   53.86    6.86
 -21   7  15   51.24    5.91
 -21  -7  16   42.08    6.15
 -21   7  16   49.46    5.77
 -21   7  17   14.14    3.58
 -21  -7  17   19.37    4.70
 -21   7  18   28.35    4.43
 -21  -7  18   16.72    3.95
 -21   7  19   20.05    3.36
 -21  -7  19   12.54    3.20
 -21   7  20   84.29    5.74
 -21  -7  20   69.65    5.31
 -21  -9  -4   19.49    4.35
 -21  -9  -3   -6.18    3.70
 -21  -9  -2    7.55    4.01
 -21  -9  -1    6.38    3.81
 -21  -9   0    2.01    4.02
 -21  -9   0    3.53    3.40
 -21  -9   1    4.25    4.22
 -21  -9   1    1.51    3.20
 -21  -9   2   21.41    5.93
 -21  -9   2   26.54    6.36
 -21  -9   3    9.33    4.51
 -21  -9   3   25.77    6.33
 -21  -9   4    7.39    3.88
 -21  -9   4   14.89    5.71
 -21  -9   5   11.57    4.65
 -21  -9   5    6.93    4.98
 -21   9   6    1.11    1.31
 -21  -9   6    4.40    3.49
 -21   9   7   31.38    4.09
 -21  -9   7   55.24    8.31
 -21   9   8   24.61    3.74
 -21  -9   8   58.80    8.50
 -21   9   9   -0.21    1.79
 -21  -9   9   21.06    6.77
 -21   9  10   23.79    3.70
 -21  -9  10   30.96    6.68
 -21   9  11   18.19    3.33
 -21  -9  11   18.17    4.72
 -21   9  12    4.97    2.14
 -21  -9  12   11.00    4.13
 -21   9  13    0.69    1.97
 -21  -9  13    2.88    2.97
 -21   9  14   13.00    3.29
 -21  -9  14   23.57    3.60
 -21   9  15  111.23    7.63
 -21  -9  15   79.93    5.69
 -21   9  16   44.73    4.76
 -21  -9  16   14.00    3.42
 -21   9  17   86.95    6.06
 -21 -11   3   25.99    4.38
 -21 -11   4    3.03    2.70
 -21 -11   5    8.08    3.42
 -21 -11   6   38.33    5.40
 -21 -11   7   23.74    4.79
 -21 -11   8   19.74    4.33
 -21 -11   9    7.17    3.09
 -21 -11  10   17.12    3.51
 -20   0   6   62.07   10.46
 -20   0   7    8.00    6.97
 -20   0   8  122.97   14.41
 -20   0   9    1.75    5.12
 -20   0  10  225.17   17.14
 -20   0  11    0.96    5.61
 -20   0  12  341.35   20.75
 -20   0  13    5.38    6.23
 -20   0  14  166.92   14.59
 -20   0  15   -3.74    5.65
 -20   0  15    5.52    6.25
 -20   0  16  242.21   18.45
 -20   0  16  210.73   16.40
 -20   0  17    2.98    5.95
 -20   0  17   11.31    5.79
 -20   0  18  490.81   22.89
 -20   0  18  429.88   22.56
 -20   0  19    2.04    5.55
 -20   0  19   10.41    5.78
 -20   0  20    6.47    4.55
 -20   0  20    8.94    4.59
 -20   0  21    4.40    4.03
 -20   0  21    5.36    4.17
 -20   0  22   63.18    7.63
 -20   0  22   70.92    6.84
 -20   0  22   83.04    7.46
 -20   0  23    0.13    1.81
 -20   0  23    3.56    2.58
 -20   0  24   17.62    2.65
 -20   0  24   24.56    3.52
 -20  -2  -2    9.26    6.32
 -20  -2  -1   -4.14    7.12
 -20  -2   5   12.84    6.16
 -20  -2   6   42.44   10.90
 -20  -2   7   18.89    8.60
 -20   2   7   22.45    6.80
 -20  -2   8   73.28   12.67
 -20   2   8   93.00   11.26
 -20  -2   9   44.55   10.05
 -20  -2  10  129.97   14.88
 -20  -2  11   40.90   10.63
 -20   2  12   35.58    6.38
 -20  -2  12   40.63    8.93
 -20  -2  12   35.28    9.12
 -20  -2  13   61.45   10.84
 -20   2  13   65.02    8.39
 -20  -2  14  142.52   16.55
 -20  -2  14  131.78   15.03
 -20   2  14  132.03   12.01
 -20   2  15    5.32    3.72
 -20  -2  15    9.16    5.34
 -20  -2  15    9.28    6.65
 -20  -2  15   23.16    8.05
 -20  -2  16   17.81    7.93
 -20   2  16   22.47    5.49
 -20  -2  16   34.29    8.06
 -20   2  17  208.18   14.51
 -20   2  17  235.34   16.86
 -20  -2  17  217.15   16.19
 -20  -2  18   11.43    5.99
 -20   2  18    3.70    5.25
 -20   2  18    4.12    5.27
 -20  -2  18    5.33    5.49
 -20  -2  19   36.48    5.59
 -20   2  19   61.47    8.51
 -20  -2  19   54.68    8.09
 -20   2  19   55.12    7.64
 -20  -2  19   47.03    8.87
 -20   2  20   31.88    6.29
 -20  -2  20   29.69    6.02
 -20  -2  20   20.04    4.22
 -20  -2  20   26.31    6.96
 -20   2  20   32.62    6.76
 -20  -2  20   21.14    4.80
 -20  -2  21    0.58    2.98
 -20   2  21   -0.25    2.81
 -20  -2  21    0.70    2.62
 -20   2  21    3.02    3.77
 -20  -2  21    5.93    3.31
 -20  -2  22   44.74    5.32
 -20   2  22   46.26    6.13
 -20  -2  22   53.89    6.13
 -20  -2  22   49.66    5.54
 -20  -2  23   12.27    2.82
 -20  -2  23   11.30    2.74
 -20   2  23   13.23    3.54
 -20   2  23   12.74    3.46
 -20  -2  23   13.57    2.84
 -20   2  24    6.09    2.45
 -20  -4  -8   17.10    4.82
 -20  -4  -7   27.02    6.26
 -20  -4  -2   -2.17    5.30
 -20  -4  -1   44.17    9.42
 -20  -4   0   77.48   11.96
 -20  -4   1  306.52   23.73
 -20  -4   2  190.20   20.23
 -20  -4   3  163.68   18.46
 -20  -4   4   83.92   15.44
 -20  -4   5  259.30   24.20
 -20  -4   6  193.50   23.11
 -20  -4   7   57.74   10.16
 -20  -4   7   91.65   16.39
 -20  -4   8   65.38   14.59
 -20  -4   8   46.03    9.01
 -20  -4   9   92.52   12.15
 -20  -4   9  112.54   16.44
 -20   4  10    5.63    3.61
 -20  -4  10   33.71   11.06
 -20  -4  10   16.33    7.98
 -20  -4  10   23.54    8.86
 -20   4  11   12.41    3.92
 -20  -4  11    9.14    7.21
 -20  -4  11    7.67    6.17
 -20  -4  11   16.75    7.02
 -20   4  12   23.81    5.49
 -20  -4  12   24.73    7.80
 -20  -4  12   16.18    7.79
 -20  -4  12   36.96    8.49
 -20  -4  13  105.13   13.55
 -20  -4  13  109.41   12.51
 -20  -4  13   81.89   12.62
 -20   4  13  114.93   10.88
 -20   4  14    4.01    3.54
 -20  -4  14   -7.52    5.67
 -20  -4  14   -0.78    6.44
 -20  -4  14   -0.70    5.69
 -20   4  15    9.45    4.15
 -20  -4  15    2.72    3.55
 -20  -4  15    3.93    5.47
 -20  -4  15    4.10    5.66
 -20  -4  16   26.88    8.54
 -20   4  16   23.32    5.53
 -20  -4  16   31.78    8.01
 -20  -4  17  106.96   11.67
 -20   4  17   92.30    9.89
 -20   4  18   -0.67    3.12
 -20   4  18    5.50    4.94
 -20  -4  18    5.81    6.19
 -20   4  19    1.74    3.45
 -20  -4  19    2.11    4.20
 -20  -4  20   16.99    3.58
 -20   4  20   21.10    4.34
 -20  -4  20   24.24    5.09
 -20   4  20   25.67    5.00
 -20  -4  21  110.78    7.24
 -20  -4  21  127.84    9.17
 -20  -4  22    7.75    2.11
 -20   4  22    9.96    3.15
 -20  -4  22    7.62    3.04
 -20   4  23   27.52    3.89
 -20  -4  23   29.29    3.67
 -20  -6  -8   32.26    5.79
 -20  -6  -7   42.47    7.44
 -20  -6  -6   23.02    6.91
 -20  -6  -5    5.55    5.44
 -20  -6  -4   40.74    8.93
 -20  -6  -2   -1.34    3.81
 -20  -6  -1   41.09    7.80
 -20  -6   0   19.75    6.40
 -20  -6   1  223.63   18.25
 -20  -6   2   71.49   11.24
 -20  -6   3   50.35   10.33
 -20  -6   4   24.65    8.66
 -20  -6   5  165.24   16.97
 -20  -6   6   99.52   15.62
 -20  -6   7   52.47   11.42
 -20  -6   8   54.49   10.95
 -20  -6   9   81.36   12.84
 -20   6   9   58.56    7.17
 -20  -6   9   83.77   10.30
 -20  -6  10  161.94   16.33
 -20   6  10  151.72   11.77
 -20  -6  10  164.55   13.59
 -20  -6  11  131.02   14.08
 -20  -6  11  118.32   12.27
 -20   6  11  112.63    9.93
 -20   6  12   28.99    5.44
 -20  -6  12   32.90    8.48
 -20  -6  12   20.41    5.83
 -20  -6  13  106.66   11.06
 -20   6  13  120.15   10.12
 -20   6  14    8.75    4.41
 -20  -6  14    1.02    3.60
 -20  -6  14    4.57    4.79
 -20  -6  15   57.28    7.52
 -20  -6  15   79.22    9.49
 -20   6  15   79.18    8.27
 -20  -6  16   88.80    9.70
 -20   6  16   90.47    8.80
 -20   6  17   15.43    4.25
 -20  -6  17   16.73    5.76
 -20   6  18   31.17    5.27
 -20  -6  18   36.16    6.44
 -20   6  18   27.61    4.88
 -20   6  19    4.84    3.12
 -20  -6  19    3.27    3.38
 -20  -6  20   46.25    5.73
 -20   6  21   46.79    4.90
 -20  -6  21   43.37    5.08
 -20   6  22    1.43    1.59
 -20   6  22   -0.27    1.54
 -20  -8  -6   -1.40    3.32
 -20  -8  -5   14.22    4.97
 -20  -8  -4   14.62    5.32
 -20  -8  -3   31.25    7.80
 -20  -8  -2   37.03    6.91
 -20  -8  -2   29.08    8.13
 -20  -8  -1   11.09    4.98
 -20  -8  -1    9.08    6.22
 -20  -8   0   26.10    6.59
 -20  -8   0   29.26    8.40
 -20  -8   1   23.27    6.58
 -20  -8   1   18.95    7.12
 -20  -8   2   51.79    9.00
 -20  -8   2   34.37    7.98
 -20  -8   3    0.97    5.04
 -20  -8   3    3.58    4.64
 -20  -8   4    2.53    5.30
 -20  -8   4    0.03    5.14
 -20  -8   5   34.77    8.46
 -20  -8   5   27.19    7.42
 -20  -8   6   41.95    9.43
 -20  -8   6   16.42    6.26
 -20  -8   7   26.39    7.42
 -20  -8   7    6.51    3.71
 -20  -8   8   25.04    7.75
 -20  -8   9   53.91    9.71
 -20   8  10   13.07    3.39
 -20  -8  10   33.08    7.72
 -20  -8  11  145.95   10.67
 -20   8  11  139.71   10.35
 -20  -8  11  132.46   13.25
 -20  -8  12    7.93    3.82
 -20   8  12   16.44    3.96
 -20  -8  12   16.70    5.67
 -20  -8  13   56.94    7.04
 -20   8  13   69.46    7.49
 -20  -8  13   49.40    7.50
 -20  -8  14   -6.01    3.93
 -20   8  14    2.80    2.65
 -20  -8  14    0.04    3.08
 -20  -8  15   23.51    5.20
 -20   8  15   24.42    4.50
 -20  -8  16   11.72    3.99
 -20   8  16   14.22    3.74
 -20  -8  17   52.08    6.41
 -20   8  17   58.79    6.25
 -20  -8  18   12.56    3.69
 -20   8  18    7.43    2.78
 -20  -8  18    0.84    2.37
 -20  -8  19   56.75    5.77
 -20   8  20   17.85    3.05
 -20  -8  20   20.75    3.24
 -20 -10  -4    9.95    3.48
 -20 -10  -3   11.76    4.15
 -20 -10  -2    8.05    4.28
 -20 -10  -1    7.39    3.41
 -20 -10  -1    2.69    4.07
 -20 -10   0   14.10    4.76
 -20 -10   0   11.20    4.77
 -20 -10   1   22.59    5.57
 -20 -10   1   17.95    5.66
 -20 -10   2   14.70    5.54
 -20 -10   2   10.34    4.34
 -20 -10   3   70.61    9.42
 -20 -10   3   43.14    7.41
 -20 -10   4  158.15   13.60
 -20 -10   4  105.60   10.93
 -20 -10   5   83.48   12.03
 -20 -10   5   31.78    6.28
 -20 -10   6   70.40   10.18
 -20 -10   6   23.59    5.57
 -20 -10   7  136.62   12.89
 -20 -10   8  138.43   12.77
 -20 -10   9   39.40    7.67
 -20  10  10   32.81    4.71
 -20 -10  10   42.55    6.93
 -20  10  11   30.96    4.67
 -20 -10  11   29.41    6.00
 -20  10  12   29.74    4.65
 -20 -10  12   24.36    5.41
 -20  10  13    9.76    3.37
 -20 -10  13   13.47    3.87
 -20  10  14   30.00    4.39
 -20  10  15    6.72    2.66
 -20 -10  16    6.45    2.64
 -20  10  16   18.65    3.48
 -20  10  17   -3.00    1.91
 -20 -12   4   25.78    4.70
 -20 -12   5   19.03    4.39
 -20 -12   6   19.58    3.93
 -20 -12   7   24.50    4.61
 -20 -12   8   10.70    3.47
 -20  12   8    6.67    1.94
 -20 -12   9    7.98    2.81
 -20  12   9    4.66    1.67
 -19  -1   5  216.85   19.33
 -19   1   6   63.25    9.11
 -19  -1   6   52.37   10.09
 -19   1   7  113.69   12.03
 -19  -1   7   99.57   13.50
 -19  -1   8   25.24    7.97
 -19  -1   9   55.92    9.75
 -19  -1  10   17.40    7.56
 -19  -1  11   60.44    9.84
 -19  -1  12   34.93    7.96
 -19   1  12   41.36    6.83
 -19  -1  13  101.99   11.98
 -19   1  13   88.22   10.10
 -19  -1  14  156.87   14.26
 -19   1  14  138.66   12.94
 -19  -1  15  545.52   26.72
 -19   1  15  521.33   25.24
 -19  -1  16   36.11    9.30
 -19  -1  16   33.33    8.58
 -19  -1  17   43.11    8.86
 -19   1  17   47.43    9.17
 -19  -1  17   40.14    9.09
 -19   1  17   38.83    7.75
 -19   1  18   74.79    9.93
 -19  -1  18   66.07   10.41
 -19  -1  18   75.05   10.50
 -19   1  18   84.28   10.81
 -19  -1  19  179.03   15.57
 -19   1  19  197.61   15.20
 -19   1  19  199.11   15.04
 -19  -1  19  183.91   14.42
 -19  -1  20   16.89    5.37
 -19   1  20   21.75    5.79
 -19   1  20   32.63    7.35
 -19  -1  20   19.25    5.85
 -19  -1  21   46.25    7.03
 -19   1  21   40.38    6.70
 -19   1  21   45.04    7.13
 -19  -1  21   30.74    6.86
 -19   1  22    3.82    2.55
 -19  -1  22    3.69    3.55
 -19   1  22    4.48    3.12
 -19  -1  22    4.67    3.45
 -19  -1  22    5.57    3.30
 -19   1  23  119.58    9.45
 -19  -1  23   89.07    7.17
 -19  -1  23  104.77    8.05
 -19   1  23   89.44    8.16
 -19  -1  23   94.69    8.02
 -19   1  24   21.46    4.10
 -19  -1  24   17.29    3.43
 -19  -1  24   17.46    3.38
 -19  -1  25    3.22    1.75
 -19   1  25    2.35    1.83
 -19  -1  25    2.96    1.45
 -19   1  25    2.35    1.61
 -19  -3  -9   17.05    4.80
 -19  -3  -2   68.52   11.85
 -19  -3  -1  340.26   25.92
 -19  -3   0   80.09   13.65
 -19  -3   5   23.50    8.06
 -19  -3   6   51.97   10.96
 -19  -3   7   60.02   12.56
 -19  -3   8  232.06   20.75
 -19  -3   9   47.31   11.22
 -19  -3  10  135.37   15.60
 -19   3  10  123.30   10.96
 -19  -3  10  106.42   14.70
 -19  -3  11  461.65   28.77
 -19   3  11  444.84   21.59
 -19   3  12   25.83    5.69
 -19  -3  12   36.79   11.56
 -19  -3  12   11.67    7.01
 -19  -3  12   35.45   11.66
 -19   3  13    6.05    3.85
 -19  -3  13   13.32    7.97
 -19  -3  13    6.55    6.76
 -19  -3  13   10.69    6.75
 -19  -3  14   65.14   11.42
 -19  -3  14   60.17   11.41
 -19   3  14   71.87    9.50
 -19  -3  14   87.82   12.08
 -19  -3  15   77.22   10.62
 -19  -3  15   78.22   12.81
 -19  -3  15  100.06   12.51
 -19   3  15   90.94   10.45
 -19   3  16   14.18    4.98
 -19  -3  16   17.10    7.59
 -19  -3  16   33.34    8.56
 -19   3  17   23.78    6.31
 -19  -3  17   19.11    8.01
 -19  -3  17   13.61    4.09
 -19  -3  17   28.40    8.09
 -19  -3  18   27.69    5.45
 -19  -3  18   54.04   10.01
 -19   3  18   42.45    8.12
 -19   3  18   50.42    9.42
 -19  -3  18   40.73    9.49
 -19  -3  19   23.13    6.73
 -19   3  19    6.36    4.64
 -19  -3  19    6.71    3.57
 -19  -3  19    7.61    5.83
 -19  -3  19    8.21    3.65
 -19   3  20   12.20    4.06
 -19  -3  20   22.29    5.71
 -19  -3  20   12.84    4.12
 -19   3  20   25.93    6.02
 -19  -3  20   11.44    3.68
 -19  -3  21   44.37    6.41
 -19  -3  21   35.73    5.63
 -19   3  21   49.84    6.69
 -19  -3  21   40.28    5.77
 -19  -3  22   23.31    4.76
 -19  -3  22   30.52    4.67
 -19   3  22   35.40    5.56
 -19  -3  22   27.59    4.84
 -19  -3  23   66.63    5.71
 -19   3  23   76.78    7.60
 -19  -3  23   65.14    6.02
 -19   3  23   76.93    6.85
 -19  -3  23   67.72    6.22
 -19  -3  24   22.80    3.42
 -19   3  24   21.73    3.88
 -19  -5  -9    4.10    3.72
 -19  -5  -8   14.92    5.60
 -19  -5  -7    1.59    4.23
 -19  -5  -2  282.16   19.74
 -19  -5  -1   13.29    6.33
 -19  -5   0   40.54    9.59
 -19  -5   1   20.59    7.76
 -19  -5   2  275.22   21.90
 -19  -5   3   40.27   11.72
 -19  -5   4   92.07   14.99
 -19  -5   5  135.51   18.96
 -19  -5   6  224.75   22.64
 -19  -5   7  164.94   19.69
 -19  -5   7  114.51   12.90
 -19  -5   8   47.06    9.05
 -19  -5   8   83.19   14.88
 -19  -5   9  104.01   12.19
 -19  -5   9   82.54   15.15
 -19  -5  10   59.23   11.45
 -19   5  10   32.48    6.22
 -19  -5  10   49.69   11.89
 -19  -5  11   74.18   11.44
 -19   5  11   78.87    9.52
 -19  -5  11   78.12   13.51
 -19  -5  12  133.64   13.80
 -19  -5  12  116.86   14.71
 -19   5  12  125.49   11.61
 -19  -5  13    1.35    5.49
 -19   5  13   10.02    4.37
 -19  -5  13    0.48    4.82
 -19  -5  14  140.58   14.13
 -19   5  14  138.25   11.86
 -19  -5  15   16.90    7.39
 -19  -5  15    7.82    4.28
 -19   5  15   17.38    5.92
 -19   5  16   26.23    5.86
 -19  -5  16   29.18    7.76
 -19   5  17   49.49    7.43
 -19  -5  17   54.60    9.13
 -19   5  18   31.83    6.15
 -19  -5  18   22.29    4.29
 -19   5  18   27.08    6.67
 -19   5  19    5.01    3.91
 -19  -5  19    1.95    2.51
 -19  -5  19    2.21    4.46
 -19  -5  20    1.64    2.24
 -19  -5  20    4.05    3.94
 -19  -5  21    2.24    2.31
 -19  -5  21    4.21    3.84
 -19  -5  22   64.31    6.43
 -19   5  22   79.93    6.49
 -19  -5  22   67.29    5.73
 -19  -5  23    9.90    2.66
 -19   5  23    9.69    2.84
 -19   5  23    7.18    2.08
 -19  -7  -8    1.24    3.23
 -19  -7  -7   18.35    5.86
 -19  -7  -6   21.39    6.88
 -19  -7  -5   16.56    6.40
 -19  -7  -4   20.81    7.61
 -19  -7  -3   64.36   10.99
 -19  -7  -2   22.06    6.60
 -19  -7  -2   24.16    9.28
 -19  -7  -1   54.81    8.99
 -19  -7   0   11.93    6.62
 -19  -7   1   43.66    8.74
 -19  -7   2    9.47    5.67
 -19  -7   3    3.55    5.51
 -19  -7   4   41.44    8.74
 -19  -7   5   59.64   12.13
 -19  -7   6  121.69   18.16
 -19  -7   7  147.43   16.79
 -19  -7   8   54.46   11.58
 -19  -7   8   24.43    7.45
 -19  -7   9   17.41    5.96
 -19  -7   9   28.54    9.22
 -19  -7  10   59.09    9.20
 -19  -7  10   59.32   10.02
 -19  -7  11  103.44   10.62
 -19  -7  11   84.56   11.94
 -19   7  12   18.02    5.19
 -19  -7  12    0.96    4.21
 -19  -7  12    9.69    5.34
 -19  -7  13  137.47   12.83
 -19   7  13  134.93   11.11
 -19  -7  13  100.42   11.61
 -19  -7  14  157.53   13.70
 -19   7  14  187.17   12.80
 -19   7  15   24.86    5.69
 -19  -7  15   11.96    5.18
 -19  -7  15   10.68    4.46
 -19  -7  16   89.44    9.99
 -19   7  16   91.99    8.92
 -19   7  17   34.05    5.95
 -19  -7  17   33.21    6.95
 -19   7  18   23.94    4.73
 -19  -7  18   18.31    5.36
 -19   7  19    2.81    3.05
 -19  -7  19    1.27    2.47
 -19  -7  19   -2.58    3.42
 -19  -7  20   13.20    4.53
 -19  -7  21   44.22    5.00
 -19  -7  22    9.23    2.49
 -19   7  22    7.46    2.18
 -19  -9  -7   15.80    4.73
 -19  -9  -6   21.58    5.29
 -19  -9  -5   13.14    4.96
 -19  -9  -4   27.60    6.99
 -19  -9  -3   28.08    7.26
 -19  -9  -2    9.61    4.06
 -19  -9  -2   17.64    6.31
 -19  -9  -1   18.57    5.57
 -19  -9  -1   13.93    5.88
 -19  -9   0   38.53    7.76
 -19  -9   0   35.81    8.33
 -19  -9   1   20.96    6.07
 -19  -9   1   21.49    7.30
 -19  -9   2   10.06    5.76
 -19  -9   2   13.29    6.44
 -19  -9   3    2.75    5.13
 -19  -9   3    6.64    5.34
 -19  -9   4   31.20    8.50
 -19  -9   4   30.78    7.70
 -19  -9   5   84.09   12.30
 -19  -9   5   47.97   10.03
 -19  -9   6  148.62   15.01
 -19  -9   6   57.49    9.83
 -19  -9   7  196.21   17.18
 -19  -9   7  127.66   13.17
 -19  -9   8  129.68   14.08
 -19  -9   9   55.48   10.07
 -19  -9  10   34.72    8.29
 -19  -9  11   54.58    6.88
 -19  -9  11   47.16    8.42
 -19  -9  12   65.16    7.48
 -19   9  12   76.01    8.34
 -19  -9  12   65.12    8.85
 -19   9  13   20.27    4.93
 -19  -9  13    7.50    3.37
 -19  -9  13   11.37    4.84
 -19  -9  14   89.87    9.14
 -19   9  14  118.72   10.03
 -19  -9  14  102.25    9.33
 -19   9  15   80.96    8.13
 -19  -9  15   68.09    7.57
 -19   9  16   13.48    4.08
 -19  -9  16    7.38    3.73
 -19   9  17   12.07    3.43
 -19  -9  17   12.94    3.88
 -19   9  18   21.33    4.17
 -19  -9  18   29.49    4.54
 -19   9  19   21.20    3.67
 -19  -9  19   26.00    3.94
 -19  -9  20   24.99    3.50
 -19 -11  -4   30.39    5.23
 -19 -11  -3   20.31    4.94
 -19 -11  -2   12.38    4.55
 -19 -11  -1   10.50    3.81
 -19 -11  -1    6.47    3.95
 -19 -11   0   23.48    5.26
 -19 -11   0   20.58    5.71
 -19 -11   1   31.41    6.27
 -19 -11   1   41.41    7.90
 -19 -11   2   17.86    5.32
 -19 -11   2   13.50    4.72
 -19 -11   3   30.94    7.23
 -19 -11   3   15.43    4.47
 -19 -11   4   79.47   10.30
 -19 -11   4   51.96    7.99
 -19 -11   5  125.06   12.73
 -19 -11   5   72.37    9.09
 -19 -11   6  121.16   12.88
 -19 -11   7  142.67   13.05
 -19 -11   8   89.73   10.22
 -19 -11   9   26.00    6.13
 -19 -11  10   22.26    5.72
 -19 -11  11   33.73    5.98
 -19  11  11   37.38    5.52
 -19 -11  12   11.97    4.06
 -19  11  12   15.32    3.77
 -19 -11  13    6.54    2.87
 -19  11  13    4.80    2.45
 -19 -11  14    7.44    4.15
 -19  11  14    1.40    1.76
 -19 -11  15   20.14    4.49
 -19  11  15   28.92    4.24
 -19 -11  16   11.54    3.16
 -19  11  16   20.09    3.35
 -19 -13   5   24.95    4.09
 -19 -13   6   11.30    3.14
 -19 -13   7    9.15    2.81
 -18   0   5   -7.88   10.06
 -18   0   5   -8.97    4.66
 -18   0   6   77.49   23.02
 -18   0   6  157.23   14.74
 -18   0   7    1.62    7.77
 -18   0   7   -4.70    5.25
 -18   0   8  209.97   40.50
 -18   0   8  338.63   20.37
 -18   0   9   -1.15   10.82
 -18   0  10   72.58   24.23
 -18   0  12  240.92   16.19
 -18   0  13   -1.05    3.21
 -18   0  14  132.01   12.58
 -18   0  16  280.06   19.83
 -18   0  16  293.44   18.48
 -18   0  17    3.31    6.14
 -18   0  17    1.40    5.62
 -18   0  18   21.54    6.99
 -18   0  18   26.60    7.66
 -18   0  19    8.60    6.55
 -18   0  19    2.57    4.93
 -18   0  20   73.19   10.04
 -18   0  20   56.95    8.49
 -18   0  21   -4.17    4.77
 -18   0  21    0.30    3.77
 -18   0  22   53.97    7.48
 -18   0  22   50.37    6.72
 -18   0  23   -3.03    2.69
 -18   0  23    2.79    3.31
 -18   0  24  126.12    9.27
 -18   0  25    4.12    2.59
 -18   0  25   -1.16    2.14
 -18   0  26   39.75    4.01
 -18  -2  -3   41.33   10.22
 -18  -2   4   32.11   18.32
 -18  -2   4   84.83   12.79
 -18  -2   5   44.34   22.36
 -18  -2   5   65.44   11.37
 -18   2   6  105.83   26.24
 -18  -2   6  119.93   34.18
 -18   2   7  204.37   37.48
 -18  -2   7  197.81   43.21
 -18   2   8    1.14    7.96
 -18  -2   8   10.47    9.76
 -18   2   9   10.69    5.01
 -18  -2   9   30.13    8.68
 -18  -2  10   36.40    8.66
 -18   2  10   38.76    6.51
 -18  -2  11   18.82    6.46
 -18   2  11   20.12    5.10
 -18  -2  12  315.62   21.48
 -18   2  12  308.56   18.32
 -18  -2  13   34.15    8.32
 -18   2  13   37.80    6.79
 -18  -2  13   41.07   10.79
 -18  -2  14   81.12   11.15
 -18  -2  14   95.04   13.21
 -18   2  14   86.61   10.27
 -18  -2  15  204.32   17.71
 -18  -2  15  237.71   18.63
 -18   2  15  209.31   16.22
 -18  -2  16  185.89   16.74
 -18  -2  16  195.50   17.52
 -18   2  16  175.03   15.26
 -18  -2  17  150.58   14.99
 -18  -2  17  159.00   14.99
 -18   2  17  145.68   13.88
 -18  -2  18   29.38    8.30
 -18   2  18   22.58    6.52
 -18  -2  18   35.94    8.13
 -18   2  18   30.42    7.69
 -18   2  19    4.09    4.85
 -18  -2  19    9.24    5.95
 -18  -2  19    5.45    5.68
 -18   2  20   60.73    8.18
 -18  -2  20   53.37    8.88
 -18   2  20   81.31    9.07
 -18  -2  20   65.88    9.34
 -18  -2  21   55.42    8.91
 -18   2  21   59.00    7.07
 -18  -2  21   62.67    7.75
 -18  -2  21   72.55    8.44
 -18  -2  22    6.55    4.36
 -18   2  22    0.35    3.09
 -18  -2  22    5.06    3.22
 -18  -2  23   17.19    3.84
 -18  -2  23   18.76    4.13
 -18   2  23   31.61    6.09
 -18   2  23   20.51    4.30
 -18  -2  23   25.57    5.12
 -18  -2  24   94.84    7.92
 -18   2  24  108.83    8.92
 -18  -2  24  106.41    7.65
 -18  -2  25   13.26    3.10
 -18  -2  25   14.69    2.81
 -18   2  25   11.46    2.87
 -18  -4  -9   72.08   10.26
 -18  -4  -3   50.64    9.35
 -18  -4  -2  166.21   17.20
 -18  -4  -1  318.41   24.30
 -18  -4   0  112.70   15.43
 -18  -4   1   72.38   12.95
 -18  -4   2   49.83   11.92
 -18  -4   6   34.60    9.72
 -18  -4   6   13.90    7.40
 -18  -4   7   97.12   14.56
 -18  -4   7  114.98   13.40
 -18  -4   8    9.23    7.34
 -18  -4   8   47.04   11.55
 -18  -4   9  143.45   16.85
 -18  -4   9  161.47   20.90
 -18  -4   9  190.37   16.93
 -18  -4  10  227.19   23.00
 -18  -4  10  207.22   18.48
 -18  -4  11  184.20   20.21
 -18  -4  11  129.70   16.05
 -18   4  11  181.74   13.86
 -18  -4  11  187.96   17.35
 -18  -4  12  186.57   18.78
 -18  -4  12  198.14   18.06
 -18  -4  12  159.54   18.03
 -18   4  12  208.61   14.89
 -18   4  13    2.51    3.61
 -18  -4  13   -7.91    7.40
 -18  -4  13   -4.05    6.49
 -18  -4  13    1.60    6.03
 -18   4  14    0.92    3.56
 -18  -4  14   -3.00    4.68
 -18  -4  14   -2.80    5.75
 -18  -4  14   10.04    6.85
 -18  -4  15  135.18   14.77
 -18   4  15  133.30   12.44
 -18  -4  15   95.53   13.70
 -18   4  16   21.81    6.32
 -18  -4  16   18.77    8.73
 -18  -4  16   13.51    4.36
 -18  -4  16   21.22    7.92
 -18   4  17    7.50    5.27
 -18  -4  17    9.14    6.85
 -18  -4  17    3.48    3.77
 -18  -4  17    5.94    6.07
 -18  -4  18    7.17    4.46
 -18  -4  18   -2.68    3.08
 -18   4  18    4.00    4.18
 -18  -4  18    7.65    5.86
 -18   4  18   -0.25    5.39
 -18  -4  18   10.93    7.11
 -18  -4  19  104.35    9.65
 -18  -4  19  125.28   12.14
 -18   4  19  129.70   11.70
 -18  -4  19   99.58    9.88
 -18   4  19  120.78   11.77
 -18  -4  20   73.85    8.25
 -18  -4  20   64.77    7.58
 -18  -4  20   86.84    9.60
 -18  -4  21   77.32    8.22
 -18  -4  21   78.52    8.42
 -18  -4  21   73.04    7.26
 -18  -4  22   26.89    5.10
 -18  -4  22   23.97    4.13
 -18   4  22   31.12    4.88
 -18  -4  22   26.68    5.44
 -18  -4  23   91.48    7.69
 -18  -4  23   90.34    6.43
 -18  -4  23   92.43    7.73
 -18  -4  24   16.05    3.34
 -18   4  24   16.36    3.70
 -18  -4  24   18.15    3.00
 -18  -6  -9   58.47    8.70
 -18  -6  -8    4.31    4.91
 -18  -6  -7   29.32    7.55
 -18  -6  -6   29.41    8.08
 -18  -6  -3    9.98    5.21
 -18  -6  -2  101.23   12.33
 -18  -6  -1  129.92   13.93
 -18  -6   0   68.89   11.11
 -18  -6   1   28.04    8.22
 -18  -6   2    5.62    6.69
 -18  -6   3  104.16   14.23
 -18  -6   4   25.00   10.37
 -18  -6   5   44.71   11.40
 -18  -6   6  118.67   16.44
 -18  -6   7  199.77   20.59
 -18  -6   8  155.56   18.24
 -18  -6   8  144.72   14.15
 -18  -6   9   77.24   13.28
 -18  -6   9   68.22   10.88
 -18  -6  10   21.75    8.67
 -18  -6  10   25.94    8.78
 -18  -6  11   58.06    9.88
 -18  -6  11   39.96    9.24
 -18  -6  12   16.72    7.04
 -18  -6  12    7.45    6.16
 -18  -6  13  106.78   12.73
 -18   6  13  119.03   10.95
 -18  -6  14   71.13   10.52
 -18   6  14   81.81    9.04
 -18  -6  15  175.60   15.37
 -18   6  15  191.36   13.99
 -18   6  16   43.58    7.16
 -18  -6  16   39.24    8.03
 -18  -6  17   14.57    3.75
 -18   6  17   25.31    5.73
 -18  -6  17   22.52    7.12
 -18  -6  18   27.01    4.97
 -18   6  18   42.29    6.89
 -18  -6  18   45.00    8.24
 -18  -6  19   41.12    5.83
 -18   6  19   56.38    8.15
 -18  -6  19   43.45    7.32
 -18  -6  20   18.51    4.29
 -18   6  20   25.76    5.67
 -18  -6  20   31.29    6.31
 -18  -6  21   56.30    6.64
 -18  -6  21   55.78    6.07
 -18  -6  22    7.45    2.99
 -18  -6  22    4.46    2.51
 -18  -6  23   22.28    3.70
 -18   6  23   27.39    3.62
 -18   6  23   27.05    3.81
 -18  -8  -9   49.58    7.45
 -18  -8  -8   26.01    6.69
 -18  -8  -7   14.48    5.79
 -18  -8  -6   20.25    6.49
 -18  -8  -5   29.74    8.11
 -18  -8  -4    5.20    6.09
 -18  -8  -3   10.74    6.70
 -18  -8  -3    2.78    3.87
 -18  -8  -2   44.96   10.00
 -18  -8  -2   40.24    7.90
 -18  -8  -1   11.63    7.46
 -18  -8  -1   10.68    5.80
 -18  -8   0   -1.44    6.28
 -18  -8   0   -2.24    5.40
 -18  -8   1    3.55    5.66
 -18  -8   1   16.55    6.87
 -18  -8   2    2.12    6.08
 -18  -8   2   12.80    7.39
 -18  -8   3   27.00    8.29
 -18  -8   3   28.85    9.36
 -18  -8   4    3.01    5.36
 -18  -8   4   16.62    8.08
 -18  -8   5   48.00    9.62
 -18  -8   5   63.10   10.90
 -18  -8   6   28.83    7.85
 -18  -8   6   73.50   12.08
 -18  -8   7   57.48    9.87
 -18  -8   7   91.52   13.12
 -18  -8   8   71.92   12.25
 -18  -8   9   91.43    9.75
 -18  -8   9   89.62   12.67
 -18  -8  10   45.77   10.09
 -18  -8  10   36.54    7.31
 -18  -8  11  104.44   10.86
 -18  -8  11   93.70   11.86
 -18  -8  12  132.24   12.19
 -18  -8  12  122.90   12.49
 -18  -8  13  108.37   10.78
 -18  -8  13   86.90   10.75
 -18  -8  14   21.31    5.83
 -18  -8  14   33.36    6.94
 -18  -8  15  180.49   14.09
 -18   8  15  197.21   13.85
 -18   8  16   40.66    6.81
 -18  -8  16   40.66    7.39
 -18   8  17   39.87    7.11
 -18  -8  17   34.64    6.78
 -18  -8  18   48.74    7.24
 -18   8  18   61.21    7.53
 -18  -8  19   -1.12    3.01
 -18   8  19   -0.50    2.61
 -18  -8  19    2.51    3.08
 -18  -8  20   10.43    3.55
 -18   8  20    6.93    3.19
 -18  -8  21   16.24    3.81
 -18  -8  22    8.86    2.43
 -18 -10  -7   16.86    4.53
 -18 -10  -6    5.89    3.90
 -18 -10  -5   14.56    5.60
 -18 -10  -4   14.09    5.69
 -18 -10  -3   55.27    9.56
 -18 -10  -2   16.09    6.27
 -18 -10  -2   20.52    5.60
 -18 -10  -1   16.83    6.72
 -18 -10  -1   29.83    6.81
 -18 -10   0    3.97    4.91
 -18 -10   0    6.24    4.71
 -18 -10   1   52.64   10.10
 -18 -10   1   63.39   10.06
 -18 -10   2   15.34    6.46
 -18 -10   2   23.50    7.92
 -18 -10   3   46.49    8.81
 -18 -10   3   58.87    9.83
 -18 -10   4   18.84    6.88
 -18 -10   4   24.16    7.63
 -18 -10   5   10.43    5.99
 -18 -10   5   58.33   10.43
 -18 -10   6  112.47   12.35
 -18 -10   6  146.62   15.33
 -18 -10   7  115.22   14.83
 -18 -10   8  165.70   15.73
 -18 -10   9   52.19   10.00
 -18 -10  10   35.23    8.27
 -18 -10  11   19.57    6.31
 -18 -10  12   63.26    7.23
 -18 -10  12   51.23    8.30
 -18 -10  13    5.57    3.05
 -18  10  13   14.44    4.53
 -18 -10  13    3.61    3.32
 -18 -10  14   -5.08    3.39
 -18  10  14   -0.38    3.11
 -18 -10  14    0.22    3.07
 -18 -10  15    1.71    2.81
 -18  10  15    5.40    2.94
 -18 -10  16   37.05    5.52
 -18  10  16   31.42    5.04
 -18 -10  17   11.33    3.63
 -18  10  17    8.47    2.93
 -18 -10  17    7.12    3.42
 -18 -10  18    7.84    2.99
 -18  10  18   10.05    3.05
 -18 -10  18   10.94    3.37
 -18  10  19    8.03    2.30
 -18 -10  19    7.66    2.61
 -18 -12  -4   17.08    3.74
 -18 -12  -3   37.64    5.64
 -18 -12  -2   93.93    9.79
 -18 -12  -1   41.28    6.92
 -18 -12  -1   42.07    5.54
 -18 -12   0   33.83    6.50
 -18 -12   0   34.02    5.61
 -18 -12   1   32.27    6.58
 -18 -12   1   36.46    6.37
 -18 -12   2    7.30    4.36
 -18 -12   2   12.73    5.06
 -18 -12   3   -1.97    3.76
 -18 -12   3    5.53    4.57
 -18 -12   4   22.06    5.17
 -18 -12   4   30.60    6.76
 -18 -12   5   51.93    6.89
 -18 -12   5   74.76    9.70
 -18 -12   6   59.58    9.10
 -18 -12   7   51.41    8.57
 -18 -12   8   62.11    8.60
 -18 -12   9   16.08    5.17
 -18 -12  10    8.22    4.11
 -18 -12  11    3.05    3.25
 -18  12  11   -5.16    2.76
 -18 -12  12    1.20    2.88
 -18 -12  12    1.07    2.52
 -18  12  12   -1.35    2.61
 -18 -12  13   10.99    4.10
 -18  12  13   13.29    3.35
 -18 -12  14    8.71    3.86
 -18  12  14    9.39    2.87
 -18 -12  15    9.93    3.46
 -18  12  15   15.70    2.80
 -17  -1   3  137.14   31.72
 -17  -1   4  112.67   30.66
 -17  -1   4  232.24   18.28
 -17   1   5  129.70   30.52
 -17  -1   5  121.86   30.65
 -17   1   6   90.38   25.94
 -17  -1   6   74.31   26.46
 -17  -1   6  129.18   13.13
 -17  -1   7  141.96   35.93
 -17   1   7  135.99   32.37
 -17  -1   7  196.57   16.05
 -17  -1   8   32.08   17.64
 -17   1   8   33.39   13.99
 -17  -1   8   49.03    8.65
 -17  -1   9  222.73   42.43
 -17   1   9  242.62   41.68
 -17  -1   9  322.94   20.00
 -17  -1  10  171.74   36.70
 -17   1  10  208.33   37.60
 -17   1  10  225.19   15.20
 -17  -1  10  246.32   17.68
 -17   1  10  186.76   36.33
 -17  -1  11    1.17    8.73
 -17   1  11   15.46    4.70
 -17   1  11   10.69    8.70
 -17  -1  12  222.77   42.42
 -17   1  12  260.29   43.84
 -17   1  12  306.37   18.28
 -17  -1  12  234.16   16.60
 -17   1  13   45.29    7.76
 -17  -1  14  121.02   11.88
 -17   1  14  101.51   11.34
 -17  -1  15   64.94   10.00
 -17  -1  15   59.59   11.00
 -17   1  15   47.32    8.56
 -17  -1  16   35.65    8.50
 -17  -1  16   32.53    8.54
 -17   1  16   37.02    8.75
 -17   1  17  122.18   13.51
 -17   1  17  158.17   15.85
 -17  -1  17  148.04   14.79
 -17  -1  17  155.13   14.43
 -17  -1  18  180.22   15.53
 -17   1  18  194.23   16.27
 -17  -1  18  171.80   15.15
 -17   1  19   23.92    6.41
 -17  -1  19   26.94    7.48
 -17  -1  19   24.79    6.57
 -17  -1  20    3.24    3.41
 -17  -1  20    1.92    4.30
 -17   1  20    2.30    4.04
 -17  -1  20    1.14    4.74
 -17   1  20   -2.79    4.83
 -17  -1  21  153.19   11.05
 -17  -1  21  144.32   12.63
 -17   1  21  179.88   13.29
 -17   1  21  132.51   11.91
 -17  -1  21  153.02   12.91
 -17  -1  22   -3.17    3.67
 -17  -1  22    3.51    2.75
 -17  -1  22   -0.63    3.56
 -17   1  22    0.99    3.25
 -17  -1  22    1.34    3.43
 -17  -1  23   23.49    4.30
 -17   1  23   32.04    4.62
 -17   1  23   27.76    4.94
 -17  -1  23   30.20    4.92
 -17   1  23   36.07    7.18
 -17  -1  23   36.37    6.43
 -17   1  24    3.82    1.76
 -17  -1  24    3.71    2.04
 -17  -1  24    9.56    3.98
 -17   1  25   52.80    4.57
 -17  -1  25   53.99    4.94
 -17  -1  25   62.61    6.23
 -17   1  25   56.44    6.33
 -17  -1  25   59.52    6.20
 -17   1  26    4.58    2.39
 -17  -1  26    6.84    2.46
 -17   1  26    4.62    2.20
 -17  -1  26    6.26    2.31
 -17  -3  -3    5.09    5.46
 -17  -3   3    8.27   10.95
 -17  -3   3   37.97    8.67
 -17  -3   4   60.06   21.87
 -17  -3   4  123.84   15.29
 -17  -3   5   26.53   17.18
 -17   3   5   24.91   10.69
 -17  -3   5   34.49    8.03
 -17  -3   6    3.91    7.45
 -17   3   6    7.18    5.58
 -17  -3   6    9.21    5.70
 -17  -3   7   54.11   25.44
 -17   3   7   54.04   19.63
 -17  -3   7   72.98   12.33
 -17  -3   8   42.02   21.72
 -17   3   8   35.75   16.12
 -17  -3   8   57.95   11.27
 -17  -3   9   59.54   25.88
 -17   3   9   89.86   23.32
 -17  -3   9  100.45   13.08
 -17  -3  10  116.54   34.34
 -17  -3  10  171.54   17.25
 -17   3  10  174.51   14.08
 -17   3  10  159.66   33.34
 -17  -3  11   14.30    7.58
 -17  -3  11   10.77    7.25
 -17  -3  11   26.08    8.01
 -17   3  11   23.12    5.94
 -17   3  11   23.54   13.38
 -17  -3  12  137.58   14.73
 -17  -3  12  132.30   14.79
 -17   3  12  142.38   13.18
 -17  -3  13  185.51   17.48
 -17   3  13  199.51   15.14
 -17  -3  13  180.23   16.89
 -17  -3  13  200.31   18.83
 -17   3  14   26.11    6.76
 -17  -3  14   31.64    8.43
 -17  -3  14   26.46    8.05
 -17  -3  14   25.40    8.35
 -17   3  15   92.64   10.76
 -17  -3  15   77.00   12.19
 -17  -3  15   89.69   12.32
 -17   3  16   78.36   10.04
 -17  -3  16   61.96   11.12
 -17  -3  16   81.96   11.57
 -17   3  17   84.05   10.53
 -17  -3  17   94.39   11.76
 -17  -3  17   84.26   11.96
 -17   3  18   56.23    9.75
 -17   3  18   56.52    9.02
 -17   3  18   62.46    8.39
 -17  -3  18   64.15   10.86
 -17  -3  18   59.93   11.12
 -17  -3  19   95.66   12.05
 -17   3  19  107.07   10.68
 -17   3  19   99.89   11.49
 -17  -3  19  111.00   12.10
 -17   3  19   94.86   11.19
 -17  -3  19   92.36    9.21
 -17  -3  20    1.96    4.81
 -17  -3  20    1.48    3.36
 -17   3  20    6.66    3.73
 -17  -3  20    1.24    4.09
 -17  -3  20    0.52    3.52
 -17  -3  21   36.09    6.03
 -17  -3  21   29.80    5.64
 -17  -3  21   34.34    6.67
 -17  -3  22  100.07   10.13
 -17  -3  22   86.69    8.25
 -17  -3  22   86.13    8.51
 -17  -3  22   88.59    8.94
 -17   3  22  104.43    8.94
 -17   3  23    3.52    2.65
 -17  -3  23    2.94    2.68
 -17  -3  23    4.61    3.00
 -17  -3  23    2.02    2.75
 -17  -3  23    5.37    3.73
 -17   3  24    3.71    2.83
 -17  -3  24    3.74    2.40
 -17  -3  24    2.84    2.23
 -17  -3  24    3.86    2.57
 -17  -3  24    1.36    2.08
 -17   3  25   78.56    6.89
 -17  -3  25   78.86    5.85
 -17  -3  25   81.79    6.51
 -17  -3  25   68.44    5.54
 -17  -3  26   14.09    2.39
 -17  -5 -10    6.20    3.55
 -17  -5  -9   38.58    8.32
 -17  -5  -8  209.47   18.31
 -17  -5  -3   24.70    6.77
 -17  -5  -2   35.53    9.04
 -17  -5  -1    7.25    5.90
 -17  -5   0  399.37   26.11
 -17  -5   1  158.03   18.36
 -17  -5   2  109.96   15.36
 -17  -5   3   26.38    9.56
 -17  -5   4   96.95   15.53
 -17  -5   5   87.53   15.68
 -17  -5   6   55.23   12.32
 -17  -5   7   63.30   13.36
 -17  -5   7   60.91   10.11
 -17  -5   8  103.67   14.06
 -17  -5   8  156.33   19.14
 -17  -5   8  147.15   14.85
 -17  -5   9   28.46    9.51
 -17  -5   9   62.24   13.55
 -17  -5   9   36.89   10.47
 -17  -5  10   28.29    9.19
 -17  -5  10   34.49    8.79
 -17  -5  10   26.50    8.42
 -17  -5  11   85.00   12.19
 -17  -5  11   74.06   12.63
 -17  -5  11   60.05   11.57
 -17  -5  12  338.43   21.71
 -17  -5  12  272.02   23.33
 -17  -5  12  293.00   21.96
 -17   5  13  138.78   12.65
 -17  -5  13  114.38   13.32
 -17  -5  13   96.22   12.48
 -17  -5  13  111.17   15.00
 -17   5  14   80.81    9.74
 -17  -5  14   75.26   10.77
 -17  -5  14   53.65    8.69
 -17  -5  14   52.99   10.84
 -17  -5  15   54.60    8.40
 -17   5  15   82.93    9.87
 -17  -5  15   80.48   11.17
 -17  -5  15   53.20   11.32
 -17  -5  16  108.95   11.42
 -17   5  16  169.57   13.94
 -17  -5  16  145.28   13.94
 -17  -5  16  129.10   15.72
 -17  -5  17   23.49    5.42
 -17  -5  17   30.99    8.23
 -17   5  17   36.73    7.05
 -17  -5  18   70.82    9.34
 -17  -5  18   82.13   10.86
 -17   5  18   89.33   10.23
 -17  -5  18   63.17    8.03
 -17  -5  19   21.31    5.58
 -17   5  19   31.02    6.95
 -17  -5  19   27.58    7.07
 -17  -5  19   18.86    4.77
 -17  -5  20  112.98   10.50
 -17  -5  20   98.21    8.72
 -17  -5  20  119.16   11.02
 -17  -5  20   94.53    9.59
 -17  -5  21    1.71    2.83
 -17  -5  21    6.17    4.34
 -17  -5  21   -0.56    3.25
 -17   5  21    0.71    2.13
 -17  -5  21   -4.41    2.82
 -17  -5  22  103.15    9.35
 -17  -5  22   99.63    7.45
 -17  -5  22   96.95    8.55
 -17  -5  22   95.30    8.35
 -17   5  23    6.71    2.93
 -17  -5  23   10.86    2.55
 -17  -5  23   16.96    3.94
 -17  -5  23   11.15    3.16
 -17  -5  23   15.38    4.06
 -17   5  23   13.73    3.47
 -17  -5  24   41.42    4.75
 -17   5  24   38.49    4.53
 -17  -5  24   36.88    4.35
 -17  -5  25    8.19    2.17
 -17  -7 -10   16.63    5.19
 -17  -7  -9   18.59    6.34
 -17  -7  -8   41.81    8.88
 -17  -7  -7    6.28    5.04
 -17  -7  -6   33.48    9.04
 -17  -7  -5    4.77    6.49
 -17  -7  -4   11.32    6.71
 -17  -7  -3   -0.26    4.53
 -17  -7  -2    2.22    4.33
 -17  -7  -1   64.37   10.52
 -17  -7   0   29.81    7.89
 -17  -7   1    5.37    6.06
 -17  -7   2   11.06    7.12
 -17  -7   3   26.88    9.23
 -17  -7   4  215.80   18.96
 -17  -7   5  160.54   19.13
 -17  -7   6   89.32   14.05
 -17  -7   7  114.35   15.55
 -17  -7   8  122.98   12.98
 -17  -7   8  145.30   17.13
 -17  -7   9  112.00   12.92
 -17  -7   9  108.36   14.50
 -17  -7  10   91.81   11.59
 -17  -7  10   95.92   13.13
 -17  -7  11  188.10   15.74
 -17  -7  11  135.04   14.93
 -17  -7  12   31.11    7.36
 -17  -7  12   25.49    7.23
 -17  -7  13  115.43   12.94
 -17  -7  13   98.50   11.68
 -17  -7  14  115.87   12.30
 -17   7  14  128.69   12.21
 -17  -7  15   66.24   10.77
 -17   7  15   61.66    8.90
 -17  -7  16  125.26   12.51
 -17  -7  16   98.13    9.36
 -17   7  16  140.57   12.76
 -17  -7  17    6.33    5.38
 -17  -7  17    1.71    3.26
 -17   7  17    3.45    4.90
 -17  -7  18   78.92    9.84
 -17  -7  18   78.01    8.11
 -17  -7  19   46.44    7.73
 -17  -7  19   38.44    5.85
 -17   7  19   49.57    7.51
 -17  -7  20   36.12    6.20
 -17   7  20   37.99    6.14
 -17  -7  20   36.02    5.57
 -17  -7  21   31.32    4.98
 -17  -7  21   31.55    5.34
 -17  -7  22   34.99    5.03
 -17   7  22   30.64    3.82
 -17  -7  23    4.45    2.29
 -17  -9  -9   14.25    4.56
 -17  -9  -8   78.76   10.69
 -17  -9  -7   50.62    9.39
 -17  -9  -6   11.10    6.18
 -17  -9  -5   36.76    9.00
 -17  -9  -4   37.00    8.83
 -17  -9  -3    6.49    5.16
 -17  -9  -3    7.27    6.57
 -17  -9  -2    5.35    4.07
 -17  -9  -2   11.44    6.83
 -17  -9  -1  186.68   16.75
 -17  -9  -1  194.95   18.88
 -17  -9   0   43.26    8.87
 -17  -9   0   35.68    9.66
 -17  -9   1   56.62   10.04
 -17  -9   1   62.08   11.17
 -17  -9   2    5.78    5.84
 -17  -9   2    7.09    6.28
 -17  -9   3  115.88   14.10
 -17  -9   3  125.06   15.31
 -17  -9   4  122.33   16.02
 -17  -9   4   52.61   11.34
 -17  -9   5  162.01   17.63
 -17  -9   5  130.18   14.68
 -17  -9   6   89.03   13.75
 -17  -9   6   44.74   11.19
 -17  -9   7   31.91   10.20
 -17  -9   7    2.89    4.96
 -17  -9   8  101.31   14.44
 -17  -9   9  120.85   14.41
 -17  -9  10   56.56    8.26
 -17  -9  10   67.85   10.47
 -17  -9  11   18.56    4.91
 -17  -9  11   17.47    6.86
 -17  -9  12   24.50    5.90
 -17  -9  12   25.02    6.98
 -17  -9  13   88.36   11.19
 -17  -9  13  104.40   11.42
 -17  -9  14   -0.28    3.28
 -17  -9  14   -2.33    5.01
 -17   9  14    8.43    4.91
 -17  -9  15   19.72    6.07
 -17   9  15   25.59    6.12
 -17  -9  16   30.76    6.89
 -17   9  16   31.18    6.46
 -17  -9  17  109.64   10.13
 -17   9  17  111.95   10.24
 -17  -9  18   26.64    5.92
 -17   9  18   36.64    5.76
 -17  -9  19   49.58    6.37
 -17   9  19   44.46    6.02
 -17  -9  20    3.37    1.96
 -17  -9  20    9.63    3.44
 -17   9  20    7.22    2.88
 -17  -9  21   14.32    3.17
 -17 -11  -7   28.55    5.41
 -17 -11  -6   56.23    8.05
 -17 -11  -5   12.78    4.99
 -17 -11  -4   14.33    5.27
 -17 -11  -3   11.26    5.42
 -17 -11  -2   80.14   11.57
 -17 -11  -2   88.07    9.96
 -17 -11  -1   21.38    7.34
 -17 -11  -1   13.41    5.48
 -17 -11   0   70.93   11.43
 -17 -11   0   64.44    9.74
 -17 -11   1    7.59    5.69
 -17 -11   1    8.75    5.66
 -17 -11   2   25.14    7.98
 -17 -11   2   27.68    7.71
 -17 -11   3   26.60    8.07
 -17 -11   3   39.07    9.40
 -17 -11   4   35.65    8.51
 -17 -11   4   58.14   10.76
 -17 -11   5   34.67    8.35
 -17 -11   5   76.29   11.96
 -17 -11   6   24.44    7.27
 -17 -11   6   56.76   11.05
 -17 -11   7   41.04    9.64
 -17 -11   8   38.15    9.74
 -17 -11   9  130.18   13.49
 -17 -11  10    5.46    5.08
 -17 -11  11    6.17    4.68
 -17 -11  12    3.45    3.65
 -17 -11  12    4.80    2.76
 -17 -11  13   11.79    3.98
 -17 -11  13   17.55    4.23
 -17  11  13   11.10    4.12
 -17 -11  14   30.51    5.16
 -17  11  14   26.13    5.27
 -17 -11  15    8.84    4.43
 -17 -11  15   16.20    3.95
 -17  11  15   13.97    3.88
 -17 -11  16    4.17    3.65
 -17 -11  16    5.80    3.03
 -17  11  16    3.65    2.59
 -17 -11  17   33.31    5.29
 -17 -11  17   52.51    5.61
 -17  11  17   44.13    5.11
 -17  11  18   65.47    5.32
 -17 -11  18   40.77    4.92
 -17 -13  -3   24.35    4.46
 -17 -13  -2    2.83    2.54
 -17 -13  -1   31.50    5.56
 -17 -13   0    9.75    3.76
 -17 -13   0    7.08    3.07
 -17 -13   1   12.31    4.16
 -17 -13   1   19.09    4.60
 -17 -13   2    9.42    3.38
 -17 -13   2   20.00    4.93
 -17 -13   3    3.96    3.02
 -17 -13   3   11.62    4.27
 -17 -13   4    0.48    2.44
 -17 -13   4   10.96    4.74
 -17 -13   5   30.38    6.13
 -17 -13   6   41.86    7.31
 -17 -13   6   20.31    4.76
 -17 -13   7   73.40    8.81
 -17 -13   7   28.36    6.06
 -17 -13   8   35.94    6.32
 -17 -13   8    2.90    2.91
 -17 -13   9   -2.45    2.93
 -17 -13   9  -10.87    4.06
 -17 -13  10   20.21    4.54
 -17 -13  10    3.13    3.25
 -17 -13  11    2.92    2.54
 -17 -13  11   -0.99    2.61
 -17 -13  12    5.01    3.05
 -17  13  12    7.76    2.44
 -17 -13  13    7.74    3.09
 -17  13  13    4.59    1.99
 -17 -13  14    2.94    2.28
 -17  13  14    2.62    1.44
 -16   0   3    0.10    6.62
 -16   0   4  214.83   38.33
 -16   0   5    1.69    6.06
 -16   0   6  448.27   56.30
 -16   0   7   -2.26    7.48
 -16   0   8  189.91   36.29
 -16   0   9    7.84    8.46
 -16   0  10  594.18   66.27
 -16   0  11    1.51    2.73
 -16   0  11    5.04   12.25
 -16   0  12  341.53   19.50
 -16   0  12  344.44   50.80
 -16   0  12  283.02   46.63
 -16   0  13   -1.64    3.28
 -16   0  13    1.73    7.64
 -16   0  14   94.16   11.16
 -16   0  14   81.10   26.05
 -16   0  15   -2.52    3.98
 -16   0  16  142.01   14.44
 -16   0  16  114.53   13.54
 -16   0  16  111.41   12.68
 -16   0  17   14.30    7.59
 -16   0  17    0.26    3.40
 -16   0  18  149.52   15.23
 -16   0  18  113.68   12.99
 -16   0  19    1.44    4.33
 -16   0  19   -6.81    6.13
 -16   0  20    6.92    4.17
 -16   0  20    0.10    4.84
 -16   0  21   -2.56    4.47
 -16   0  21   -3.52    4.57
 -16   0  22   62.67    7.50
 -16   0  22   78.77    8.42
 -16   0  23    2.90    5.10
 -16   0  23   -0.94    2.47
 -16   0  24   26.40    5.74
 -16   0  24   22.05    4.30
 -16   0  25    2.21    3.44
 -16   0  25   -0.83    1.84
 -16   0  26   16.49    3.51
 -16   0  26   16.50    3.76
 -16   0  26   17.87    3.13
 -16   0  27   -0.95    1.68
 -16   0  27    0.52    1.39
 -16  -2   3   41.42   19.78
 -16  -2   4   54.89   23.89
 -16  -2   5  388.06   57.71
 -16   2   5  472.32   53.10
 -16  -2   5  588.48   28.60
 -16   2   6   92.93   22.85
 -16  -2   6   89.20   28.30
 -16  -2   6  126.19   13.56
 -16  -2   7  287.70   49.83
 -16   2   7  291.82   43.04
 -16  -2   7  372.33   21.56
 -16  -2   8   61.77   23.67
 -16   2   8   62.58   20.61
 -16   2   8   64.26   21.02
 -16  -2   8   86.43   11.31
 -16  -2   9   31.75   17.28
 -16   2   9   49.60   19.95
 -16  -2   9   46.56    8.07
 -16   2  10  274.73   43.86
 -16  -2  10  237.54   44.95
 -16   2  10  320.37   17.34
 -16  -2  10  323.95   19.92
 -16   2  11   88.78   25.01
 -16  -2  11   72.64   25.40
 -16   2  11   93.99    9.92
 -16  -2  11   83.65    9.91
 -16   2  12  102.01   27.64
 -16  -2  12   93.24   27.64
 -16   2  12  105.16   11.25
 -16  -2  12  103.65   11.91
 -16   2  13   85.55   24.59
 -16   2  13   82.66   10.15
 -16  -2  13   64.60   23.35
 -16  -2  13   93.08   11.82
 -16   2  14   30.78    6.66
 -16  -2  14   28.18    7.89
 -16  -2  14   29.93    8.42
 -16   2  15   17.49    5.05
 -16   2  15   14.05    5.27
 -16  -2  15   15.71    6.42
 -16  -2  15   18.46    8.01
 -16  -2  16  105.58   12.37
 -16   2  16   94.75   11.54
 -16   2  16   83.52   10.53
 -16  -2  16   96.51   11.82
 -16  -2  17   29.98    5.87
 -16   2  17   34.68    6.92
 -16   2  17   36.59    7.99
 -16  -2  17   35.93    8.45
 -16  -2  17   46.18    9.35
 -16  -2  18  156.75   15.00
 -16  -2  18  155.92   15.00
 -16   2  18  158.93   15.40
 -16   2  18  150.18   13.87
 -16   2  18  129.64   13.56
 -16  -2  18  117.56   10.85
 -16  -2  19   57.11    9.46
 -16   2  19   41.29    7.51
 -16  -2  19   42.69    6.68
 -16   2  19   51.50    8.03
 -16   2  19   45.83    8.36
 -16  -2  19   50.46    9.61
 -16  -2  20   -0.47    2.75
 -16   2  20   -8.56    5.29
 -16  -2  20    0.24    4.76
 -16  -2  20    2.32    4.48
 -16   2  20   -0.81    3.38
 -16  -2  21    6.30    4.37
 -16  -2  21    6.18    4.87
 -16  -2  21    6.39    3.85
 -16  -2  21   12.12    5.11
 -16   2  21   13.19    4.76
 -16  -2  22  130.70   11.73
 -16  -2  22  162.10   12.62
 -16  -2  22  148.00   11.23
 -16   2  22  186.74   11.96
 -16   2  22  170.07   13.03
 -16  -2  23    8.58    4.21
 -16  -2  23    3.75    2.97
 -16   2  23    4.44    2.97
 -16  -2  23   -3.01    2.90
 -16  -2  24   25.13    5.13
 -16   2  24   17.12    4.38
 -16  -2  24   21.01    4.44
 -16  -2  24   23.95    5.21
 -16   2  25   18.47    4.49
 -16  -2  25   13.19    3.50
 -16   2  25   14.82    2.79
 -16  -2  25   13.74    3.47
 -16  -2  25   16.01    3.93
 -16  -2  26   45.56    5.08
 -16  -2  26   39.17    4.37
 -16   2  26   38.96    4.81
 -16  -2  26   34.24    4.07
 -16   2  26   35.42    3.58
 -16  -4 -10   74.93   10.53
 -16  -4  -3  150.38   15.83
 -16  -4  -2  110.68   14.58
 -16  -4  -1   99.90   14.23
 -16  -4   4  137.61   15.46
 -16   4   5   31.65   14.50
 -16  -4   5   35.13    8.63
 -16   4   6   14.65   14.55
 -16  -4   6   15.73    7.19
 -16   4   7   -2.21    7.78
 -16  -4   7    7.60    6.45
 -16  -4   7    8.58   10.75
 -16   4   8   -5.79    7.60
 -16  -4   8    1.07    5.16
 -16  -4   8   -3.45    4.66
 -16  -4   8   11.30   12.91
 -16  -4   9  298.52   21.62
 -16  -4   9  228.46   20.35
 -16  -4   9  182.42   43.61
 -16   4   9  297.44   43.64
 -16  -4  10    7.09    7.64
 -16  -4  10    2.66    8.95
 -16  -4  10   -5.51    5.38
 -16   4  10    2.71    6.82
 -16   4  11   73.49   21.61
 -16  -4  11   66.98   13.02
 -16  -4  11   81.64   11.90
 -16  -4  11   65.65   11.80
 -16  -4  11   34.17   20.23
 -16   4  12  168.46   34.51
 -16  -4  12   89.45   31.08
 -16  -4  12  132.41   15.80
 -16  -4  12  142.79   14.86
 -16  -4  12  127.94   16.02
 -16  -4  13  311.22   22.63
 -16  -4  13  325.29   22.13
 -16  -4  13  324.37   22.09
 -16   4  13  381.01   20.26
 -16   4  14  161.42   13.95
 -16  -4  14  178.09   16.16
 -16  -4  14  136.32   15.96
 -16   4  15  102.27   11.39
 -16  -4  15   80.97   13.31
 -16  -4  15   84.49   12.31
 -16   4  16   33.91    7.33
 -16  -4  16   18.07    4.78
 -16  -4  16   21.25    7.00
 -16  -4  16   20.03    7.41
 -16   4  17  154.76   12.95
 -16  -4  17  129.53   14.49
 -16   4  17  155.42   13.84
 -16  -4  17  152.56   14.24
 -16  -4  17  114.41   10.99
 -16   4  18   97.36   10.14
 -16  -4  18   82.78   12.13
 -16   4  18   96.96   10.99
 -16  -4  18   87.26   11.58
 -16   4  18   95.42   11.43
 -16  -4  18   71.60    8.69
 -16   4  19  245.04   15.61
 -16  -4  19  184.01   16.67
 -16   4  19  226.42   17.00
 -16  -4  19  178.76   13.55
 -16  -4  19  229.79   16.57
 -16  -4  19  184.69   13.54
 -16  -4  20   69.04    9.57
 -16   4  20   75.86   10.22
 -16   4  20   68.38    8.18
 -16  -4  20   67.62    8.47
 -16  -4  20   62.38    8.00
 -16  -4  20   66.01    9.47
 -16  -4  21   51.11    6.86
 -16   4  21   65.88    7.71
 -16  -4  21   46.95    6.92
 -16  -4  21   53.58    8.49
 -16  -4  21   52.42    7.79
 -16  -4  22   59.65    8.40
 -16   4  22   62.84    6.91
 -16  -4  22   55.42    6.62
 -16  -4  22   59.25    8.01
 -16  -4  22   52.64    6.94
 -16  -4  23  117.85    9.67
 -16   4  23  153.32    9.73
 -16  -4  23  133.33   10.77
 -16   4  23  140.35    9.78
 -16  -4  23  116.20    8.83
 -16  -4  23  111.14    9.21
 -16  -4  24   19.64    3.62
 -16   4  24   20.55    4.14
 -16  -4  24   20.04    3.82
 -16  -4  24   19.59    4.02
 -16  -4  24   21.10    4.58
 -16  -4  25   10.70    2.77
 -16   4  25    3.81    2.39
 -16  -4  25   16.47    3.82
 -16  -4  25   10.05    2.81
 -16  -4  26   28.58    3.31
 -16  -6 -10   30.04    7.43
 -16  -6  -9   13.11    5.91
 -16  -6  -8    8.26    5.48
 -16  -6  -7  266.47   22.18
 -16  -6  -3   53.46    9.56
 -16  -6  -2   54.43    9.44
 -16  -6  -1   53.99   10.04
 -16  -6   0   38.74    9.00
 -16  -6   1  228.32   19.90
 -16  -6   2   45.53   10.48
 -16  -6   3  108.80   15.37
 -16  -6   4  279.59   22.95
 -16  -6   5  201.68   21.83
 -16  -6   6   85.80   14.23
 -16  -6   7   20.56    6.74
 -16  -6   7   35.47   10.33
 -16  -6   8  158.14   14.34
 -16  -6   8  160.27   18.00
 -16  -6   9  312.77   20.50
 -16  -6   9  295.57   23.76
 -16  -6  10  125.85   13.91
 -16  -6  10  101.13   14.94
 -16  -6  11  136.63   13.96
 -16  -6  11   86.71   11.92
 -16  -6  12   94.12   11.93
 -16  -6  12   64.03   10.68
 -16  -6  13   84.92   11.61
 -16  -6  13   72.64   10.34
 -16   6  14   47.93    7.96
 -16  -6  14   38.00    8.82
 -16  -6  14   31.05    6.28
 -16  -6  14   29.36    6.59
 -16  -6  15  163.98   15.45
 -16  -6  15  138.18   13.03
 -16  -6  15  145.36   12.94
 -16   6  15  190.87   15.26
 -16   6  16   37.54    7.38
 -16  -6  16   19.20    5.30
 -16  -6  16   31.47    8.23
 -16  -6  16   25.24    5.99
 -16   6  17    2.50    3.84
 -16  -6  17   -6.68    4.12
 -16  -6  17   -1.19    4.28
 -16   6  18   27.41    6.87
 -16  -6  18   16.25    4.83
 -16  -6  18   25.34    7.09
 -16  -6  18   18.68    5.64
 -16   6  19   47.50    8.90
 -16  -6  19   31.36    6.45
 -16  -6  19   42.41    7.54
 -16  -6  19   28.05    5.90
 -16  -6  20   20.35    5.57
 -16  -6  20   25.43    6.42
 -16  -6  20   27.79    6.39
 -16   6  20   18.90    3.93
 -16   6  20   22.49    6.05
 -16  -6  21   61.11    7.53
 -16  -6  21   78.52    8.82
 -16   6  21   71.75    7.17
 -16  -6  21   81.30    8.89
 -16  -6  22    7.99    3.25
 -16  -6  22   11.35    4.22
 -16   6  22   10.83    3.22
 -16  -6  22   15.93    4.49
 -16  -6  23   72.82    7.01
 -16  -6  23   62.62    6.85
 -16   6  23   71.95    6.09
 -16  -6  23   67.51    6.65
 -16  -6  24    6.82    2.60
 -16   6  24    9.84    2.34
 -16  -6  24    8.64    2.87
 -16  -8 -10   87.04   11.17
 -16  -8  -9    8.56    5.37
 -16  -8  -8   22.61    7.46
 -16  -8  -7   19.93    7.35
 -16  -8  -6    6.80    5.57
 -16  -8  -5    6.89    6.57
 -16  -8  -4   60.80   11.60
 -16  -8  -3  111.93   14.65
 -16  -8  -3  103.12   12.58
 -16  -8  -2   62.44   11.96
 -16  -8  -2   68.07   10.83
 -16  -8  -1   58.58   11.50
 -16  -8  -1   55.68    9.94
 -16  -8   0   54.36   10.07
 -16  -8   1   62.54   11.09
 -16  -8   2  105.49   13.66
 -16  -8   3   40.53   11.06
 -16  -8   4  119.47   14.53
 -16  -8   5   47.60   10.78
 -16  -8   5   82.83   13.82
 -16  -8   6   45.05    9.65
 -16  -8   6   86.88   13.48
 -16  -8   7   83.85   11.93
 -16  -8   7  121.40   15.34
 -16  -8   8   21.12    6.35
 -16  -8   8   56.72   11.43
 -16  -8   9   54.21    8.48
 -16  -8   9   56.06    9.98
 -16  -8  10  165.05   14.10
 -16  -8  10  143.02   15.42
 -16  -8  11  167.39   14.33
 -16  -8  11  150.62   14.37
 -16  -8  12    5.95    4.84
 -16  -8  12   10.97    5.35
 -16  -8  13  246.78   17.98
 -16  -8  13  190.41   16.10
 -16  -8  14   90.17    9.63
 -16  -8  14   77.01   10.95
 -16  -8  14   73.93    9.62
 -16  -8  15   52.64    9.75
 -16  -8  15   36.74    6.50
 -16   8  15   50.57    8.71
 -16  -8  16   94.61   11.41
 -16  -8  16   83.75    9.13
 -16   8  16   93.40   11.00
 -16   8  17   40.59    7.46
 -16  -8  17   25.40    5.35
 -16  -8  17   34.79    7.50
 -16   8  18   13.30    4.63
 -16  -8  18   18.08    6.18
 -16  -8  18   16.39    4.72
 -16  -8  19   65.97    8.29
 -16   8  19   60.51    7.89
 -16  -8  20   20.90    5.48
 -16   8  20   14.82    4.23
 -16  -8  20   12.88    4.45
 -16  -8  21    5.90    3.31
 -16  -8  22   29.70    4.51
 -16  -8  23   -2.19    1.68
 -16 -10  -9   58.56    8.45
 -16 -10  -8   27.38    6.95
 -16 -10  -7   61.89    9.86
 -16 -10  -6   11.25    5.81
 -16 -10  -5   61.39   10.72
 -16 -10  -4   54.91   11.16
 -16 -10  -3    7.33    6.05
 -16 -10  -3    8.45    5.30
 -16 -10  -2   44.79   10.31
 -16 -10  -2   41.14    8.74
 -16 -10  -1   60.18   11.71
 -16 -10  -1   48.39    9.30
 -16 -10   0   41.80   10.14
 -16 -10   0   57.27   10.54
 -16 -10   1   29.83    8.64
 -16 -10   1   51.18    9.67
 -16 -10   2   41.21    9.85
 -16 -10   2   45.78    9.55
 -16 -10   3   53.49   10.89
 -16 -10   3   81.21   12.13
 -16 -10   4  149.20   16.64
 -16 -10   4  208.99   18.96
 -16 -10   5   80.69   13.77
 -16 -10   5  186.37   18.82
 -16 -10   6   96.66   13.48
 -16 -10   6  147.25   17.11
 -16 -10   7   72.52   12.68
 -16 -10   8   35.74    9.74
 -16 -10   9   13.62    7.13
 -16 -10  10  128.99   10.92
 -16 -10  10  114.35   13.95
 -16 -10  11   42.45    7.18
 -16 -10  11   27.86    7.67
 -16 -10  12   49.90    7.88
 -16 -10  12   47.83    8.69
 -16 -10  13   10.10    4.51
 -16 -10  13    4.29    3.91
 -16 -10  14   37.67    7.36
 -16 -10  14   29.63    6.24
 -16 -10  15   40.02    7.11
 -16  10  15   36.23    6.60
 -16 -10  16    3.88    3.88
 -16  10  16    0.14    3.11
 -16  10  17   16.65    4.75
 -16 -10  17   18.82    4.91
 -16 -10  17   23.11    5.87
 -16  10  18   64.33    7.05
 -16 -10  18   61.98    7.36
 -16 -10  18   47.91    7.04
 -16  10  19   21.63    4.09
 -16 -10  19   18.02    4.29
 -16 -10  19   12.09    3.79
 -16 -10  20   21.50    3.91
 -16 -10  20   11.41    2.93
 -16 -12  -7   17.94    4.12
 -16 -12  -6   33.65    5.93
 -16 -12  -5   43.07    7.42
 -16 -12  -4    5.90    4.82
 -16 -12  -3   34.91    5.77
 -16 -12  -3   27.23    6.37
 -16 -12  -2   50.03    7.45
 -16 -12  -2   39.24    7.95
 -16 -12  -1    7.46    4.58
 -16 -12  -1   12.40    5.76
 -16 -12   0   12.05    4.88
 -16 -12   0   13.98    6.16
 -16 -12   1   15.44    5.97
 -16 -12   1   10.00    5.65
 -16 -12   2   26.27    7.65
 -16 -12   2    7.91    5.46
 -16 -12   3  102.73   12.60
 -16 -12   3   70.52   11.00
 -16 -12   4   43.35   10.49
 -16 -12   4   11.44    6.28
 -16 -12   5   28.56    8.34
 -16 -12   5   12.36    5.46
 -16 -12   6   61.87   10.43
 -16 -12   7   70.82   10.90
 -16 -12   8   24.94    7.32
 -16 -12   9   15.02    6.20
 -16 -12  10   87.48   10.11
 -16 -12  11   23.07    5.77
 -16 -12  12   11.07    4.48
 -16 -12  13    5.98    2.88
 -16 -12  13    9.87    5.02
 -16  12  13   11.41    3.92
 -16 -12  14   15.95    5.65
 -16  12  14   16.93    4.21
 -16 -12  15   19.65    5.11
 -16  12  15   26.41    4.13
 -16 -12  16    2.31    2.85
 -16  12  16    1.35    1.67
 -16 -12  17    4.62    2.49
 -16  12  17    0.59    1.19
 -16 -14  -1   52.96    5.98
 -16 -14   0   12.39    3.06
 -16 -14   0    6.77    2.85
 -16 -14   1   10.49    3.36
 -16 -14   1    3.45    2.16
 -16 -14   2   11.98    3.65
 -16 -14   2    3.34    2.51
 -16 -14   3   36.43    5.77
 -16 -14   3   34.41    4.95
 -16 -14   4   42.28    6.34
 -16 -14   5   24.53    5.17
 -16 -14   6   10.25    3.93
 -16 -14   7    8.51    4.03
 -16 -14   8   38.48    5.65
 -16 -14   9    0.32    1.87
 -16 -14   9   11.33    3.24
 -16 -14  10    8.79    3.05
 -16 -14  10   16.07    3.25
 -16  14  11   17.83    2.84
 -16  14  12   11.87    2.11
 -15  -1   2  339.36   49.06
 -15   1   2  394.00   47.42
 -15  -1   3  448.17   56.90
 -15   1   3  487.05   53.33
 -15  -1   4   43.24   17.17
 -15   1   4   49.83   16.02
 -15  -1   5   65.14   20.01
 -15   1   5   77.31   20.86
 -15   1   6   14.82    9.71
 -15  -1   6    8.83    9.57
 -15   1   7  817.97   71.07
 -15  -1   7  755.35   73.13
 -15   1   8  381.53   48.43
 -15  -1   8  350.34   49.63
 -15   1   9   29.36   14.12
 -15  -1   9   34.17   17.52
 -15  -1  10   17.98   12.77
 -15   1  10   18.70   13.32
 -15   1  11  456.08   20.99
 -15   1  11  398.29   51.27
 -15   1  11  457.57   55.09
 -15  -1  11  413.58   54.87
 -15   1  12   37.99    6.64
 -15  -1  12   32.92    6.67
 -15   1  12   26.69   14.77
 -15  -1  12   33.15   18.32
 -15   1  13   36.40    7.45
 -15   1  13   43.09    7.51
 -15  -1  13   33.68    6.88
 -15   1  13   33.97   15.47
 -15  -1  13   31.64   15.56
 -15  -1  13   36.69   17.86
 -15   1  14  104.40   12.17
 -15  -1  14   91.53   11.02
 -15   1  14  116.66   12.23
 -15   1  14  115.76   27.82
 -15  -1  14   91.49   26.28
 -15  -1  14  117.72   30.24
 -15  -1  15  254.63   19.52
 -15   1  15  219.67   16.59
 -15  -1  15  198.44   17.24
 -15   1  15  224.21   17.50
 -15  -1  15  187.90   37.24
 -15   1  15  252.87   41.31
 -15  -1  16  149.00   15.07
 -15  -1  16  109.71   13.23
 -15   1  16  126.61   13.23
 -15   1  16  115.57   12.40
 -15  -1  17  133.89   13.10
 -15  -1  17  124.11   14.57
 -15  -1  17  134.31   14.18
 -15   1  17  143.73   15.24
 -15   1  17  108.89   12.49
 -15  -1  17   97.98   12.29
 -15   1  17   94.58   11.54
 -15   1  18   29.21    7.55
 -15  -1  18   29.21    7.16
 -15   1  18   30.74    6.90
 -15  -1  18   41.20    7.79
 -15   1  18   34.87    6.90
 -15  -1  18   34.64    8.27
 -15  -1  18   40.42    9.22
 -15   1  18   21.93    7.91
 -15   1  19  241.63   17.94
 -15  -1  19  260.51   18.51
 -15   1  19  246.88   18.53
 -15  -1  19  263.22   17.45
 -15   1  19  250.62   16.73
 -15  -1  19  270.07   20.42
 -15   1  20   18.28    5.42
 -15  -1  20   19.20    5.71
 -15   1  20    3.36    6.07
 -15   1  20   20.66    5.32
 -15  -1  20   16.78    6.01
 -15  -1  20   15.50    6.20
 -15   1  21   15.79    6.05
 -15   1  21   14.29    3.98
 -15  -1  21   14.77    4.65
 -15  -1  21    4.21    3.90
 -15  -1  22   14.37    6.70
 -15   1  22    2.27    3.02
 -15   1  22    8.18    3.91
 -15   1  23  101.16   10.51
 -15  -1  23   93.79   10.39
 -15   1  23   93.73   11.12
 -15  -1  23   85.20    8.85
 -15  -1  24   60.45    8.32
 -15   1  24   47.07    7.56
 -15  -1  24   50.27    6.71
 -15  -1  25   12.87    4.31
 -15  -1  25    5.22    3.16
 -15  -1  26   40.30    4.80
 -15   1  26   35.67    4.25
 -15  -1  26   42.10    5.77
 -15   1  26   38.98    5.28
 -15  -1  26   38.67    5.06
 -15  -1  27   27.01    3.42
 -15  -1  27   26.49    3.58
 -15   1  27   27.34    3.83
 -15  -1  27   26.82    3.84
 -15   1  27   25.05    3.58
 -15   3   5  102.53   24.01
 -15   3   6  341.18   44.64
 -15  -3   6  299.47   52.73
 -15   3   7    7.48    8.45
 -15  -3   7   -8.87   16.42
 -15  -3   8  407.93   22.44
 -15   3   8  357.51   47.38
 -15  -3   8  318.69   52.92
 -15  -3   9  249.83   17.54
 -15   3   9  229.90   37.92
 -15  -3   9  201.89   41.53
 -15  -3  10   36.59    8.28
 -15   3  10   32.48   11.42
 -15  -3  10   27.75   12.25
 -15  -3  11  208.01   16.91
 -15   3  11  220.71   37.34
 -15  -3  11  163.10   37.93
 -15  -3  12  399.65   22.91
 -15  -3  12  332.61   53.06
 -15   3  12  421.12   20.90
 -15  -3  12  401.07   23.65
 -15   3  12  460.76   53.72
 -15  -3  13   22.69    7.40
 -15  -3  13   20.44   13.63
 -15   3  13   18.71   12.29
 -15  -3  13   20.55    7.08
 -15   3  13   19.82    5.14
 -15  -3  14  171.32   31.44
 -15   3  14  197.82   14.85
 -15   3  14  222.95   38.16
 -15  -3  14  175.36   16.46
 -15  -3  14  176.49   16.40
 -15  -3  14  126.00   32.19
 -15   3  15  351.16   20.86
 -15   3  15  335.64   19.44
 -15  -3  15  359.28   22.04
 -15  -3  15  337.12   22.61
 -15  -3  16   91.55    9.78
 -15  -3  16  110.46   13.12
 -15   3  16  109.12   11.92
 -15   3  16  102.63   11.61
 -15  -3  16  100.34   12.85
 -15  -3  17   41.12    6.76
 -15   3  17   57.95    8.98
 -15   3  17   51.60    8.42
 -15  -3  17   60.99   10.36
 -15  -3  17   53.72    9.93
 -15  -3  18   31.66    6.54
 -15   3  18   43.04    7.66
 -15   3  18   35.58    8.05
 -15  -3  18   31.52    8.25
 -15  -3  18   29.11    7.66
 -15   3  18   30.88    6.87
 -15  -3  19   71.19    8.86
 -15  -3  19   85.58   11.28
 -15   3  19  110.71   11.81
 -15   3  19   95.12   11.37
 -15  -3  19   76.81   10.43
 -15  -3  20    8.45    4.75
 -15  -3  20   10.19    6.00
 -15  -3  20   10.64    4.59
 -15   3  20   11.54    4.56
 -15  -3  20   12.26    5.19
 -15   3  20   13.62    5.63
 -15  -3  21    5.51    3.42
 -15  -3  21   10.07    4.18
 -15   3  21    6.35    3.94
 -15  -3  21    9.62    4.77
 -15  -3  22    4.91    3.25
 -15   3  22    9.49    3.78
 -15  -3  22   11.85    4.65
 -15  -3  22    3.69    3.47
 -15  -3  23  213.58   13.87
 -15  -3  23  226.53   14.02
 -15  -3  23  235.43   14.87
 -15   3  23  244.68   14.58
 -15  -3  24   50.40    6.96
 -15  -3  24   51.09    6.53
 -15   3  24   60.38    7.81
 -15  -3  24   48.05    6.85
 -15   3  24   54.09    6.49
 -15  -3  25   80.92    7.66
 -15  -3  25   85.80    7.34
 -15   3  25   96.44    8.38
 -15  -3  25   85.97    7.69
 -15   3  26   10.18    2.56
 -15  -3  26   13.41    3.20
 -15   3  26   12.57    2.77
 -15  -3  26   13.23    2.81
 -15  -3  26   14.41    3.19
 -15  -3  27   21.06    2.79
 -15  -5 -10  213.25   17.86
 -15  -5  -9   45.08    9.97
 -15  -5  -3  212.98   17.82
 -15  -5  -2   98.78   12.70
 -15  -5  -1  138.39   15.64
 -15  -5   0  159.21   16.64
 -15  -5   1   38.80    8.62
 -15  -5   2  405.87   26.28
 -15  -5   3   25.49   11.59
 -15  -5   4  226.67   20.85
 -15  -5   5    8.25    7.62
 -15  -5   5  123.72   16.21
 -15  -5   6   51.59   10.90
 -15  -5   6   55.87    9.14
 -15  -5   6   34.16    8.69
 -15   5   6   49.54   17.15
 -15  -5   7  119.84   15.33
 -15  -5   7  104.11   12.25
 -15  -5   7   72.34   11.84
 -15   5   7  124.86   27.25
 -15  -5   8   45.30   10.01
 -15  -5   8   29.01   21.24
 -15  -5   8   48.45   11.48
 -15  -5   8   16.99    6.41
 -15   5   8   32.89   13.27
 -15  -5   9   52.91    9.41
 -15  -5   9   47.95    9.66
 -15   5   9   69.39   19.90
 -15  -5   9   38.02    8.39
 -15  -5   9   33.97   17.50
 -15  -5  10  245.69   34.36
 -15  -5  10  267.04   19.41
 -15  -5  10  222.38   19.31
 -15  -5  10  209.85   20.82
 -15  -5  10  167.64   42.03
 -15   5  10  311.10   43.08
 -15  -5  11   54.99   10.36
 -15  -5  11   62.15    9.97
 -15  -5  11   42.80    9.00
 -15  -5  11   53.65   26.49
 -15  -5  11   44.02   13.68
 -15   5  11   76.29   20.75
 -15  -5  12   19.23    7.12
 -15  -5  12   20.38    6.64
 -15  -5  12   13.85    5.60
 -15   5  12   29.96   14.17
 -15  -5  12    9.32   17.08
 -15  -5  12   10.99    8.46
 -15  -5  13   77.51   12.91
 -15  -5  13   75.33   10.06
 -15  -5  13   84.62   12.08
 -15  -5  13   71.27   10.16
 -15  -5  14  192.14   18.94
 -15  -5  14  222.07   17.74
 -15  -5  14  191.59   15.25
 -15   5  14  222.94   16.09
 -15  -5  15   46.57   10.09
 -15   5  15   65.39    8.96
 -15  -5  15   63.53   10.66
 -15  -5  15   50.60    8.39
 -15  -5  16  132.89   15.63
 -15  -5  16  127.02   13.64
 -15   5  16  171.59   14.40
 -15  -5  16  131.67   12.60
 -15  -5  16  163.55   15.04
 -15  -5  17   14.39    4.79
 -15  -5  17   19.49    7.04
 -15  -5  17   22.35    5.99
 -15  -5  17   30.68    8.07
 -15   5  17   27.61    7.53
 -15   5  17   27.72    6.31
 -15  -5  17   14.18    5.99
 -15  -5  18   64.67   10.16
 -15   5  18   76.67   10.54
 -15  -5  18   63.17    9.47
 -15   5  18   71.28    9.05
 -15  -5  18   47.74    7.11
 -15  -5  18   56.99    8.59
 -15  -5  19   31.32    8.02
 -15   5  19   39.81    7.89
 -15  -5  19   34.63    8.24
 -15   5  19   26.43    5.98
 -15  -5  19   22.68    5.03
 -15  -5  19   21.60    5.61
 -15  -5  20  144.98   12.31
 -15   5  20  181.20   14.97
 -15  -5  20  151.59   13.60
 -15  -5  20  153.72   11.91
 -15  -5  20  161.98   14.34
 -15   5  20  154.69   12.64
 -15  -5  21   14.57    5.76
 -15  -5  21    3.34    2.94
 -15  -5  21    8.78    4.29
 -15  -5  21    9.72    5.08
 -15   5  21    7.15    2.82
 -15  -5  22   42.93    6.00
 -15  -5  22   54.59    8.13
 -15  -5  22   45.93    7.37
 -15  -5  22   56.62    8.09
 -15   5  22   51.72    6.82
 -15   5  23   23.44    5.13
 -15  -5  23   17.60    4.67
 -15  -5  23   18.90    3.82
 -15  -5  23   18.43    5.05
 -15  -5  23   23.70    5.46
 -15   5  23   16.96    3.93
 -15  -5  24  149.46    9.47
 -15  -5  24  167.41    8.92
 -15   5  24  180.81    9.84
 -15  -5  24  171.36   11.44
 -15  -5  24  178.03   11.05
 -15   5  24  178.55   10.50
 -15  -5  25    1.81    2.79
 -15  -5  25   10.09    3.13
 -15  -5  25    7.60    2.38
 -15  -5  25    8.16    2.13
 -15   5  25    7.93    2.15
 -15  -5  26    7.04    2.40
 -15  -7 -11   17.42    5.90
 -15  -7 -10   94.35   12.35
 -15  -7  -9   66.90   11.94
 -15  -7  -8    5.03    5.09
 -15  -7  -7   12.05    6.34
 -15  -7  -6   93.34   13.99
 -15  -7  -4   36.58    7.89
 -15  -7  -3   33.37    7.93
 -15  -7  -2  133.76   14.73
 -15  -7  -1   12.69    5.76
 -15  -7   0   46.85    8.70
 -15  -7   1   99.11   12.79
 -15  -7   2  180.04   17.58
 -15  -7   3   32.18   11.40
 -15  -7   4   74.68   12.69
 -15  -7   5   90.31   13.97
 -15  -7   6   93.90   14.35
 -15  -7   7   57.93   11.95
 -15  -7   7   41.80    8.40
 -15  -7   8   40.67   10.10
 -15  -7   8   57.71    9.33
 -15  -7   9  329.72   22.75
 -15  -7   9  316.96   19.60
 -15  -7  10   97.18   14.21
 -15  -7  10  160.21   13.98
 -15  -7  11  121.48   14.14
 -15  -7  11  162.01   14.45
 -15  -7  12   73.15   11.35
 -15  -7  12  106.75   12.72
 -15  -7  13   93.69   11.88
 -15  -7  13   76.81   10.15
 -15  -7  13   84.79   10.86
 -15  -7  13   94.16   10.27
 -15  -7  14   58.79    9.41
 -15  -7  14   63.39    8.78
 -15  -7  14   61.51   10.04
 -15  -7  15   54.31    8.62
 -15  -7  15   50.00    8.08
 -15   7  15   69.53    9.74
 -15  -7  15   67.33   10.40
 -15  -7  16  230.23   16.93
 -15  -7  16  270.45   18.25
 -15  -7  16  242.32   17.21
 -15   7  16  283.50   19.37
 -15   7  17   25.56    6.27
 -15  -7  17   39.82    8.94
 -15  -7  17   17.60    5.53
 -15  -7  17   22.67    6.25
 -15   7  18    7.80    5.06
 -15  -7  18    7.88    4.53
 -15  -7  18   16.76    5.66
 -15  -7  18    2.44    5.04
 -15  -7  19   27.72    6.77
 -15  -7  19   15.23    5.19
 -15  -7  19   14.29    6.44
 -15   7  19   18.17    5.47
 -15   7  19   16.13    4.28
 -15  -7  19   19.86    5.75
 -15  -7  20   35.72    6.88
 -15  -7  20   14.18    5.21
 -15  -7  20   26.92    6.16
 -15   7  20   18.56    4.15
 -15   7  20   22.83    5.63
 -15  -7  20   26.62    6.21
 -15  -7  21    6.75    3.53
 -15   7  21    9.84    4.26
 -15  -7  21    9.98    4.65
 -15  -7  21   10.86    4.01
 -15   7  21   11.29    3.57
 -15   7  22   12.27    2.82
 -15  -7  22   20.12    5.19
 -15  -7  22    9.55    3.91
 -15  -7  22   13.01    4.10
 -15   7  22    9.75    2.67
 -15  -7  23   59.81    6.31
 -15   7  23   52.01    5.33
 -15  -7  23   53.52    5.93
 -15  -7  24    8.26    3.00
 -15  -9 -11    0.38    2.98
 -15  -9 -10    0.09    3.83
 -15  -9  -9   14.27    6.47
 -15  -9  -8    4.71    4.92
 -15  -9  -7   45.03    9.86
 -15  -9  -6   57.54   10.90
 -15  -9  -5    9.69    6.12
 -15  -9  -4   17.18    5.89
 -15  -9  -4   18.22    8.40
 -15  -9  -3   68.31   11.21
 -15  -9  -3   77.52   12.59
 -15  -9  -2   14.68    6.34
 -15  -9  -2   10.94    6.73
 -15  -9  -1  141.08   15.82
 -15  -9  -1  151.22   17.32
 -15  -9   0   89.38   12.60
 -15  -9   0   60.33   12.54
 -15  -9   1   20.30    6.90
 -15  -9   1   19.05    7.50
 -15  -9   2   12.97    7.41
 -15  -9   2    0.10    6.60
 -15  -9   3  291.99   21.82
 -15  -9   3  215.40   21.44
 -15  -9   4   72.93   14.38
 -15  -9   4   53.10   13.33
 -15  -9   5   46.01   10.95
 -15  -9   5    0.60    5.44
 -15  -9   6  159.02   17.12
 -15  -9   6  133.52   15.58
 -15  -9   7  142.70   17.25
 -15  -9   8  177.39   17.01
 -15  -9   9   36.02    7.88
 -15  -9   9   18.93    7.86
 -15  -9  10    7.89    5.28
 -15  -9  10   -3.22    5.28
 -15  -9  11  173.32   14.50
 -15  -9  11  125.94   14.65
 -15  -9  12   10.93    5.35
 -15  -9  12    8.59    5.45
 -15  -9  13  125.97   12.58
 -15  -9  13   98.52   11.69
 -15  -9  14   37.32    7.53
 -15  -9  15   21.30    6.77
 -15   9  15   20.43    6.20
 -15  -9  16   81.77   10.30
 -15   9  16   74.05    9.57
 -15  -9  17  104.23   11.08
 -15   9  17  102.57   10.45
 -15  -9  18    9.79    5.41
 -15   9  18   10.15    4.34
 -15  -9  18   10.52    5.80
 -15  -9  19   14.20    4.88
 -15   9  19    7.07    3.66
 -15  -9  19    6.34    4.58
 -15  -9  20   18.59    4.55
 -15   9  20   20.50    4.32
 -15  -9  20   11.41    4.35
 -15  -9  21   27.61    3.77
 -15  -9  21    8.10    3.24
 -15  -9  22    4.87    2.35
 -15 -11  -9   23.29    5.49
 -15 -11  -8   49.98    8.39
 -15 -11  -7   15.83    6.27
 -15 -11  -6    8.42    5.95
 -15 -11  -5   51.70   10.02
 -15 -11  -4   60.14   11.64
 -15 -11  -4   67.78    9.33
 -15 -11  -3    0.11    6.04
 -15 -11  -3    5.82    5.14
 -15 -11  -2   36.88    9.37
 -15 -11  -2   34.42    8.31
 -15 -11  -1   32.04    9.81
 -15 -11  -1   34.11    8.51
 -15 -11   0   -3.30    6.29
 -15 -11   0    8.34    6.42
 -15 -11   1    6.24    6.99
 -15 -11   1    5.49    6.42
 -15 -11   2   16.88    7.24
 -15 -11   2   25.20    8.68
 -15 -11   3   86.54   13.04
 -15 -11   3  114.71   14.78
 -15 -11   4   72.32   12.94
 -15 -11   4  103.41   15.36
 -15 -11   5   25.32    8.60
 -15 -11   5   89.60   14.03
 -15 -11   6  101.64   12.15
 -15 -11   6  174.76   18.64
 -15 -11   7  229.75   20.49
 -15 -11   8   85.25   13.72
 -15 -11   9   22.43    7.67
 -15 -11  10   82.01    8.50
 -15 -11  10   97.15   12.68
 -15 -11  11   41.20    6.48
 -15 -11  11   38.65    8.11
 -15 -11  12   18.05    4.84
 -15 -11  12   17.94    5.65
 -15 -11  13    5.66    3.59
 -15 -11  13    9.37    4.58
 -15 -11  14   56.06    7.96
 -15 -11  15   96.97    9.58
 -15 -11  15   80.87   10.82
 -15  11  15  100.61    9.93
 -15 -11  16   60.28    7.64
 -15 -11  16   51.41    7.93
 -15  11  16   50.03    6.25
 -15 -11  17   27.88    5.25
 -15 -11  17   19.57    4.98
 -15  11  17   26.42    4.67
 -15 -11  18   43.34    5.87
 -15  11  18   36.64    4.62
 -15 -11  18   33.65    5.29
 -15  11  19   21.44    3.08
 -15 -11  19   24.41    4.19
 -15 -13  -6   20.10    4.35
 -15 -13  -5    4.33    2.97
 -15 -13  -5   11.05    4.05
 -15 -13  -4   33.06    5.92
 -15 -13  -4   37.85    6.39
 -15 -13  -3   22.37    4.81
 -15 -13  -3   36.68    5.57
 -15 -13  -3   18.25    5.74
 -15 -13  -2   10.49    4.76
 -15 -13  -2   12.64    4.26
 -15 -13  -1   15.79    5.63
 -15 -13  -1   18.14    5.28
 -15 -13   0   38.91    7.74
 -15 -13   0   37.75    7.07
 -15 -13   1   -1.05    4.80
 -15 -13   1   18.19    5.81
 -15 -13   2   26.80    6.92
 -15 -13   2   35.86    7.57
 -15 -13   3   39.20    7.51
 -15 -13   3   65.63    9.88
 -15 -13   4   53.90    8.71
 -15 -13   4   67.06   10.91
 -15 -13   5   43.42    7.64
 -15 -13   5   81.29   11.26
 -15 -13   6   78.77   11.04
 -15 -13   7   26.42    7.51
 -15 -13   8   24.85    6.58
 -15 -13   9   23.46    5.88
 -15 -13   9    6.30    4.90
 -15 -13  10   24.06    5.83
 -15 -13  10    5.83    5.36
 -15 -13  11   13.84    4.20
 -15 -13  11   10.31    5.24
 -15 -13  12   11.65    3.57
 -15 -13  12   11.61    5.17
 -15  13  13    6.76    2.87
 -15 -13  13    4.84    3.49
 -15  13  14   15.68    3.00
 -15 -13  14   16.32    5.02
 -15  13  15   22.66    3.17
 -15 -13  15   20.10    4.78
 -15 -13  16    2.76    2.01
 -15 -15   2    5.27    2.45
 -15 -15   3   15.73    3.53
 -15 -15   4   24.62    4.53
 -15 -15   5   60.96    6.25
 -15 -15   6   14.77    4.03
 -15 -15   7   26.65    4.08
 -15  15   9   20.50    2.71
 -14   0   0  257.65   38.43
 -14   0   1   -0.48    6.19
 -14   0   2  103.00   23.01
 -14   0   3   -4.73    7.23
 -14   0   4  619.49   60.11
 -14   0   5    6.33    8.31
 -14   0   6   18.39   11.36
 -14   0   7   -5.59    5.57
 -14   0   8 1334.71   90.03
 -14   0   9   -2.80    8.63
 -14   0  10  967.24   79.44
 -14   0  11   -3.85    9.31
 -14   0  12  232.04   39.70
 -14   0  12  277.10   42.85
 -14   0  13    6.79    7.75
 -14   0  13    3.04    5.76
 -14   0  13   -0.77    2.47
 -14   0  13   -0.50    2.87
 -14   0  14   38.71    7.38
 -14   0  14   31.99    6.37
 -14   0  14   33.72    7.04
 -14   0  14   35.19   15.51
 -14   0  15   -1.69    2.86
 -14   0  15    2.43    3.71
 -14   0  15   -0.48    2.42
 -14   0  15    0.14    6.51
 -14   0  16   74.56   21.62
 -14   0  16   63.86    9.38
 -14   0  16   87.08   11.69
 -14   0  16   76.31   10.41
 -14   0  16   65.57    9.56
 -14   0  17   -0.38    3.18
 -14   0  17   -1.18    6.18
 -14   0  17    1.51    4.03
 -14   0  17   -2.40    3.77
 -14   0  18   54.48    9.10
 -14   0  18   61.47   10.16
 -14   0  18   64.12    9.65
 -14   0  19   -1.27    3.59
 -14   0  19    0.93    3.31
 -14   0  19   -6.09    6.54
 -14   0  20  185.69   15.19
 -14   0  20  169.77   15.78
 -14   0  20  148.43   13.60
 -14   0  20  187.87   13.19
 -14   0  21    3.24    4.81
 -14   0  21   -0.47    3.47
 -14   0  21   -0.87    3.45
 -14   0  22   47.03    8.23
 -14   0  22   53.70    8.15
 -14   0  23    2.66    3.63
 -14   0  23    1.11    3.88
 -14   0  23    1.80    5.68
 -14   0  24  172.78   12.65
 -14   0  24  164.08   13.53
 -14   0  25    1.14    2.31
 -14   0  25   -4.70    4.24
 -14   0  26    2.22    2.44
 -14   0  26   -6.37    3.53
 -14   0  27    1.80    2.21
 -14   0  27    2.67    1.65
 -14   2   3  440.89   48.42
 -14   2   4  445.62   49.10
 -14   2   5  154.00   28.94
 -14  -2   6   28.71   15.34
 -14   2   6   44.19   16.28
 -14  -2   7  237.93   40.87
 -14   2   7  277.59   40.04
 -14  -2   8  148.15   31.87
 -14   2   8  180.64   32.31
 -14   2   9  384.73   47.15
 -14   2   9  434.92   50.39
 -14  -2   9  374.27   51.48
 -14   2  10   58.94   20.12
 -14  -2  10   44.64   17.81
 -14   2  11  100.87   25.39
 -14  -2  11   88.95   25.83
 -14   2  12  483.99   21.29
 -14   2  12  463.88   53.31
 -14  -2  12  427.08   56.33
 -14   2  13  413.04   20.29
 -14   2  13  464.98   53.67
 -14  -2  13  384.07   53.56
 -14  -2  14   95.22   26.47
 -14   2  14  148.50   29.97
 -14  -2  14  155.83   14.61
 -14   2  14  128.45   12.75
 -14   2  14  132.24   11.79
 -14  -2  14  128.77   30.81
 -14  -2  14  135.64   16.20
 -14   2  15   50.05   18.44
 -14  -2  15   30.16   13.96
 -14  -2  15   45.21    9.50
 -14  -2  15   46.96    8.84
 -14   2  15   41.18    7.50
 -14   2  15   42.85    7.35
 -14  -2  15   39.76   17.37
 -14  -2  15   39.65    8.07
 -14   2  16  239.70   16.62
 -14  -2  16  187.80   36.09
 -14   2  16  300.81   43.39
 -14  -2  16  275.71   22.75
 -14  -2  16  272.52   19.97
 -14  -2  16  259.21   38.02
 -14   2  16  247.02   17.99
 -14  -2  16  201.67   17.30
 -14  -2  16  278.80   18.10
 -14  -2  17  266.77   17.93
 -14  -2  17  266.44   22.18
 -14  -2  17  249.55   19.31
 -14  -2  17  188.98   17.15
 -14   2  17  236.79   17.93
 -14   2  17  223.66   16.81
 -14   2  18   25.32    6.85
 -14   2  18   26.15    6.48
 -14  -2  18   23.58    6.85
 -14  -2  18   31.52    8.52
 -14   2  18   11.25    4.64
 -14  -2  18   29.81    8.08
 -14  -2  19  163.27   14.18
 -14  -2  19  205.21   18.96
 -14  -2  19  178.38   16.18
 -14   2  19  174.10   15.36
 -14   2  19  140.11   13.79
 -14   2  20   83.52   10.78
 -14  -2  20   70.00    9.04
 -14  -2  20   56.90    9.16
 -14  -2  20   87.31   12.33
 -14  -2  21  225.32   18.75
 -14   2  21  196.00   15.84
 -14  -2  21  203.20   16.44
 -14  -2  22   22.43    6.24
 -14   2  22   24.18    5.24
 -14   2  22   28.07    6.52
 -14  -2  22   28.02    7.32
 -14  -2  22   11.49    4.36
 -14  -2  22   25.59    6.92
 -14  -2  23   28.99    6.54
 -14  -2  23   36.33    7.60
 -14   2  23   31.27    6.99
 -14   2  23   33.64    6.67
 -14  -2  23   31.74    6.47
 -14  -2  24  131.01   11.15
 -14   2  24  140.90   11.97
 -14   2  24  134.58   11.30
 -14  -2  24  118.65    9.99
 -14   2  25   48.79    6.32
 -14  -2  25   36.63    5.77
 -14  -2  25   38.94    5.62
 -14   2  25   45.62    6.54
 -14  -2  25   49.65    6.67
 -14  -2  26   78.82    7.02
 -14   2  26   79.29    7.23
 -14  -2  26   80.21    7.26
 -14  -2  26   71.61    6.58
 -14  -2  27   10.66    2.61
 -14   2  27   10.61    2.55
 -14  -2  27   12.23    2.83
 -14   2  27    9.72    2.60
 -14  -2  27   11.48    2.84
 -14  -4  -3  334.72   22.84
 -14  -4  -2  108.52   14.35
 -14   4   3   24.59   10.67
 -14   4   4  170.36   29.87
 -14   4   5  125.20   25.48
 -14   4   6  376.24   45.10
 -14   4   7  133.27   27.05
 -14  -4   8   27.67   17.93
 -14   4   8   36.22   13.97
 -14  -4   9  141.97   35.96
 -14   4   9  244.32   36.95
 -14  -4  10   72.97   10.51
 -14  -4  10   79.18   10.71
 -14  -4  10   69.47   25.00
 -14   4  10  101.24   23.50
 -14  -4  11  178.57   15.10
 -14  -4  11  180.38   16.38
 -14  -4  11  182.41   18.04
 -14  -4  11  140.31   33.91
 -14   4  11  234.80   36.90
 -14  -4  12   54.82    9.57
 -14  -4  12   45.31    9.92
 -14  -4  12   44.70   19.51
 -14   4  12   60.44   19.14
 -14  -4  12   52.98    9.84
 -14  -4  13  275.00   19.77
 -14  -4  13  267.15   20.20
 -14  -4  13  217.06   43.18
 -14   4  13  325.17   44.64
 -14  -4  13  252.73   36.13
 -14  -4  14   90.04   12.30
 -14   4  14  101.50   10.43
 -14  -4  14   79.81   20.30
 -14  -4  14   67.44   25.07
 -14  -4  14   76.46    9.56
 -14   4  14  126.49   28.18
 -14  -4  14   90.38   11.91
 -14  -4  15  152.37   15.85
 -14  -4  15  140.90   12.81
 -14  -4  15  134.12   25.23
 -14  -4  15  161.52   15.56
 -14   4  15  181.55   15.02
 -14  -4  15   90.32   25.50
 -14   4  15  181.91   14.11
 -14  -4  15  129.78   32.91
 -14  -4  16  160.69   13.21
 -14   4  16  196.07   15.87
 -14   4  16  197.66   15.12
 -14  -4  16  197.27   16.30
 -14  -4  16  168.11   16.72
 -14  -4  17  440.14   21.77
 -14   4  17  554.58   26.76
 -14   4  17  535.70   25.37
 -14  -4  17  535.22   26.61
 -14  -4  17  422.80   25.63
 -14  -4  18  117.35   11.54
 -14  -4  18  136.54   14.38
 -14   4  18  138.32   13.49
 -14   4  18  134.64   13.02
 -14  -4  18  119.86   13.44
 -14  -4  19   32.46    7.71
 -14  -4  19   29.70    7.73
 -14   4  19   35.29    7.78
 -14  -4  19   35.72    6.67
 -14  -4  19   28.45    6.91
 -14   4  19   37.10    7.26
 -14  -4  20   53.75    8.53
 -14  -4  20   59.74    8.45
 -14  -4  20   64.98   10.62
 -14   4  20   62.57    9.20
 -14   4  20   64.02    9.62
 -14  -4  21  126.26   12.13
 -14  -4  21  137.82   12.10
 -14  -4  21  136.05   12.16
 -14   4  21  152.11   12.94
 -14  -4  22   15.57    5.21
 -14   4  22   20.72    4.81
 -14  -4  22   19.55    5.17
 -14  -4  22   23.95    5.99
 -14  -4  22   25.34    7.27
 -14   4  23   26.25    5.33
 -14  -4  23   30.02    5.67
 -14  -4  23   11.65    3.57
 -14   4  23   25.20    6.02
 -14  -4  23   27.47    6.13
 -14  -4  23   27.46    6.35
 -14   4  24   33.78    5.60
 -14  -4  24   31.36    5.14
 -14  -4  24   14.98    3.86
 -14   4  24   32.31    5.52
 -14  -4  24   32.19    5.99
 -14  -4  24   33.15    5.91
 -14   4  25   98.85    8.07
 -14  -4  25   84.01    7.38
 -14   4  25   90.66    7.21
 -14  -4  25   88.22    7.10
 -14  -4  25   90.59    8.38
 -14  -4  26    7.35    2.35
 -14  -4  26   16.85    3.51
 -14  -4  26   21.07    3.51
 -14   4  26   16.04    2.73
 -14  -4  26   15.59    3.44
 -14  -6 -11   22.51    7.10
 -14  -6 -10   10.15    5.62
 -14  -6  -9   92.63   13.08
 -14  -6  -8   18.53    7.21
 -14  -6  -3  187.81   16.18
 -14  -6  -2   46.32    8.81
 -14  -6  -1   13.91    6.35
 -14  -6   0   15.73    6.29
 -14  -6   1  337.51   23.19
 -14  -6   2  221.14   20.15
 -14  -6   3  399.33   25.52
 -14  -6   4  191.85   21.45
 -14  -6   5  302.27   22.97
 -14   6   6   14.25    9.20
 -14  -6   6  145.10   18.03
 -14  -6   7  277.20   21.59
 -14  -6   7  304.84   17.98
 -14  -6   8   16.21    6.69
 -14  -6   8   43.52   10.27
 -14  -6   8   43.23   10.64
 -14  -6   8   -7.27   11.50
 -14   6   8    7.57    4.98
 -14  -6   9  106.36   20.79
 -14  -6   9  130.30   12.83
 -14  -6   9  106.27   14.21
 -14  -6   9  104.63   13.52
 -14   6   9  146.01   28.62
 -14  -6   9   86.03   29.92
 -14  -6  10   -0.70    5.37
 -14  -6  10   -0.01    5.46
 -14  -6  10   -2.33    5.27
 -14   6  10    9.16    8.16
 -14  -6  10   10.25   13.97
 -14  -6  10  -10.71   11.25
 -14  -6  11  103.17   12.54
 -14  -6  11   71.94   10.99
 -14  -6  11   57.80   26.32
 -14  -6  11   85.59   21.33
 -14  -6  11   90.01   12.67
 -14   6  11  129.78   28.06
 -14   6  12   30.01   13.85
 -14  -6  12   26.08    7.77
 -14  -6  12   26.48    6.64
 -14  -6  12   19.33    5.98
 -14  -6  12   19.25    5.93
 -14  -6  12   18.27   13.24
 -14  -6  12   31.76   12.90
 -14  -6  12   25.54    7.80
 -14  -6  13   28.92    7.48
 -14  -6  13   30.77    8.33
 -14  -6  13   28.39    8.22
 -14  -6  13   35.32    7.20
 -14  -6  14    8.02    4.69
 -14  -6  14   10.10    5.80
 -14  -6  14    7.89    6.08
 -14  -6  15   45.24    8.81
 -14   6  15   61.84    9.18
 -14  -6  15   45.47    8.36
 -14  -6  15   45.15    9.34
 -14  -6  16   29.17    6.96
 -14   6  16   36.93    8.15
 -14  -6  16   32.71    7.83
 -14   6  16   24.91    5.88
 -14  -6  16   29.59    7.95
 -14  -6  17   77.14   10.40
 -14  -6  17   70.88   10.69
 -14  -6  17   66.92   10.26
 -14   6  17   71.02    9.42
 -14   6  17   91.47   11.38
 -14  -6  18    5.45    4.52
 -14   6  18    3.89    5.06
 -14  -6  18   -4.10    5.70
 -14   6  18    0.50    2.25
 -14  -6  18    6.61    5.95
 -14  -6  19   51.36    9.34
 -14  -6  19   42.08    7.84
 -14  -6  19   35.47    6.19
 -14  -6  19   38.76    7.85
 -14   6  19   33.24    6.57
 -14   6  19   41.12    7.92
 -14  -6  20   19.84    6.76
 -14  -6  20   13.27    5.37
 -14  -6  20    8.79    3.85
 -14  -6  20   13.05    5.79
 -14   6  20   10.67    3.77
 -14   6  20   11.23    4.72
 -14  -6  21  109.37   11.56
 -14  -6  21  114.98   11.52
 -14  -6  21  104.22    9.24
 -14  -6  21  118.37   11.43
 -14   6  21   96.69   10.16
 -14   6  21   98.24   10.94
 -14  -6  22   39.09    6.84
 -14   6  22   30.90    5.62
 -14  -6  22   35.20    6.66
 -14  -6  22   34.20    5.16
 -14  -6  22   34.55    7.02
 -14  -6  23   11.66    4.21
 -14   6  23    9.43    3.30
 -14   6  23   11.96    3.10
 -14  -6  23    9.78    2.96
 -14  -6  23   16.17    4.50
 -14  -6  23    8.65    4.08
 -14  -6  24   10.67    3.57
 -14   6  24   11.73    3.07
 -14  -6  24   15.41    2.98
 -14   6  24    7.37    1.89
 -14  -6  24   12.06    3.48
 -14  -6  24   11.63    4.21
 -14   6  25   26.22    3.93
 -14  -6  25   31.04    4.16
 -14  -6  25   24.61    4.40
 -14  -8 -11   33.63    7.94
 -14  -8 -10   36.15    8.54
 -14  -8  -9   37.61    7.51
 -14  -8  -8  146.16   17.08
 -14  -8  -7   18.18    7.43
 -14  -8  -6   14.80    7.11
 -14  -8  -5   23.36    8.46
 -14  -8  -4   52.22    9.47
 -14  -8  -4   53.22   10.96
 -14  -8  -3    9.82    5.20
 -14  -8  -3    7.52    4.97
 -14  -8  -2   11.31    6.27
 -14  -8  -1   19.16    7.29
 -14  -8   0  142.49   15.00
 -14  -8   1   48.13    9.08
 -14  -8   2  114.07   13.93
 -14  -8   3  106.61   14.79
 -14  -8   4  162.24   17.03
 -14  -8   5  201.73   18.53
 -14  -8   5  133.25   15.61
 -14  -8   6   99.45   14.48
 -14  -8   6   59.16   11.06
 -14  -8   7  104.16   13.92
 -14  -8   8  136.40   15.48
 -14  -8   8  143.08   13.03
 -14  -8   9  340.63   23.31
 -14  -8   9  390.80   22.04
 -14  -8  10   67.72   10.31
 -14  -8  10   88.77   11.93
 -14  -8  11    4.58    4.50
 -14  -8  11    3.28    4.64
 -14  -8  12  170.49   13.71
 -14  -8  12  161.80   15.52
 -14  -8  12  149.50   14.00
 -14  -8  13   58.71    8.50
 -14  -8  13   63.59    9.95
 -14  -8  13   62.76   10.52
 -14  -8  13   56.44    9.39
 -14  -8  14   54.18    8.50
 -14  -8  14   61.82   10.32
 -14  -8  14   57.34    9.90
 -14  -8  15   29.48    7.45
 -14  -8  15   37.57    9.15
 -14  -8  15   29.93    7.37
 -14  -8  16   78.92   10.27
 -14  -8  16   84.10   11.81
 -14   8  16   84.36   11.39
 -14  -8  16   67.92   10.37
 -14  -8  17   84.72   10.32
 -14  -8  17   86.78   11.24
 -14  -8  17   81.18   10.54
 -14   8  17   80.68   10.64
 -14  -8  18    7.13    5.08
 -14   8  18    9.60    4.69
 -14  -8  18    5.77    4.59
 -14  -8  18   13.31    7.09
 -14  -8  19    8.81    5.24
 -14  -8  19   11.68    5.47
 -14  -8  19   -0.39    5.16
 -14  -8  19   15.68    5.92
 -14   8  19    7.06    2.84
 -14   8  19    6.35    3.81
 -14  -8  20   23.19    6.27
 -14  -8  20   16.25    6.16
 -14  -8  20    9.18    6.11
 -14  -8  20   27.28    6.82
 -14   8  20   11.74    3.38
 -14   8  20   22.06    5.64
 -14  -8  21   15.26    4.82
 -14  -8  21   25.59    5.81
 -14   8  21   10.33    3.01
 -14  -8  21   18.08    4.78
 -14   8  21   14.29    4.15
 -14  -8  22    5.27    3.11
 -14   8  22    2.91    2.21
 -14   8  23    1.29    1.30
 -14  -8  24   11.21    2.94
 -14 -10 -11   15.92    5.15
 -14 -10 -10   19.57    6.04
 -14 -10  -9   59.22   10.37
 -14 -10  -8    3.58    5.17
 -14 -10  -7   38.68    9.27
 -14 -10  -6   67.09   12.63
 -14 -10  -5   24.46    9.82
 -14 -10  -4   90.77   12.22
 -14 -10  -4   68.43   13.25
 -14 -10  -3  106.28   13.73
 -14 -10  -3  110.49   15.19
 -14 -10  -2   10.23    6.26
 -14 -10  -2    4.08    7.15
 -14 -10  -1   35.23    9.12
 -14 -10  -1   22.19    9.00
 -14 -10   0   56.52   10.86
 -14 -10   0   55.46   11.23
 -14 -10   1    3.21    5.97
 -14 -10   1    8.54    7.18
 -14 -10   2   -5.91    6.68
 -14 -10   2    6.43    6.71
 -14 -10   3   18.20    8.78
 -14 -10   3    1.49    6.97
 -14 -10   4  164.34   17.73
 -14 -10   4  144.13   16.62
 -14 -10   5  140.08   16.97
 -14 -10   5   90.30   14.45
 -14 -10   6   56.56   11.79
 -14 -10   6   16.78    7.75
 -14 -10   7   94.66   13.67
 -14 -10   8  257.46   20.20
 -14 -10   9   55.16   11.85
 -14 -10   9   65.90    9.34
 -14 -10  10  119.90   13.95
 -14 -10  10  112.34   11.21
 -14 -10  11   12.27    6.14
 -14 -10  11    5.41    3.91
 -14 -10  12   23.32    6.42
 -14 -10  12   35.72    7.38
 -14 -10  13  159.33   13.79
 -14 -10  13  117.66   12.64
 -14 -10  14   35.17    7.72
 -14 -10  15  155.18   13.62
 -14  10  15  140.78   13.12
 -14 -10  16   39.37    7.43
 -14  10  16   34.52    6.70
 -14 -10  17   47.02    7.64
 -14  10  17   49.87    7.35
 -14 -10  17   32.48    8.16
 -14 -10  18   93.36    9.94
 -14  10  18   80.75    8.05
 -14 -10  18   71.55    9.94
 -14 -10  19   42.17    6.50
 -14  10  19   34.68    5.26
 -14 -10  20   48.97    6.33
 -14 -10  20   31.43    5.45
 -14  10  20   42.22    4.95
 -14 -10  21   31.48    4.55
 -14 -10  21   14.93    3.37
 -14 -10  22    3.63    1.92
 -14 -12  -9   12.23    4.30
 -14 -12  -8   37.84    7.15
 -14 -12  -7   15.01    5.59
 -14 -12  -6    4.37    4.48
 -14 -12  -5   34.17    8.37
 -14 -12  -4   32.97    8.73
 -14 -12  -4   29.72    6.35
 -14 -12  -3   16.62    6.72
 -14 -12  -3   12.27    5.55
 -14 -12  -2    9.58    6.75
 -14 -12  -2   -1.33    4.34
 -14 -12  -1    9.65    5.77
 -14 -12  -1   15.38    6.78
 -14 -12   0   15.21    7.40
 -14 -12   0   16.25    6.45
 -14 -12   1   25.38    8.27
 -14 -12   1   18.60    7.19
 -14 -12   2    6.94    5.88
 -14 -12   2    9.30    6.28
 -14 -12   3   32.03    8.77
 -14 -12   3   41.76    9.83
 -14 -12   4   16.32    7.14
 -14 -12   4   44.91   10.86
 -14 -12   5   58.28    9.85
 -14 -12   5   74.16   12.80
 -14 -12   6    4.34    5.17
 -14 -12   6   47.85   11.68
 -14 -12   7  112.23   14.07
 -14 -12   8   56.46   11.12
 -14 -12   9   60.41   10.04
 -14 -12  10   15.37    6.55
 -14 -12  11   54.93    7.30
 -14 -12  11   46.36    8.00
 -14 -12  12   44.98    6.55
 -14 -12  12   33.42    6.60
 -14 -12  13    9.44    4.14
 -14 -12  13    3.86    5.61
 -14 -12  13    3.90    2.91
 -14  12  14   26.98    5.18
 -14 -12  14   24.57    5.29
 -14 -12  14   23.49    7.03
 -14  12  15   28.74    4.91
 -14 -12  15   30.39    7.22
 -14  12  16   56.80    5.64
 -14 -12  16   47.14    7.74
 -14  12  17    0.68    1.64
 -14 -12  17    9.92    4.17
 -14  12  18   32.38    3.28
 -14 -12  18   31.31    5.09
 -14 -12  19   28.01    3.76
 -14 -14  -6   32.34    4.64
 -14 -14  -5    4.02    2.91
 -14 -14  -4    0.91    2.59
 -14 -14  -3   31.16    5.78
 -14 -14  -2   48.66    7.23
 -14 -14  -2   56.47    6.56
 -14 -14  -1   26.34    5.95
 -14 -14  -1   25.16    5.09
 -14 -14   0    4.30    3.38
 -14 -14   0   16.60    4.95
 -14 -14   1   41.22    7.56
 -14 -14   1   45.05    7.17
 -14 -14   2    5.68    3.36
 -14 -14   2   13.36    5.44
 -14 -14   3   10.78    4.54
 -14 -14   3   26.06    6.63
 -14 -14   4   26.43    5.60
 -14 -14   4   50.30    8.36
 -14 -14   5   37.26    7.78
 -14 -14   6   24.39    5.71
 -14 -14   6   45.55    8.13
 -14 -14   7   44.86    7.36
 -14 -14   7   69.56    9.09
 -14 -14   8   17.39    3.97
 -14 -14   8   15.09    5.39
 -14 -14   9    4.79    3.76
 -14 -14   9   18.23    4.82
 -14 -14  10    5.38    3.56
 -14 -14  10   11.93    3.89
 -14 -14  11   13.58    4.59
 -14 -14  11   12.19    3.50
 -14 -14  12   10.46    3.64
 -14  14  12   11.14    2.47
 -14 -14  13   18.65    4.21
 -14  14  13   20.60    2.89
 -14 -14  14   21.54    4.53
 -14 -14  15    4.77    2.47
 -13   1   0   21.65   11.78
 -13   1   1  557.60   51.06
 -13   1   2  384.56   42.80
 -13   1   3   40.10   15.06
 -13   1   4  195.40   31.47
 -13  -1   5  351.53   45.36
 -13   1   5  395.42   45.50
 -13  -1   6   46.44   16.53
 -13   1   6   62.79   18.39
 -13   1   7  217.35   34.50
 -13  -1   7  201.00   33.88
 -13  -1   8    5.73    7.15
 -13   1   8    4.76    6.67
 -13   1   9  545.68   56.24
 -13  -1   9  511.81   55.42
 -13  -1  10   42.91   17.77
 -13   1  10   45.56   17.01
 -13   1  11  135.10   27.67
 -13  -1  11  122.35   28.91
 -13   1  11  109.49   25.09
 -13  -1  12  356.97   48.55
 -13   1  12  360.86   45.53
 -13  -1  13   67.12   20.93
 -13  -1  13   57.66   19.21
 -13   1  13   69.77   20.58
 -13   1  14  232.64   37.46
 -13  -1  14  177.52   33.68
 -13  -1  14  181.84   15.26
 -13   1  14  198.73   15.23
 -13  -1  14  214.84   17.72
 -13  -1  14  206.15   37.61
 -13   1  14  213.19   14.38
 -13  -1  14  177.75   14.44
 -13  -1  15  189.77   35.31
 -13   1  15  267.97   39.38
 -13  -1  15  203.08   16.02
 -13   1  15  225.48   16.44
 -13  -1  15  247.72   19.48
 -13  -1  15  261.67   19.61
 -13  -1  15  193.42   15.42
 -13   1  15  215.25   15.16
 -13   1  16    2.07    7.46
 -13  -1  16   10.64    9.31
 -13   1  16    7.30    4.13
 -13  -1  16    5.80    4.27
 -13  -1  16    7.79    4.49
 -13   1  16    6.77    3.17
 -13  -1  16    7.55    6.28
 -13  -1  16  -12.15   14.61
 -13   1  16    7.79    4.65
 -13   1  17   57.58    9.05
 -13   1  17   86.71   24.13
 -13  -1  17   72.95   21.80
 -13  -1  17   60.34   24.77
 -13   1  17   67.13    9.76
 -13  -1  17   60.15    9.50
 -13  -1  17   79.12   11.57
 -13   1  17   73.82    8.88
 -13   1  17   65.83   10.65
 -13  -1  17   74.89   11.46
 -13   1  18    2.92    6.12
 -13  -1  18   12.33    5.50
 -13  -1  18    2.79    5.40
 -13   1  18    9.90    3.91
 -13   1  18    8.30    4.20
 -13  -1  18    7.49    4.81
 -13   1  18    7.32    4.66
 -13  -1  19   96.09    9.97
 -13   1  19  103.05   10.85
 -13  -1  19  108.04   12.64
 -13   1  19  104.14   12.22
 -13  -1  19   91.91   11.78
 -13  -1  19   77.95   11.12
 -13   1  20   37.39    6.82
 -13  -1  20   13.43    4.63
 -13  -1  20   46.27    8.97
 -13  -1  20   34.40    7.82
 -13   1  20   38.77    8.05
 -13  -1  21  276.10   19.36
 -13   1  21  259.50   16.73
 -13   1  21  271.80   19.38
 -13  -1  21  245.23   19.28
 -13  -1  21  203.84   14.84
 -13  -1  22   37.28    7.54
 -13   1  22   40.89    6.80
 -13   1  22   32.43    6.89
 -13  -1  22   34.84    7.62
 -13  -1  22   34.55    8.89
 -13   1  23  108.80   10.05
 -13  -1  23  112.99   11.39
 -13  -1  23  105.18   12.54
 -13   1  23  103.65   12.26
 -13   1  23  105.32   11.36
 -13  -1  24    4.91    4.00
 -13   1  24    0.72    2.60
 -13  -1  24   -2.95    3.40
 -13   1  24   -1.89    4.67
 -13  -1  24    5.56    5.02
 -13   1  24    2.16    3.22
 -13  -1  25  104.91    8.56
 -13   1  25  146.77   10.51
 -13  -1  25  138.90   11.32
 -13   1  25  155.39   11.92
 -13  -1  25  134.62   11.45
 -13   1  25  133.22   11.39
 -13  -1  25  125.20    9.99
 -13  -1  26    9.60    3.81
 -13  -1  26   12.01    3.96
 -13   1  26   10.60    3.73
 -13  -1  26   11.51    3.53
 -13  -1  26    7.10    2.58
 -13   1  26    5.91    2.45
 -13   1  27   55.58    5.92
 -13  -1  27   57.02    5.87
 -13   1  27   59.89    5.93
 -13  -1  27   56.66    5.82
 -13   1  27   52.75    5.25
 -13  -1  27   57.64    5.58
 -13   3   3   82.75   19.01
 -13   3   4  237.08   33.44
 -13   3   6  114.41   23.88
 -13   3   7   55.52   17.03
 -13   3   8   27.58   12.38
 -13  -3   8   18.36   11.51
 -13   3   9   53.70   16.57
 -13  -3   9   33.18   14.40
 -13   3  10  627.19   58.64
 -13  -3  10  489.36   59.12
 -13   3  11   56.31   17.95
 -13  -3  11   32.95   16.26
 -13   3  12  105.84   24.24
 -13  -3  12   78.54   24.16
 -13  -3  13  232.40   17.51
 -13  -3  13  221.10   21.89
 -13  -3  13  200.85   37.63
 -13   3  13  262.21   15.37
 -13   3  13  302.90   42.66
 -13  -3  13  268.88   17.40
 -13  -3  14  185.14   14.99
 -13  -3  14  168.45   19.11
 -13  -3  14  177.00   29.74
 -13  -3  14  199.94   15.96
 -13   3  14  185.56   14.91
 -13   3  14  180.64   13.36
 -13  -3  14  143.61   31.97
 -13   3  14  229.50   36.53
 -13  -3  15  235.20   17.31
 -13  -3  15  241.75   22.38
 -13  -3  15  224.38   34.79
 -13  -3  15  137.74   29.87
 -13   3  15  276.20   40.64
 -13  -3  15  255.77   18.84
 -13   3  15  226.69   16.94
 -13   3  15  229.72   15.37
 -13  -3  15  175.32   34.94
 -13  -3  16    4.52    9.64
 -13  -3  16   12.36    6.79
 -13  -3  16    2.63    5.44
 -13  -3  16    1.71    4.31
 -13   3  16    5.29    7.42
 -13   3  16    4.98    3.63
 -13   3  16    3.51    3.68
 -13  -3  16    6.35    4.06
 -13  -3  17  429.60   28.73
 -13  -3  17  399.22   23.52
 -13   3  17  406.16   23.36
 -13   3  17  378.71   20.90
 -13  -3  17  402.62   22.41
 -13   3  18   63.21    9.83
 -13   3  18   55.10    8.84
 -13  -3  18   58.96    9.70
 -13  -3  18   60.72    9.89
 -13  -3  18   63.48   11.91
 -13  -3  19  112.57   14.27
 -13  -3  19   82.32   11.26
 -13   3  19  112.16   12.75
 -13   3  19   94.32   11.35
 -13  -3  19   81.64    9.96
 -13   3  20   26.66    7.02
 -13   3  20   33.19    7.62
 -13  -3  20   33.24    7.65
 -13  -3  20   22.84    6.45
 -13  -3  20   33.65    8.39
 -13   3  21  116.72   12.97
 -13  -3  21   98.56   10.79
 -13  -3  21  124.93   14.54
 -13  -3  21  106.29   12.54
 -13  -3  21   78.05   10.23
 -13   3  22    7.59    4.26
 -13  -3  22    7.55    5.31
 -13  -3  22    3.11    4.33
 -13  -3  22   10.49    5.86
 -13  -3  22    5.14    4.34
 -13   3  23   57.24    8.25
 -13   3  23   55.27    8.42
 -13  -3  23   52.21    8.33
 -13  -3  23   55.35    7.79
 -13  -3  23   63.65    9.66
 -13  -3  24   21.06    6.36
 -13  -3  24   12.60    4.61
 -13   3  24   15.72    5.32
 -13  -3  24   16.15    5.18
 -13  -3  24   15.77    4.90
 -13   3  24   12.82    4.17
 -13  -3  25    5.30    3.18
 -13  -3  25   12.95    4.12
 -13   3  25   11.46    3.84
 -13  -3  25   12.29    4.17
 -13  -3  25    9.88    4.34
 -13   3  25   11.56    3.81
 -13  -3  26   58.87    6.23
 -13  -3  26   52.98    5.56
 -13   3  26   59.76    5.75
 -13  -3  26   66.62    6.73
 -13  -3  26   62.63    6.57
 -13   3  26   71.15    6.97
 -13  -3  27   38.97    4.24
 -13  -3  27   38.17    4.56
 -13  -3  27   45.11    4.61
 -13  -5 -10  192.72   18.11
 -13   5   4  356.43   40.07
 -13   5   5   96.64   21.05
 -13   5   6  249.51   34.62
 -13   5   7  124.12   25.02
 -13   5   8  494.66   50.41
 -13   5   9   70.64   19.56
 -13  -5   9   42.00   19.89
 -13  -5  10  182.22   39.98
 -13  -5  10  215.88   30.68
 -13  -5  10  224.39   17.67
 -13  -5  10  216.16   17.41
 -13   5  10  287.36   39.52
 -13   5  11  114.95   24.94
 -13  -5  11   92.07   11.89
 -13  -5  11   93.07   10.67
 -13  -5  11   88.44   11.40
 -13  -5  11   81.89   28.49
 -13  -5  11   90.05   18.89
 -13  -5  12  223.36   44.18
 -13  -5  12  280.15   35.52
 -13  -5  12  297.10   19.13
 -13  -5  12  272.35   17.98
 -13  -5  12  260.54   19.66
 -13   5  13   35.90   14.96
 -13  -5  13   16.77    6.73
 -13  -5  13   13.30    8.89
 -13  -5  13   19.48   12.40
 -13  -5  13   22.30    5.94
 -13  -5  13   23.93    8.17
 -13  -5  14  354.80   21.73
 -13  -5  14  257.37   46.94
 -13  -5  14  301.18   19.28
 -13  -5  14  297.54   37.86
 -13  -5  14  291.80   21.79
 -13  -5  15   54.47    8.51
 -13   5  15   72.07   21.68
 -13  -5  15   55.79   19.14
 -13  -5  15   41.86   17.43
 -13   5  15   74.74    9.39
 -13  -5  15   55.75    9.85
 -13  -5  15   61.74   10.47
 -13  -5  16   18.48    4.90
 -13  -5  16   31.82    7.87
 -13  -5  16   31.50   10.08
 -13  -5  16   23.02    6.19
 -13   5  16   31.16    6.46
 -13   5  16   34.98    7.15
 -13  -5  16   25.79    6.52
 -13  -5  17   31.22    6.51
 -13  -5  17   29.12    7.50
 -13  -5  17   42.13   10.22
 -13  -5  17   38.28    8.79
 -13   5  17   31.48    6.66
 -13   5  17   39.43    7.94
 -13  -5  17   33.36    6.87
 -13  -5  18  181.79   18.89
 -13  -5  18  159.87   15.77
 -13  -5  18  135.14   12.60
 -13   5  18  142.03   14.12
 -13   5  18  161.08   14.77
 -13  -5  18  145.73   13.76
 -13  -5  19  123.97   12.71
 -13  -5  19  132.94   16.08
 -13  -5  19  108.09   11.39
 -13  -5  19  127.16   13.50
 -13  -5  19  118.15   12.85
 -13   5  19  109.83   12.18
 -13   5  19  117.05   12.94
 -13  -5  20   47.11    8.16
 -13  -5  20   59.50   11.42
 -13  -5  20   48.91    8.70
 -13  -5  20   47.18    7.50
 -13  -5  20   40.42    8.12
 -13   5  20   46.47    8.25
 -13   5  20   47.94    8.76
 -13  -5  21   14.15    6.05
 -13  -5  21   15.14    5.69
 -13   5  21    9.40    4.30
 -13  -5  21    9.22    4.59
 -13  -5  21   20.22    6.88
 -13   5  21   13.70    4.91
 -13  -5  22  228.87   16.01
 -13   5  22  209.87   15.12
 -13  -5  22  209.20   13.63
 -13  -5  22  188.64   14.11
 -13  -5  22  220.97   15.70
 -13   5  23    6.48    3.49
 -13   5  23    2.46    2.82
 -13  -5  23    5.19    3.09
 -13  -5  23   -1.85    4.21
 -13  -5  23    8.05    4.77
 -13  -5  23    6.22    3.83
 -13  -5  24   10.82    3.91
 -13   5  24    8.77    3.03
 -13  -5  24    6.02    2.73
 -13  -5  24   11.44    3.51
 -13  -5  24    7.07    3.43
 -13   5  24    8.19    3.10
 -13  -5  25    0.84    2.51
 -13  -5  25    2.52    2.33
 -13  -5  25    6.95    2.68
 -13   5  25    8.68    2.52
 -13  -5  25    6.13    3.06
 -13   5  25    5.09    2.52
 -13  -5  26   39.25    4.64
 -13  -5  26   36.11    3.78
 -13   5  26   37.04    4.77
 -13  -5  26   32.43    4.88
 -13  -7 -11   28.70    7.58
 -13  -7 -10    9.43    5.75
 -13  -7  -9   -3.18    5.65
 -13  -7  -8   60.54   11.13
 -13  -7  -7  105.30   15.30
 -13  -7  -4  226.27   18.24
 -13  -7  -3   26.16    7.01
 -13  -7  -2  131.06   14.25
 -13  -7  -1  115.55   13.47
 -13  -7   0  372.03   23.44
 -13  -7   1   69.62   11.37
 -13  -7   2  108.30   13.62
 -13  -7   3  314.25   22.06
 -13  -7   4  281.70   21.44
 -13  -7   5   94.25   13.67
 -13   7   6  226.65   18.68
 -13  -7   6  171.43   17.21
 -13   7   7   30.90    8.57
 -13   7   7   31.24   12.33
 -13  -7   7   67.62   11.37
 -13  -7   7   42.14   11.51
 -13   7   8   94.26   12.57
 -13   7   8  114.63   24.19
 -13  -7   8   93.95   10.77
 -13  -7   8   51.87    9.87
 -13   7   9   72.89   11.28
 -13   7   9   66.22   20.73
 -13  -7   9   51.07    8.41
 -13  -7   9   41.00    8.03
 -13  -7  10  201.39   28.70
 -13  -7  10  203.58   16.64
 -13  -7  10  224.98   17.77
 -13  -7  10  157.12   15.71
 -13   7  10  258.23   20.45
 -13  -7  10  128.10   37.89
 -13   7  10  241.74   38.18
 -13  -7  11   10.93    4.75
 -13  -7  11   30.02    7.46
 -13  -7  11   19.83   15.52
 -13  -7  11   30.42   14.22
 -13  -7  11   11.49    4.62
 -13  -7  11   17.14    4.83
 -13   7  11   21.19   12.59
 -13  -7  12   78.54   11.18
 -13  -7  12   62.48   31.68
 -13  -7  12   66.57   17.93
 -13  -7  12   59.39    9.62
 -13  -7  12   77.53   10.71
 -13  -7  12   70.28   10.35
 -13  -7  13   64.22   10.71
 -13  -7  13   68.49   10.70
 -13  -7  13   67.46   10.11
 -13  -7  14   50.81    8.71
 -13  -7  14   51.32    9.51
 -13  -7  14   51.92    9.45
 -13  -7  15   36.19    8.06
 -13  -7  15   40.23    9.16
 -13  -7  15   31.61    7.39
 -13  -7  16   36.02    8.49
 -13  -7  16   37.07    8.84
 -13   7  16   45.36    8.71
 -13  -7  16   32.62    7.98
 -13  -7  17   13.85    6.44
 -13  -7  17   16.72    7.30
 -13   7  17    9.06    5.03
 -13  -7  17    5.60    4.94
 -13   7  18  144.31   14.14
 -13  -7  18  147.81   14.28
 -13   7  18   99.90   11.31
 -13  -7  18  144.27   14.16
 -13  -7  18  141.84   14.70
 -13  -7  19   -4.58    6.19
 -13   7  19    9.34    4.45
 -13  -7  19   14.36    6.26
 -13   7  19    7.54    3.89
 -13  -7  19    9.29    6.09
 -13  -7  19   13.33    5.91
 -13  -7  20    5.85    4.60
 -13   7  20   16.00    5.17
 -13  -7  20   16.80    6.47
 -13   7  20   10.22    3.85
 -13  -7  20   21.46    6.90
 -13  -7  20   25.27    7.61
 -13   7  21    3.93    4.54
 -13  -7  21   11.52    5.74
 -13  -7  21    2.23    3.93
 -13   7  21    3.57    2.83
 -13  -7  21   13.74    5.27
 -13  -7  21    0.34    2.35
 -13  -7  22   45.85    7.22
 -13  -7  22   39.75    7.23
 -13   7  22   28.34    5.54
 -13  -7  22   39.90    5.13
 -13  -7  22   34.93    6.29
 -13  -7  23   52.21    6.78
 -13  -7  23   47.11    7.11
 -13   7  23   35.80    5.64
 -13  -7  23   44.22    6.19
 -13  -7  23   48.96    5.03
 -13  -7  24    5.46    3.47
 -13  -7  24    8.74    3.68
 -13   7  24    3.84    2.23
 -13   7  25   13.26    2.78
 -13  -7  25   13.11    3.48
 -13  -9 -11   45.98    9.01
 -13  -9 -10   95.02   13.66
 -13  -9  -9    8.84    6.83
 -13  -9  -8   81.27   13.07
 -13  -9  -7   31.91    9.01
 -13  -9  -6   41.02   10.76
 -13  -9  -5   40.69   10.45
 -13  -9  -4   94.96   14.19
 -13  -9  -4   99.18   12.91
 -13  -9  -3    7.96    7.21
 -13  -9  -3    1.12    5.12
 -13  -9  -2  170.71   18.14
 -13  -9  -2  151.97   16.19
 -13  -9  -1    7.71    6.79
 -13  -9  -1    2.93    5.18
 -13  -9   0  129.53   15.61
 -13  -9   0  116.69   14.48
 -13  -9   1  125.85   15.54
 -13  -9   1  115.40   13.77
 -13  -9   2   68.74   12.23
 -13  -9   2   71.34   12.17
 -13  -9   3   66.10   11.47
 -13  -9   3   71.28   12.46
 -13   9   4   23.79    6.03
 -13  -9   4   36.05    9.75
 -13   9   5  149.05   14.54
 -13  -9   5  136.19   15.26
 -13  -9   5  145.22   17.31
 -13   9   6   77.28   10.78
 -13  -9   6   80.76   12.73
 -13   9   7  101.45   12.37
 -13  -9   7  123.06   15.05
 -13   9   8   52.32    9.16
 -13  -9   8   48.07   10.44
 -13  -9   8   62.59    9.80
 -13   9   9   69.14   11.05
 -13  -9   9   53.04    9.81
 -13  -9   9   60.20    9.57
 -13   9  10   74.92   11.03
 -13  -9  10   70.78    9.57
 -13  -9  10   45.44    9.09
 -13  -9  11    3.29    4.78
 -13  -9  11   -3.78    5.62
 -13   9  11   -5.11    4.31
 -13  -9  12   23.79    7.23
 -13  -9  12   14.58    6.08
 -13  -9  13   40.30    7.59
 -13  -9  13   44.54    9.22
 -13  -9  13   30.11    7.43
 -13  -9  14   37.28    7.81
 -13  -9  14   28.84    7.72
 -13  -9  15   -3.05    4.85
 -13  -9  15    8.05    5.88
 -13  -9  16   64.85    9.12
 -13  -9  16   72.13   10.53
 -13   9  16   62.95    9.64
 -13  -9  17  173.88   14.40
 -13   9  17  154.82   13.89
 -13  -9  17  187.22   15.12
 -13   9  18   20.87    4.98
 -13   9  18   32.80    6.40
 -13  -9  18   26.80    8.47
 -13  -9  18   43.43    8.96
 -13   9  19   12.40    3.94
 -13   9  19   19.96    4.92
 -13  -9  19   13.07    6.14
 -13  -9  19   15.31    5.62
 -13   9  20    6.99    2.75
 -13   9  20   11.41    3.57
 -13  -9  20    6.60    4.59
 -13  -9  20   15.66    5.13
 -13   9  21   33.59    5.26
 -13  -9  21   35.14    5.93
 -13  -9  22   17.08    4.60
 -13   9  22   12.03    2.94
 -13  -9  23    0.92    1.83
 -13 -11 -11   37.86    6.58
 -13 -11 -10   33.72    7.55
 -13 -11  -9   45.19    9.03
 -13 -11  -8   36.03    8.27
 -13 -11  -7   49.26   10.95
 -13 -11  -6   64.00   11.73
 -13 -11  -5   50.93   12.23
 -13 -11  -4  104.69   13.65
 -13 -11  -4   89.94   13.89
 -13 -11  -3  210.36   18.43
 -13 -11  -3  212.34   22.10
 -13 -11  -2   13.69    7.06
 -13 -11  -2   16.47    8.86
 -13 -11  -1   42.43    9.69
 -13 -11  -1   36.44   10.63
 -13 -11   0   18.78    8.06
 -13 -11   0   16.61    8.96
 -13 -11   1  152.50   16.95
 -13 -11   1  127.28   17.55
 -13 -11   2   29.16   10.95
 -13 -11   2   19.01    8.94
 -13 -11   3   35.59   10.22
 -13 -11   3   30.03    9.17
 -13 -11   4   86.48   14.43
 -13 -11   4   57.83   11.42
 -13 -11   5   86.77   12.59
 -13  11   5   68.81    9.04
 -13 -11   6  146.95   15.59
 -13  11   6  115.03   12.75
 -13 -11   7   51.67   12.07
 -13  11   7   12.93    4.80
 -13 -11   8   36.03    9.29
 -13  11   8   20.93    6.00
 -13 -11   9  122.21   14.44
 -13 -11   9  105.72   10.50
 -13  11   9  104.73   12.65
 -13 -11  10   73.62   10.84
 -13 -11  10   68.61    9.17
 -13  11  10   77.15   11.23
 -13 -11  11   27.85    6.29
 -13 -11  11   30.90    7.62
 -13 -11  12  110.59   11.93
 -13 -11  12   83.34   10.92
 -13 -11  13   75.83    9.53
 -13 -11  13   59.84    9.17
 -13 -11  14   28.01    7.01
 -13  11  15   15.06    4.43
 -13 -11  15   15.67    7.46
 -13 -11  15   13.43    5.52
 -13  11  16  157.71   11.55
 -13 -11  16  178.58   13.80
 -13  11  17   61.02    6.62
 -13 -11  17   53.50    8.82
 -13 -11  17   66.11    8.81
 -13  11  18    2.26    2.15
 -13 -11  18    4.37    3.98
 -13 -11  18    6.35    3.93
 -13 -11  19   26.95    4.68
 -13 -11  19   43.16    6.03
 -13  11  19   38.19    4.14
 -13 -11  20   34.02    4.79
 -13 -11  20   20.77    3.94
 -13 -13  -9    4.23    3.01
 -13 -13  -9    8.00    3.56
 -13 -13  -8   -2.44    3.62
 -13 -13  -8    2.66    3.45
 -13 -13  -7   34.16    6.99
 -13 -13  -7   31.62    6.68
 -13 -13  -6   10.15    5.41
 -13 -13  -5   25.34    6.29
 -13 -13  -4   39.88    8.68
 -13 -13  -4   45.66    6.84
 -13 -13  -3   26.61    8.20
 -13 -13  -3   33.98    7.04
 -13 -13  -3   38.16    6.99
 -13 -13  -2   29.60    7.84
 -13 -13  -2   27.92    7.03
 -13 -13  -2   23.15    6.27
 -13 -13  -1   -1.11    5.14
 -13 -13  -1   -3.02    5.31
 -13 -13  -1    3.37    4.94
 -13 -13   0   93.84   13.13
 -13 -13   0   90.73   11.90
 -13 -13   1    3.44    5.47
 -13 -13   1    5.34    5.64
 -13 -13   2    5.72    5.92
 -13 -13   2    3.12    5.21
 -13 -13   3   20.37    7.30
 -13 -13   3   29.84    8.75
 -13 -13   4   20.53    7.19
 -13 -13   4   34.12    9.79
 -13 -13   5   28.98    7.26
 -13 -13   5   45.19    9.73
 -13 -13   6   73.97   12.20
 -13 -13   7  115.79   13.73
 -13 -13   8   74.06   11.52
 -13 -13   9   44.69    8.43
 -13 -13   9   34.73    8.46
 -13 -13  10   14.49    4.21
 -13 -13  10   10.42    4.85
 -13 -13  10   10.82    6.47
 -13 -13  11   26.00    6.05
 -13 -13  11   28.44    7.76
 -13 -13  12   12.98    4.42
 -13 -13  12   11.69    5.89
 -13 -13  13   38.16    7.16
 -13 -13  14   34.36    6.67
 -13  13  14   30.49    4.34
 -13 -13  15   41.11    7.01
 -13  13  15   39.37    4.39
 -13 -13  16    9.24    3.94
 -13  13  16    2.85    1.53
 -13 -13  17   12.97    3.49
 -13 -13  18   14.65    3.01
 -13 -15  -4    6.81    3.00
 -13 -15  -3   40.19    5.56
 -13 -15  -2   11.44    2.90
 -13 -15  -2    9.01    3.21
 -13 -15  -1  135.86    9.48
 -13 -15  -1  143.43   11.13
 -13 -15   0   19.53    4.50
 -13 -15   0   10.66    2.81
 -13 -15   1   11.12    4.06
 -13 -15   1    4.77    3.70
 -13 -15   2   16.68    4.25
 -13 -15   2   10.20    3.56
 -13 -15   3   26.67    5.78
 -13 -15   3   16.63    4.15
 -13 -15   4   54.04    7.25
 -13 -15   5   15.02    5.12
 -13 -15   6   10.47    3.41
 -13 -15   6   17.91    5.16
 -13 -15   7   35.17    5.22
 -13 -15   7   28.69    5.06
 -13 -15   8   13.61    3.41
 -13 -15   8   23.78    3.89
 -13 -15   8   21.28    4.68
 -13 -15   9   13.94    3.45
 -13 -15   9   19.79    3.94
 -13 -15  10    8.08    2.75
 -13 -15  10    2.24    2.29
 -13  15  11   20.69    2.73
 -13 -15  11   20.05    3.61
 -12   0   3   -0.70    7.68
 -12   0   4  864.63   63.65
 -12   0   5    1.99    7.32
 -12   0   6  440.93   47.00
 -12   0   7    2.37    5.55
 -12   0   8   60.85   18.01
 -12   0   9   -0.56    9.99
 -12   0  10  250.91   37.11
 -12   0  11   -5.29    8.09
 -12   0  12   75.72   20.38
 -12   0  12   97.22   23.62
 -12   0  13    4.04    7.16
 -12   0  13   -2.15    7.77
 -12   0  14  206.92   33.66
 -12   0  15   -2.65    2.68
 -12   0  15    4.95    7.47
 -12   0  15   -1.65    3.29
 -12   0  15   -0.89    2.73
 -12   0  16  453.53   23.75
 -12   0  16  461.77   51.28
 -12   0  16  369.39   20.64
 -12   0  16  518.60   27.07
 -12   0  16  424.62   23.05
 -12   0  17    1.05    4.48
 -12   0  17   -0.53    2.90
 -12   0  17    0.68    2.81
 -12   0  17    2.26    4.14
 -12   0  17   -2.15    9.63
 -12   0  17   -3.52    6.54
 -12   0  18  462.34   51.59
 -12   0  18  458.16   24.53
 -12   0  18  429.99   23.61
 -12   0  18  441.03   24.57
 -12   0  18  358.06   44.28
 -12   0  19    0.34    3.58
 -12   0  19   -1.90    4.11
 -12   0  20   93.20   10.94
 -12   0  20   89.20   11.82
 -12   0  21    3.97    4.78
 -12   0  21    0.82    3.79
 -12   0  22  187.40   16.86
 -12   0  22  206.11   15.19
 -12   0  22  201.41   17.00
 -12   0  23   -5.97    6.45
 -12   0  23   -0.23    3.13
 -12   0  23    2.29    4.61
 -12   0  24  232.89   16.24
 -12   0  24  224.06   14.84
 -12   0  24  252.34   17.03
 -12   0  25   -2.45    3.00
 -12   0  25    0.90    3.56
 -12   0  26  236.61   13.14
 -12   0  26  230.06   13.70
 -12   0  27    2.41    2.23
 -12   0  27    2.28    2.02
 -12   0  27   -0.96    2.55
 -12   0  27   -0.45    2.00
 -12   0  28   55.38    4.89
 -12   0  28   59.06    5.07
 -12   2   1  264.28   32.29
 -12   2   2  891.56   62.30
 -12   2   3   27.04   11.37
 -12   2   4  309.79   38.03
 -12   2   5 1441.17   82.40
 -12   2   6  576.70   52.00
 -12   2   7 1314.66   79.67
 -12  -2   7 1031.81   77.14
 -12  -2   8  252.85   36.85
 -12   2   8  321.55   39.23
 -12  -2   9   78.19   22.69
 -12   2   9   89.99   20.83
 -12   2   9   79.67   20.46
 -12  -2  10  450.60   53.45
 -12   2  10  529.43   52.07
 -12  -2  11  122.80   27.18
 -12   2  11  134.36   26.43
 -12  -2  12   73.18   21.64
 -12   2  12   69.23   19.42
 -12  -2  13  288.76   42.87
 -12   2  13  342.49   43.25
 -12   2  14   44.84    6.65
 -12  -2  14   40.15    9.02
 -12  -2  14   41.92    8.26
 -12  -2  14   38.39    7.74
 -12  -2  14   37.88   16.68
 -12   2  14   52.97   17.77
 -12  -2  14   27.86   13.60
 -12   2  15   16.15    5.02
 -12   2  15   12.61    4.24
 -12  -2  15    7.21    3.53
 -12  -2  15   12.54    5.97
 -12  -2  15   13.18    5.87
 -12  -2  15   15.76   11.39
 -12  -2  15    9.67   11.95
 -12  -2  15    3.88    5.81
 -12   2  15   16.38   10.53
 -12   2  16   81.00   22.24
 -12  -2  16   42.41   15.47
 -12  -2  16   64.38   11.23
 -12  -2  16   65.29    9.96
 -12   2  16   65.83    9.14
 -12  -2  16   50.44    8.45
 -12  -2  16   64.54    8.48
 -12  -2  16   59.57   19.10
 -12   2  16   61.06    8.43
 -12   2  17  246.11   17.99
 -12  -2  17  201.98   16.76
 -12  -2  17  185.80   33.19
 -12   2  17  280.38   39.82
 -12  -2  17  254.70   20.20
 -12  -2  17  250.46   18.95
 -12   2  17  203.80   15.70
 -12  -2  17  233.81   15.83
 -12  -2  17  205.27   34.04
 -12  -2  18   75.60    9.09
 -12   2  18   65.57    9.51
 -12  -2  18   64.57   10.27
 -12   2  18   75.08   10.12
 -12  -2  18   58.90   10.13
 -12  -2  18   82.21   12.13
 -12   2  18   70.41    8.60
 -12   2  19  203.25   16.71
 -12  -2  19  207.06   17.16
 -12  -2  19  272.12   20.55
 -12   2  19  231.36   14.97
 -12  -2  19  209.83   18.53
 -12   2  19  243.49   18.91
 -12  -2  20   59.94   10.25
 -12   2  20   54.47    7.50
 -12  -2  20   33.14    6.77
 -12   2  20   62.98   10.32
 -12  -2  20   59.70   10.19
 -12  -2  21   24.41    7.72
 -12  -2  21    6.98    3.48
 -12  -2  21   19.87    5.96
 -12   2  21   15.43    4.32
 -12  -2  21   17.85    6.71
 -12   2  21   17.37    5.77
 -12  -2  22   11.85    5.18
 -12   2  22   11.77    4.79
 -12  -2  22   16.78    6.48
 -12   2  22   12.89    4.23
 -12  -2  23   14.79    4.78
 -12   2  23   24.49    6.53
 -12  -2  23   27.72    7.55
 -12   2  23   24.40    6.27
 -12  -2  23   29.18    7.78
 -12   2  23   20.68    4.51
 -12   2  24    8.21    3.58
 -12  -2  24    4.10    3.99
 -12  -2  24    6.49    4.37
 -12   2  24   10.72    5.36
 -12  -2  24    3.03    3.37
 -12   2  24    9.14    4.20
 -12  -2  24    8.02    4.36
 -12  -2  25   16.42    4.50
 -12  -2  25   12.08    3.78
 -12   2  25   15.54    3.85
 -12   2  25   11.03    4.28
 -12  -2  25   13.84    4.67
 -12  -2  25   11.14    3.38
 -12   2  25   13.83    4.23
 -12  -2  25    8.82    3.08
 -12  -2  25   10.08    4.28
 -12  -2  26   11.18    3.60
 -12   2  26   11.12    3.12
 -12  -2  26   16.30    4.22
 -12  -2  26    8.36    2.93
 -12   2  26   12.89    3.91
 -12  -2  26   18.48    4.49
 -12   2  26    9.23    3.19
 -12  -2  26   10.79    3.81
 -12  -2  27   95.16    7.21
 -12  -2  27   95.86    7.06
 -12   2  27   87.48    6.32
 -12  -2  27   97.16    7.62
 -12  -2  28   26.67    3.41
 -12   2  28   23.33    3.11
 -12  -2  28   25.76    3.37
 -12   4   1  703.61   50.87
 -12   4   2  753.53   55.37
 -12   4   3  219.77   29.73
 -12   4   4  285.48   34.85
 -12   4   5  712.19   55.62
 -12   4   6   98.02   20.66
 -12   4   7 1102.31   69.82
 -12   4   8    8.95    8.33
 -12  -4   9  274.31   44.61
 -12   4   9  369.71   41.55
 -12  -4  10   58.03   19.96
 -12   4  10   85.01   19.84
 -12  -4  11  260.35   42.15
 -12   4  11  393.13   44.57
 -12  -4  12   60.23   19.34
 -12  -4  12   96.66   22.52
 -12   4  12  118.08   24.78
 -12  -4  13  109.26   15.35
 -12   4  13  140.15   26.92
 -12  -4  13  109.15   11.75
 -12  -4  13   98.77   22.60
 -12  -4  13   86.24   24.19
 -12  -4  13  119.41   12.72
 -12  -4  14  149.78   32.08
 -12   4  14  225.47   35.51
 -12  -4  14  189.16   19.42
 -12  -4  14  169.07   28.08
 -12   4  14  202.19   13.99
 -12  -4  14  189.28   15.92
 -12  -4  14  190.76   16.09
 -12  -4  15  221.34   39.77
 -12  -4  15  195.20   34.80
 -12   4  15  354.94   45.43
 -12  -4  15  299.51   24.09
 -12  -4  15  315.05   39.61
 -12   4  15  318.35   18.51
 -12  -4  15  289.70   19.56
 -12  -4  15  300.46   20.75
 -12  -4  16  154.42   31.55
 -12   4  16  237.48   37.84
 -12  -4  16  217.66   19.81
 -12  -4  16  206.72   32.14
 -12   4  16  222.13   16.10
 -12  -4  16  189.18   15.79
 -12  -4  16  207.33   17.20
 -12   4  17   15.22    5.47
 -12  -4  17    9.50    3.76
 -12  -4  17   17.75    6.88
 -12  -4  17    7.86    6.08
 -12  -4  18  136.96   12.85
 -12  -4  18  147.12   13.84
 -12  -4  18  146.12   15.62
 -12  -4  18  163.35   17.44
 -12   4  18  150.24   14.69
 -12   4  18  148.71   14.06
 -12  -4  19  204.13   15.98
 -12  -4  19  218.95   16.73
 -12  -4  19  180.35   16.69
 -12  -4  19  244.07   20.62
 -12   4  19  210.99   17.69
 -12   4  19  198.67   16.62
 -12  -4  20   54.36    8.56
 -12  -4  20   55.05    9.19
 -12  -4  20   37.97    7.79
 -12  -4  20   66.21   11.34
 -12   4  20   55.38    9.51
 -12   4  20   47.29    8.93
 -12  -4  21   35.06    7.96
 -12  -4  21   68.81   11.09
 -12  -4  21   61.88    9.11
 -12   4  21   66.73   10.11
 -12  -4  21   61.27    8.94
 -12  -4  22   60.27    9.64
 -12  -4  22   61.75    9.07
 -12  -4  22   66.72   11.10
 -12  -4  22   31.48    6.71
 -12  -4  22   64.42    9.00
 -12   4  22   55.71    8.85
 -12  -4  22   45.08    6.81
 -12  -4  23  145.02   12.64
 -12  -4  23  194.91   14.43
 -12  -4  23  210.98   14.54
 -12  -4  23  129.84   12.13
 -12   4  23  217.57   13.73
 -12  -4  23  193.06   14.19
 -12   4  23  185.80   14.66
 -12  -4  23  234.62   18.72
 -12  -4  24   20.06    5.42
 -12  -4  24   18.57    6.03
 -12  -4  24   22.98    6.01
 -12  -4  24   14.19    4.21
 -12   4  24   14.59    4.29
 -12   4  24   15.12    4.07
 -12  -4  24   23.70    5.67
 -12  -4  25   13.07    4.05
 -12   4  25   13.48    3.27
 -12  -4  25    9.84    3.25
 -12   4  25   12.86    3.65
 -12  -4  25   12.49    4.23
 -12  -4  25   14.36    4.42
 -12  -4  25   10.85    3.95
 -12   4  26   -2.85    2.57
 -12  -4  26    3.30    2.76
 -12  -4  26   -1.09    1.85
 -12   4  26   -0.49    1.38
 -12  -4  26    4.50    2.47
 -12  -4  26    2.96    2.81
 -12  -4  27   72.29    5.48
 -12  -4  27   74.31    5.62
 -12  -4  27   63.18    5.71
 -12  -6 -11  196.55   17.46
 -12  -6 -10   26.56    7.41
 -12  -6  -9  140.65   16.43
 -12   6   4  124.48   22.50
 -12   6   5  149.50   25.41
 -12   6   6  389.41   41.91
 -12  -6   6  308.98   32.04
 -12   6   7   54.26   16.97
 -12  -6   7   44.06   15.28
 -12   6   8   77.89   19.38
 -12  -6   8   60.57   15.47
 -12  -6   9  335.83   34.62
 -12   6   9  448.87   47.35
 -12  -6  10   10.98    5.36
 -12   6  10   14.59    5.24
 -12  -6  10    8.50    5.35
 -12  -6  10    6.13    6.77
 -12  -6  10    2.36   12.41
 -12   6  10    3.73    4.65
 -12  -6  11  437.69   62.23
 -12  -6  11  543.29   23.49
 -12  -6  11  582.43   48.24
 -12  -6  11  645.42   27.06
 -12   6  11  756.87   33.23
 -12  -6  11  583.05   28.62
 -12  -6  11  433.45   24.13
 -12  -6  11  613.13   27.58
 -12   6  11  720.33   61.63
 -12   6  12   35.92   12.94
 -12  -6  12   26.03   11.86
 -12  -6  12   22.55   12.49
 -12  -6  12   25.65    6.91
 -12  -6  12   31.28    7.42
 -12  -6  12   27.91    6.88
 -12  -6  12   31.50    6.88
 -12  -6  13  106.62   12.00
 -12  -6  13   89.22   11.68
 -12  -6  13   70.15   24.94
 -12  -6  13   97.28   21.24
 -12  -6  13   97.37   11.06
 -12  -6  13  101.40   11.93
 -12   6  13  120.27   26.79
 -12  -6  14  109.76   30.12
 -12  -6  14  163.82   28.31
 -12  -6  14  201.85   16.03
 -12  -6  14  160.69   14.56
 -12  -6  14  160.18   15.76
 -12   6  14  213.54   35.51
 -12  -6  14  176.84   15.58
 -12  -6  15  429.56   23.67
 -12  -6  15  437.59   24.27
 -12  -6  15  427.70   24.53
 -12  -6  16   12.50    5.72
 -12  -6  16   16.08    7.33
 -12  -6  16    7.87    6.49
 -12   6  16   13.12    5.52
 -12  -6  16    8.47    5.13
 -12  -6  17    3.59    5.51
 -12  -6  17    9.69    5.04
 -12  -6  17    6.56    5.84
 -12  -6  17    8.99    6.81
 -12  -6  17    0.96    2.88
 -12   6  17    7.45    4.75
 -12  -6  18   -3.71    6.15
 -12  -6  18    7.04    5.42
 -12  -6  18    2.31    4.98
 -12  -6  18   10.37    5.89
 -12  -6  18   -1.38    3.32
 -12   6  18   -0.59    4.24
 -12  -6  19   24.03    5.71
 -12  -6  19   16.46    5.86
 -12   6  19   24.96    6.15
 -12  -6  19   35.12    8.23
 -12  -6  19   36.06    8.53
 -12  -6  19   29.56    9.10
 -12  -6  19   26.62    7.72
 -12  -6  20   80.96    9.03
 -12  -6  20   96.59   12.22
 -12  -6  20  105.83   12.13
 -12   6  20   86.65   10.68
 -12   6  20   74.33   10.08
 -12  -6  20  100.06   11.60
 -12  -6  21    9.46    4.96
 -12  -6  21    7.13    4.07
 -12   6  21    8.19    3.80
 -12  -6  21    0.29    5.05
 -12   6  21    4.73    3.51
 -12  -6  21   13.52    7.32
 -12  -6  22    3.88    5.00
 -12   6  22    4.23    2.99
 -12  -6  22   10.28    5.99
 -12  -6  22    9.26    4.12
 -12   6  22    7.00    3.18
 -12  -6  22    6.59    3.69
 -12  -6  23   78.67    9.27
 -12   6  23   59.03    7.86
 -12  -6  23   73.87    8.63
 -12  -6  23   52.07    7.28
 -12  -6  23   67.24    7.26
 -12   6  23   61.62    6.00
 -12  -6  24   37.79    6.04
 -12   6  24   32.59    5.58
 -12  -6  24   38.70    6.00
 -12  -6  24   36.31    5.01
 -12  -6  24   27.02    4.72
 -12  -6  25   19.51    4.34
 -12   6  25   21.77    4.68
 -12  -6  25    6.68    3.19
 -12  -6  25   22.46    4.15
 -12  -6  25   20.87    3.39
 -12  -6  26    2.78    1.75
 -12   6  26    1.91    1.32
 -12  -6  26   -1.75    1.93
 -12  -8 -12   19.96    6.11
 -12  -8 -11    6.23    4.78
 -12  -8 -10   18.56    7.87
 -12  -8  -9  126.72   16.68
 -12  -8  -8   13.20    8.00
 -12  -8  -7  153.19   19.21
 -12  -8  -6  100.24   14.56
 -12  -8  -5  153.60   18.05
 -12  -8  -4   -1.93    5.56
 -12  -8  -4    0.80    3.87
 -12  -8  -3   94.93   12.94
 -12  -8  -3   84.49   11.78
 -12  -8  -2  103.56   13.50
 -12  -8  -1  310.71   21.42
 -12  -8   0   32.78    9.71
 -12  -8   0   61.49   10.22
 -12  -8   1   82.39   18.14
 -12  -8   1  129.46   14.67
 -12  -8   2  384.19   23.34
 -12  -8   3  160.46   18.64
 -12   8   4   94.23   11.43
 -12  -8   4  105.13   14.09
 -12  -8   4   85.11   12.50
 -12   8   5   57.56    9.52
 -12  -8   5   55.48   10.56
 -12  -8   6   39.52    9.80
 -12   8   6   36.59    7.24
 -12  -8   6   16.47    6.22
 -12   8   7  281.24   20.46
 -12  -8   7  252.29   19.42
 -12  -8   7  283.58   17.09
 -12   8   8   97.24   12.77
 -12  -8   8  115.30   12.16
 -12   8   9  110.35   13.71
 -12  -8   9   90.99   10.93
 -12  -8   9   81.70   10.59
 -12  -8  10   23.70    6.51
 -12  -8  10   34.38    7.82
 -12   8  10   44.41    8.67
 -12  -8  10   28.36    6.45
 -12  -8  10   16.60   11.80
 -12  -8  10   37.11    6.69
 -12  -8  11   75.46   10.44
 -12  -8  11   65.76   10.05
 -12  -8  11   68.66   10.38
 -12   8  11   90.88   12.18
 -12  -8  11   78.09   19.06
 -12  -8  11   60.54   26.10
 -12  -8  11   72.76    9.40
 -12  -8  12   16.18    6.38
 -12  -8  12   34.23    8.46
 -12   8  12   33.06    7.55
 -12  -8  12   30.61    7.81
 -12  -8  12   16.93   18.49
 -12  -8  12   28.18    6.45
 -12  -8  13   28.96    8.15
 -12  -8  13   31.35    7.34
 -12   8  13   45.65    9.22
 -12  -8  13   38.95    8.44
 -12  -8  14  134.68   13.43
 -12  -8  14  134.05   15.22
 -12  -8  14  134.51   13.76
 -12  -8  15   34.75    8.65
 -12  -8  15   27.46    7.24
 -12  -8  15   31.72    8.30
 -12  -8  16   74.03   11.41
 -12  -8  16   61.72    9.86
 -12  -8  16   68.70   10.76
 -12   8  16   48.79    9.18
 -12  -8  17   66.02   10.28
 -12   8  17   57.50    9.10
 -12  -8  17   60.49   10.70
 -12  -8  17   63.04   10.09
 -12  -8  18   93.65   11.70
 -12  -8  18   69.41   12.07
 -12   8  18   95.94   10.97
 -12  -8  18   76.12   10.94
 -12  -8  18   90.57   11.78
 -12  -8  19  286.84   18.35
 -12   8  19  242.26   16.70
 -12  -8  19  262.00   18.89
 -12  -8  19  284.07   18.71
 -12  -8  20   50.95    8.66
 -12  -8  20   37.17    6.95
 -12   8  20   38.15    6.48
 -12   8  20   22.01    5.59
 -12  -8  20   37.67    7.38
 -12  -8  20   19.81    5.45
 -12  -8  21   -0.39    3.82
 -12  -8  21    0.98    3.95
 -12  -8  21    5.94    5.10
 -12  -8  21    9.74    5.38
 -12   8  21    3.26    2.50
 -12  -8  22   27.02    5.95
 -12  -8  22   32.64    6.27
 -12   8  22   17.40    4.56
 -12   8  23   25.31    4.71
 -12  -8  23   37.94    6.54
 -12  -8  23   29.91    6.16
 -12   8  24    7.64    2.56
 -12  -8  24   15.31    4.20
 -12  -8  25   24.81    3.80
 -12 -10 -12   19.90    5.57
 -12 -10 -11    7.09    4.87
 -12 -10 -10   85.94   13.00
 -12 -10  -9   17.33    7.48
 -12 -10  -8  110.57   15.94
 -12 -10  -7   94.39   14.50
 -12 -10  -6  144.95   18.87
 -12 -10  -5   29.71    8.25
 -12 -10  -5   35.00    9.40
 -12 -10  -4    8.98    5.05
 -12 -10  -4    5.87    7.33
 -12 -10  -3  103.52   13.60
 -12 -10  -3   77.12   13.67
 -12 -10  -2  431.83   27.24
 -12 -10  -2  427.08   29.52
 -12 -10  -1   37.86    9.44
 -12 -10  -1   22.84    9.28
 -12 -10   0   12.85    7.53
 -12 -10   0    4.77    6.70
 -12 -10   1  222.48   19.45
 -12 -10   1  164.02   18.97
 -12 -10   2  104.25   15.76
 -12 -10   2   91.26   14.99
 -12 -10   3  197.99   19.03
 -12 -10   3  159.39   18.09
 -12  10   4   12.29    4.67
 -12 -10   4   40.21   11.70
 -12  10   5   28.92    6.05
 -12 -10   5   24.14    7.51
 -12 -10   6  340.83   24.65
 -12  10   6  274.26   20.01
 -12 -10   6  300.53   22.13
 -12  10   7   50.03    9.04
 -12 -10   7  140.77   18.22
 -12 -10   8  216.17   15.52
 -12  10   8  191.19   16.94
 -12 -10   8  177.22   16.95
 -12 -10   9   64.25    9.35
 -12  10   9   51.05    9.31
 -12 -10   9   37.17    7.90
 -12 -10  10  227.15   16.54
 -12  10  10  207.04   18.48
 -12 -10  10  176.62   17.07
 -12 -10  11   54.05    8.57
 -12  10  11   65.49   10.49
 -12 -10  11   51.72    8.86
 -12 -10  12   64.20    9.62
 -12  10  12   67.25   10.83
 -12 -10  12   46.74    9.67
 -12  10  13   55.30   10.17
 -12 -10  13   51.64    9.04
 -12 -10  14   63.25   10.24
 -12 -10  15   19.98    7.01
 -12 -10  16   50.65    8.84
 -12 -10  16   28.45   10.27
 -12  10  16   36.70    6.80
 -12 -10  17   53.65    8.97
 -12 -10  17   41.63    9.85
 -12  10  17   48.27    7.26
 -12 -10  18  123.09   12.26
 -12  10  18  113.95    9.58
 -12 -10  18  100.47   12.88
 -12  10  19    7.96    2.79
 -12  10  19   12.32    3.08
 -12 -10  19   18.54    6.40
 -12  10  20   16.98    4.03
 -12 -10  20   21.80    5.28
 -12  10  20   22.77    3.51
 -12 -10  21   28.75    5.47
 -12  10  21   23.32    4.05
 -12  10  22    4.93    1.85
 -12 -10  22   11.71    3.21
 -12 -10  23    1.20    1.38
 -12 -12 -11   30.60    5.66
 -12 -12 -10   10.19    4.83
 -12 -12  -9    1.95    4.23
 -12 -12  -8    9.63    6.02
 -12 -12  -7   26.78    8.59
 -12 -12  -6   55.07   10.87
 -12 -12  -5    2.79    4.00
 -12 -12  -5    2.23    6.47
 -12 -12  -4   23.70    6.70
 -12 -12  -4   25.37    9.32
 -12 -12  -3   40.08    8.83
 -12 -12  -3   51.55   11.13
 -12 -12  -2   28.87    7.96
 -12 -12  -2   39.38   10.71
 -12 -12  -1   40.51    9.50
 -12 -12  -1   45.32   10.87
 -12 -12   0   13.10    7.87
 -12 -12   0    6.24    6.55
 -12 -12   1   15.26    8.78
 -12 -12   1    8.77    7.22
 -12 -12   2   28.72    8.98
 -12 -12   2   25.10    8.44
 -12 -12   3   42.84   10.13
 -12 -12   3   39.70    9.82
 -12  12   4    3.62    2.84
 -12 -12   4    6.80    6.03
 -12 -12   5   89.09   13.85
 -12  12   5   57.21    9.11
 -12 -12   5   64.80   10.79
 -12 -12   6   61.95   12.84
 -12  12   6   30.26    6.46
 -12 -12   7  103.04   13.89
 -12  12   7   89.89   11.06
 -12 -12   8   68.62   12.36
 -12  12   8   61.49    9.90
 -12 -12   9  138.52   14.99
 -12  12   9  120.86   13.70
 -12 -12   9  115.28   10.78
 -12 -12  10   80.93   11.67
 -12  12  10   79.45   11.79
 -12 -12  10   79.71    9.13
 -12 -12  11   -0.81    4.11
 -12 -12  11   -0.28    4.06
 -12  12  11    5.46    4.85
 -12 -12  11   -4.94    4.68
 -12 -12  12    6.00    3.57
 -12  12  12   19.91    6.41
 -12 -12  12   12.13    5.08
 -12 -12  13   38.31    6.86
 -12 -12  13   32.82    9.49
 -12 -12  14   19.99    5.90
 -12 -12  14   24.38    8.69
 -12 -12  15   35.84    7.22
 -12  12  15   26.34    4.36
 -12 -12  15   30.09    8.18
 -12 -12  16   17.30    6.10
 -12  12  16   18.12    3.63
 -12 -12  16   10.63    3.37
 -12 -12  17   73.99    8.93
 -12  12  17   59.37    5.22
 -12 -12  18   37.36    5.00
 -12 -12  18   63.05    7.38
 -12 -12  19   16.11    3.79
 -12 -14  -8   24.17    4.67
 -12 -14  -8   24.52    4.72
 -12 -14  -7    2.56    2.81
 -12 -14  -7    8.34    3.45
 -12 -14  -6    7.75    4.53
 -12 -14  -6    3.06    4.06
 -12 -14  -5    4.56    4.26
 -12 -14  -5    7.96    4.57
 -12 -14  -4   29.13    5.27
 -12 -14  -4   26.77    6.40
 -12 -14  -4   29.63    7.01
 -12 -14  -3   -2.15    3.35
 -12 -14  -3   -2.18    4.60
 -12 -14  -3    3.77    5.08
 -12 -14  -2    2.06    3.18
 -12 -14  -2    0.55    3.87
 -12 -14  -2    2.58    4.33
 -12 -14  -1   34.07    6.82
 -12 -14  -1   27.66    6.01
 -12 -14  -1   30.89    7.55
 -12 -14   0   15.08    5.56
 -12 -14   0   13.56    6.26
 -12 -14   1   55.65    8.88
 -12 -14   1   45.27    8.35
 -12 -14   2   33.50    8.41
 -12 -14   2   17.35    6.22
 -12 -14   3   19.85    7.35
 -12 -14   3    4.64    3.72
 -12 -14   4   64.41   10.53
 -12 -14   4   25.41    6.27
 -12 -14   5  126.21   12.98
 -12 -14   6   37.30    8.68
 -12 -14   6   14.00    6.48
 -12 -14   7   43.81    8.35
 -12 -14   7   29.56    7.02
 -12 -14   8   28.18    6.84
 -12 -14   8   16.61    6.30
 -12 -14   9   -0.09    3.30
 -12 -14   9    6.29    4.16
 -12 -14   9   -4.05    4.49
 -12 -14  10   14.53    4.16
 -12 -14  10    9.27    3.96
 -12 -14  10   12.53    5.03
 -12 -14  11   19.02    4.11
 -12 -14  11    9.67    3.71
 -12 -14  11    9.96    4.22
 -12 -14  12   14.51    5.16
 -12  14  13    7.64    2.28
 -12 -14  13   12.07    4.35
 -12  14  14    5.40    1.74
 -12 -14  14    0.50    2.99
 -12 -14  15   45.57    6.46
 -12 -14  16   22.08    4.07
 -12 -16   2   17.06    3.93
 -12 -16   3   17.89    3.59
 -12 -16   3   18.25    3.46
 -12 -16   4   22.15    3.99
 -12 -16   4   21.28    4.15
 -12 -16   4   20.07    3.81
 -12 -16   4   29.08    4.83
 -12 -16   5    3.57    2.11
 -12 -16   5    2.15    1.98
 -12 -16   5    2.02    2.08
 -12 -16   6   20.94    4.08
 -12 -16   6   20.43    3.75
 -12 -16   7   15.02    3.50
 -12 -16   7   20.51    3.99
 -12 -16   8   10.37    3.30
 -12 -16   8   14.26    3.34
 -12 -16   9   10.70    3.16
 -12 -16   9    4.83    2.10
 -11   1  -1  720.24   51.66
 -11   1   0   89.43   17.72
 -11   1   1  102.72   19.48
 -11   1   2 1464.19   76.10
 -11   1   3  607.50   49.41
 -11   1   4  159.53   25.79
 -11   1   5  717.71   55.84
 -11   1   6  176.28   27.77
 -11  -1   6  136.33   26.32
 -11   1   7 1139.38   72.24
 -11  -1   7  965.24   66.71
 -11  -1   8   96.56   22.49
 -11   1   8  127.70   24.98
 -11   1   9   77.11   19.78
 -11  -1   9   64.93   18.36
 -11   1  10    9.48    8.72
 -11  -1  10    2.98    8.11
 -11   1  11  754.08   61.62
 -11  -1  11  695.91   62.06
 -11   1  11  707.95   57.98
 -11  -1  12  135.48   27.42
 -11   1  12  127.12   25.12
 -11  -1  13  273.80   38.68
 -11  -1  13  220.93   34.51
 -11   1  13  280.99   38.08
 -11  -1  14   10.70    8.54
 -11   1  14    9.86    9.74
 -11   1  15  178.44   13.05
 -11  -1  15  157.39   13.23
 -11   1  15  203.80   33.09
 -11  -1  15  174.06   30.49
 -11  -1  15  170.99   13.90
 -11  -1  16   28.66    6.95
 -11  -1  16   24.23    7.43
 -11   1  16   32.86    7.24
 -11   1  16   26.27    6.01
 -11   1  16   29.00    6.31
 -11  -1  16   26.17    5.90
 -11   1  16   21.02    5.11
 -11  -1  16   21.85   11.84
 -11  -1  16   28.02   13.39
 -11   1  16   36.21   14.95
 -11  -1  17   29.41    6.24
 -11  -1  17   21.66    7.15
 -11   1  17   34.14    7.96
 -11   1  17   31.95    6.75
 -11   1  17   31.10    7.11
 -11  -1  17   27.63    6.66
 -11   1  17   26.05    6.81
 -11  -1  17   18.93    8.41
 -11   1  17   26.08   14.26
 -11   1  17   34.90   13.62
 -11  -1  17   24.88   11.22
 -11  -1  18  125.34   27.70
 -11   1  18  140.31   24.42
 -11  -1  18  122.93   12.38
 -11  -1  18  152.94   28.60
 -11   1  18  169.41   29.81
 -11   1  18  168.84   15.36
 -11  -1  18  151.01   14.63
 -11  -1  18  166.45   15.48
 -11   1  18  151.66   13.45
 -11   1  18  177.68   16.14
 -11   1  18  123.78   13.56
 -11  -1  19  171.08   16.02
 -11   1  19  191.35   16.84
 -11  -1  19  132.24   13.19
 -11  -1  19  192.48   16.67
 -11   1  19  168.86   14.09
 -11   1  20   93.11   12.30
 -11  -1  20   86.84   11.58
 -11   1  20   87.44   10.19
 -11  -1  20   85.21   11.07
 -11  -1  21   96.07   12.10
 -11   1  21  101.13   12.14
 -11  -1  21   98.01   13.38
 -11  -1  21  102.15   11.70
 -11   1  21   89.87   10.32
 -11  -1  22   22.61    7.17
 -11   1  22   20.90    5.74
 -11  -1  22   18.29    7.23
 -11   1  22   22.89    6.92
 -11   1  22   20.70    5.43
 -11  -1  22   24.19    6.75
 -11   1  23   85.00   10.64
 -11  -1  23   87.68   11.32
 -11   1  23   87.07   11.58
 -11  -1  23   75.55   10.48
 -11   1  23   74.35    9.10
 -11  -1  23   84.88   10.35
 -11  -1  24   46.88    8.13
 -11   1  24   45.28    7.66
 -11   1  24   41.86    6.91
 -11  -1  24   55.91    7.91
 -11  -1  24   36.29    7.19
 -11   1  24   39.40    6.57
 -11  -1  25   68.50    8.12
 -11   1  25  106.36   10.20
 -11  -1  25   98.87   10.48
 -11   1  25  100.74   10.38
 -11  -1  25  105.87   10.29
 -11   1  25   91.34    8.86
 -11  -1  26   18.40    4.72
 -11   1  26   10.93    3.01
 -11  -1  26   15.39    3.80
 -11   1  26   23.96    4.63
 -11  -1  26   26.10    5.21
 -11  -1  26   25.44    5.05
 -11   1  26   27.46    5.13
 -11  -1  26   19.96    4.37
 -11   1  27   33.29    4.84
 -11  -1  27   35.82    4.96
 -11  -1  27   41.50    5.21
 -11  -1  27   43.39    5.72
 -11   1  27   41.87    5.38
 -11   1  27   29.19    4.35
 -11  -1  27   29.39    4.47
 -11   1  27   38.67    4.95
 -11  -1  27   31.94    4.41
 -11  -1  28   44.48    4.52
 -11   1  28   50.22    5.18
 -11  -1  28   48.70    4.70
 -11   3   1  129.34   20.20
 -11   3   2   63.51   14.96
 -11   3   3 1206.83   66.96
 -11   3   4 1138.34   65.51
 -11   3   5  614.83   48.78
 -11   3   6  578.22   47.69
 -11   3   7  479.66   44.22
 -11   3   8 1370.33   75.46
 -11  -3   9  123.90   26.72
 -11   3   9  164.91   27.47
 -11  -3  10    6.62    8.68
 -11   3  10   17.80   10.38
 -11  -3  11  743.94   67.09
 -11   3  11  940.00   66.52
 -11  -3  12  499.59   54.30
 -11   3  12  654.66   56.80
 -11  -3  13  430.99   51.48
 -11   3  13  551.12   53.10
 -11  -3  13  502.06   49.20
 -11  -3  14   35.99   14.83
 -11  -3  14   33.96   15.85
 -11   3  14   41.27   15.98
 -11  -3  14   16.68   10.30
 -11  -3  15   39.08    7.02
 -11  -3  15   30.69    7.08
 -11  -3  15   39.49    7.78
 -11   3  15   52.88    9.50
 -11  -3  15   27.81    6.66
 -11   3  15   39.14    6.95
 -11  -3  15   40.39   15.40
 -11  -3  15   35.50   15.24
 -11   3  15   40.45   14.53
 -11  -3  15   27.54   13.09
 -11  -3  16   59.59   17.85
 -11   3  16   80.96   20.99
 -11  -3  16   77.06   10.96
 -11  -3  16   74.86   10.95
 -11   3  16   82.97   10.12
 -11   3  16  100.03   12.73
 -11  -3  16   60.74    9.71
 -11   3  16   79.81    9.42
 -11  -3  16   71.66   21.43
 -11  -3  16   63.89    8.54
 -11  -3  17  336.01   23.27
 -11   3  17  396.45   22.16
 -11  -3  17  399.59   24.55
 -11   3  17  455.61   51.10
 -11  -3  17  326.77   21.86
 -11   3  17  352.92   20.66
 -11  -3  17  381.36   46.31
 -11   3  18   99.45   12.02
 -11  -3  18   90.13   12.24
 -11  -3  18   91.22   12.86
 -11   3  18  109.20   11.70
 -11  -3  18  107.40   13.63
 -11   3  19   25.14    7.38
 -11  -3  19   23.80    7.80
 -11   3  19   20.54    6.05
 -11  -3  19   22.99    7.61
 -11  -3  19   25.16    7.68
 -11  -3  19   12.55    5.72
 -11   3  19   25.05    6.31
 -11  -3  20  159.39   16.35
 -11  -3  20  110.41   12.27
 -11  -3  20  140.48   15.82
 -11   3  20  157.02   15.60
 -11  -3  20  175.30   16.49
 -11   3  20  159.10   14.00
 -11  -3  21   11.80    5.41
 -11  -3  21   30.01    8.22
 -11   3  21   28.48    7.39
 -11  -3  21   10.43    3.96
 -11  -3  21   26.75    7.42
 -11   3  21   23.89    5.68
 -11  -3  22   -5.41    4.86
 -11   3  22    5.92    3.49
 -11  -3  22    4.70    4.75
 -11  -3  22    3.66    5.02
 -11   3  22    1.79    3.41
 -11  -3  23   35.07    7.07
 -11  -3  23   56.60    9.74
 -11   3  23   42.55    6.53
 -11  -3  23   45.10    7.78
 -11  -3  23   56.67    9.35
 -11   3  23   47.58    7.59
 -11   3  23   49.45    8.55
 -11   3  24   76.34    9.53
 -11  -3  24   75.72    9.03
 -11  -3  24   53.85    7.78
 -11  -3  24   73.06    8.98
 -11  -3  24   87.33   10.72
 -11   3  24   82.23    8.66
 -11   3  24   68.48    7.79
 -11  -3  24   99.17   11.55
 -11   3  25   28.38    4.95
 -11  -3  25   31.48    6.38
 -11  -3  25   36.63    6.93
 -11  -3  25   22.65    4.39
 -11  -3  25   26.89    5.37
 -11   3  25   27.01    5.77
 -11  -3  25   23.87    5.00
 -11  -3  25   27.86    6.09
 -11   3  26    1.87    1.88
 -11  -3  26    3.63    3.07
 -11  -3  26    1.06    2.81
 -11  -3  26   -1.96    2.37
 -11   3  26   -0.14    2.10
 -11  -3  26    4.35    3.30
 -11  -3  26    4.92    3.42
 -11  -3  27   11.53    3.09
 -11  -3  27   10.23    2.53
 -11  -3  27   12.73    3.53
 -11   3  27   13.11    2.56
 -11   3  27   10.16    2.82
 -11  -3  27    9.67    2.82
 -11  -3  28   23.96    3.23
 -11   3  28   15.33    2.57
 -11  -5  -1  136.10   20.82
 -11  -5   0  114.75   20.23
 -11  -5   1   56.10   14.70
 -11   5   2 1034.97   58.62
 -11   5   3   89.00   17.36
 -11   5   4 2028.29   87.63
 -11   5   5   37.96   12.11
 -11   5   6  148.42   24.19
 -11   5   7   24.38   10.50
 -11   5   8  865.59   60.64
 -11   5   9  158.89   26.74
 -11  -5   9  123.76   21.26
 -11   5  10   91.78   20.29
 -11  -5  10   83.94   18.60
 -11  -5  10   73.38   23.92
 -11   5  11   40.39   13.95
 -11  -5  11   34.00   12.71
 -11  -5  11   18.12   11.52
 -11  -5  12  552.33   62.63
 -11  -5  12  603.36   50.75
 -11  -5  13    3.95    5.06
 -11  -5  13   -0.18    4.67
 -11  -5  13    6.13    4.09
 -11  -5  13    0.28    3.49
 -11  -5  13   -7.20    7.34
 -11  -5  13    9.40    8.71
 -11   5  13    1.98    4.90
 -11   5  14   16.51    9.20
 -11  -5  14    9.76    5.08
 -11  -5  14    1.22    4.54
 -11  -5  14    8.16    4.79
 -11  -5  14    6.35    4.43
 -11   5  14   12.60    5.19
 -11  -5  14    8.72   10.58
 -11  -5  14   12.50    9.57
 -11   5  15   24.49    6.07
 -11  -5  15   21.35    5.70
 -11   5  15   23.38   12.48
 -11  -5  15   21.03    6.70
 -11  -5  15   21.54    7.81
 -11  -5  15   21.23    6.31
 -11  -5  15   24.74   13.78
 -11  -5  15   21.16   11.95
 -11   5  15   30.20    6.59
 -11   5  16  434.04   22.75
 -11   5  16  461.89   26.00
 -11  -5  16  403.18   47.29
 -11  -5  16  311.02   45.85
 -11  -5  16  408.86   22.32
 -11  -5  16  366.52   21.53
 -11  -5  16  384.22   23.59
 -11  -5  16  374.61   20.76
 -11  -5  16  401.46   26.67
 -11  -5  17   37.12    7.44
 -11  -5  17   32.60    7.12
 -11  -5  17   33.02    7.46
 -11  -5  17   39.67    9.61
 -11   5  17   41.37    8.42
 -11   5  17   31.87    6.78
 -11  -5  18  183.24   15.57
 -11  -5  18  177.22   16.30
 -11  -5  18  170.80   14.52
 -11  -5  18  174.32   17.80
 -11   5  18  203.37   17.56
 -11   5  18  170.07   15.38
 -11  -5  19  152.54   15.96
 -11   5  19  134.94   12.57
 -11  -5  19  131.10   13.98
 -11  -5  19  143.28   13.12
 -11   5  19  128.09   13.86
 -11  -5  19  137.15   13.99
 -11  -5  20   32.48    8.72
 -11   5  20   22.53    5.16
 -11  -5  20   16.13    6.90
 -11  -5  20   28.76    7.29
 -11  -5  20   31.49    6.95
 -11  -5  20   25.23    7.49
 -11  -5  20   19.87    5.48
 -11   5  20   29.11    7.29
 -11  -5  21   45.17    8.66
 -11  -5  21   52.09   10.12
 -11  -5  21   21.66    5.98
 -11  -5  21   41.98    7.73
 -11  -5  21   50.19    8.18
 -11   5  21   39.39    8.09
 -11  -5  21   33.81    6.68
 -11  -5  22   17.91    6.23
 -11  -5  22   20.04    7.56
 -11  -5  22   18.45    6.54
 -11  -5  22   18.50    5.62
 -11   5  22    5.60    3.18
 -11  -5  22    2.97    3.57
 -11   5  22   11.01    4.85
 -11  -5  22    9.04    3.97
 -11  -5  23    9.90    5.47
 -11  -5  23    5.63    5.04
 -11  -5  23   11.08    5.81
 -11  -5  23    2.69    3.54
 -11   5  23    7.11    3.05
 -11  -5  23   10.77    4.45
 -11   5  23    6.43    3.69
 -11  -5  23    5.84    3.51
 -11  -5  24   72.17    8.09
 -11  -5  24   72.10    8.12
 -11   5  24   67.83    8.69
 -11  -5  24   96.48   11.64
 -11  -5  24   74.74    8.46
 -11  -5  24   76.38    8.19
 -11   5  24   60.33    5.98
 -11  -5  25    2.08    3.10
 -11  -5  25    3.72    3.41
 -11  -5  25   -1.48    2.63
 -11   5  25    4.03    2.63
 -11  -5  25    8.58    4.27
 -11  -5  25    5.82    3.45
 -11   5  26   11.35    3.38
 -11  -5  26   12.62    3.04
 -11  -5  26   11.19    3.23
 -11  -5  26    7.23    2.73
 -11  -5  26   11.71    3.22
 -11   5  27   16.82    3.07
 -11  -5  27   17.31    3.09
 -11  -7 -11  126.54   15.23
 -11  -7 -10   35.28    9.07
 -11  -7  -9   59.37   10.89
 -11  -7  -8   74.84   12.33
 -11  -7  -7   58.92   11.38
 -11  -7  -3   71.55   10.01
 -11  -7  -2   78.26   17.91
 -11  -7  -1   12.68    6.40
 -11  -7   0  231.61   31.23
 -11  -7   1  297.72   36.90
 -11  -7   2   33.78   15.71
 -11  -7   3  779.58   62.38
 -11   7   5   35.86   12.11
 -11   7   6  219.11   32.07
 -11  -7   7  276.88   29.60
 -11   7   7  357.92   41.34
 -11  -7   8  209.45   25.69
 -11   7   8  271.17   36.56
 -11   7   9   83.02   11.10
 -11   7   9   86.06   21.55
 -11  -7   9   67.64   15.34
 -11   7  10    7.87    5.54
 -11  -7  10    7.79    5.14
 -11  -7  10    2.71    3.53
 -11  -7  10    6.48    4.27
 -11   7  10    3.51    3.37
 -11  -7  10    6.45    3.64
 -11  -7  10    4.52    6.24
 -11  -7  11  261.44   32.64
 -11   7  11  335.04   22.77
 -11  -7  11  292.85   18.49
 -11  -7  11  208.09   16.15
 -11  -7  11  294.23   19.63
 -11  -7  11  271.42   17.26
 -11  -7  11  163.47   38.31
 -11  -7  12  204.54   30.12
 -11   7  12  251.72   19.95
 -11  -7  12  218.34   16.51
 -11  -7  12  239.97   17.42
 -11  -7  12  217.93   15.85
 -11  -7  12  159.88   38.32
 -11  -7  13  212.60   31.15
 -11  -7  13  222.77   17.20
 -11   7  13  245.79   19.48
 -11  -7  13  208.46   16.12
 -11  -7  13  201.71   16.79
 -11  -7  14   53.05    8.75
 -11   7  14   55.40    9.33
 -11  -7  14   42.52    9.10
 -11  -7  14   39.75   15.55
 -11  -7  14   45.61    8.68
 -11  -7  15  170.48   16.02
 -11  -7  15  189.31   16.76
 -11  -7  15  178.42   16.14
 -11   7  16  156.92   15.09
 -11  -7  16  169.86   15.93
 -11  -7  16  164.05   14.90
 -11  -7  16  174.42   16.11
 -11   7  16  155.74   14.38
 -11   7  17  174.81   15.72
 -11  -7  17  180.25   16.35
 -11  -7  17  167.90   16.32
 -11  -7  17  174.98   15.96
 -11   7  17  168.70   15.39
 -11  -7  18   42.36    8.56
 -11  -7  18   28.37    9.77
 -11  -7  18   43.06    9.15
 -11  -7  18   32.85    6.14
 -11  -7  18   46.37    9.69
 -11   7  18   49.73    8.59
 -11   7  18   47.44    8.92
 -11  -7  19   88.13   11.89
 -11  -7  19   47.23    9.03
 -11   7  19   82.60   10.35
 -11  -7  19   65.61    8.32
 -11  -7  19   82.39   11.44
 -11  -7  19   83.75   11.43
 -11  -7  20  224.79   17.92
 -11  -7  20  218.59   16.11
 -11   7  20  211.41   15.00
 -11  -7  20  185.56   12.74
 -11  -7  20  190.74   15.99
 -11  -7  21   64.88   10.07
 -11   7  21   42.55    7.61
 -11  -7  21   69.04    9.75
 -11  -7  21   56.91    6.98
 -11  -7  21   58.74    8.63
 -11  -7  22   26.42    6.90
 -11   7  22   15.20    4.84
 -11  -7  22   26.48    5.62
 -11  -7  22   24.35    4.65
 -11  -7  22   23.03    6.21
 -11  -7  23   17.97    5.31
 -11   7  23    5.25    2.75
 -11  -7  23   14.40    4.59
 -11  -7  23    7.59    3.24
 -11  -7  23   10.15    3.31
 -11  -7  24   95.58   10.82
 -11   7  24  100.76    9.63
 -11  -7  25   21.48    4.26
 -11   7  25   22.83    4.16
 -11  -7  25   29.71    4.63
 -11   7  26    2.56    1.11
 -11  -9 -12   93.67   12.28
 -11  -9 -11   11.64    5.76
 -11  -9 -10    3.04    5.91
 -11  -9  -9   76.50   13.53
 -11  -9  -8   39.17   10.32
 -11  -9  -7   21.32    9.30
 -11  -9  -6   93.25   14.43
 -11  -9  -5  348.73   23.87
 -11  -9  -5  306.14   25.87
 -11  -9  -4  249.33   20.27
 -11  -9  -4  245.72   22.42
 -11  -9  -3   18.53    6.89
 -11  -9  -3   24.96    8.25
 -11  -9  -2   23.22    7.08
 -11  -9  -2   18.03    8.06
 -11  -9  -1   67.91   18.91
 -11  -9  -1   85.91   11.75
 -11  -9  -1   91.62   14.09
 -11  -9   0   61.86   16.09
 -11  -9   0  100.22   12.32
 -11  -9   0   91.71   13.15
 -11  -9   1  349.92   23.30
 -11  -9   1  335.03   24.58
 -11  -9   2   50.76   18.84
 -11  -9   2  104.61   15.51
 -11  -9   2   60.63   13.35
 -11  -9   3  116.38   15.04
 -11  -9   3  111.22   26.26
 -11   9   3  117.70   12.46
 -11  -9   3  121.96   14.20
 -11  -9   4   52.71   10.25
 -11   9   4   37.06    7.42
 -11  -9   5   39.16    9.09
 -11   9   5   47.02    8.26
 -11   9   6   67.82    9.88
 -11  -9   6   67.50   11.78
 -11  -9   7   18.74    6.93
 -11   9   7   30.70    7.43
 -11  -9   7   42.75    7.65
 -11  -9   8   15.59    6.78
 -11   9   8   17.67    6.16
 -11  -9   8   25.88    6.01
 -11   9   9  171.59   16.42
 -11  -9   9  178.66   14.80
 -11  -9   9  144.26   15.01
 -11  -9  10   32.48   21.25
 -11  -9  10   19.58    5.95
 -11  -9  10   21.11    7.36
 -11   9  10   23.83    6.79
 -11  -9  11   39.49    8.19
 -11  -9  11   37.28    7.50
 -11   9  11   37.42    8.07
 -11  -9  11   26.29    7.49
 -11   9  12   82.49   12.15
 -11  -9  12   68.83    9.90
 -11  -9  12   70.46    9.55
 -11  -9  12   59.20    9.26
 -11  -9  12   71.37   11.78
 -11   9  13  152.63   15.64
 -11  -9  13  152.06   14.43
 -11  -9  13  143.97   13.14
 -11  -9  13  148.19   15.83
 -11   9  14   86.67   12.18
 -11  -9  14   79.36   11.40
 -11  -9  14   83.86   11.11
 -11  -9  14   74.82   11.56
 -11   9  15  125.38   14.86
 -11  -9  15  126.50   13.34
 -11  -9  15  123.15   14.80
 -11  -9  15  132.46   14.01
 -11  -9  16   19.33    6.85
 -11  -9  16   22.29    8.40
 -11  -9  16   17.04    7.19
 -11   9  16   14.40    4.93
 -11   9  17   22.90    5.81
 -11  -9  17   35.84    9.00
 -11  -9  17   28.24    7.47
 -11  -9  17   25.16    7.82
 -11  -9  17   18.22    8.75
 -11   9  18   68.79    8.18
 -11  -9  18   69.02    9.85
 -11  -9  18   65.78    9.75
 -11  -9  18   71.02   10.86
 -11  -9  18   45.17    9.94
 -11   9  19  153.00   11.26
 -11  -9  19  184.29   15.64
 -11  -9  19  177.13   14.55
 -11   9  20   77.39    7.18
 -11  -9  20   87.31   10.45
 -11  -9  20  104.39   12.04
 -11  -9  21   46.47    7.09
 -11   9  21   37.65    6.72
 -11  -9  22    9.01    3.80
 -11   9  22    6.11    2.72
 -11  -9  23   32.16    5.03
 -11   9  23   18.79    3.98
 -11  -9  24   11.36    3.04
 -11   9  24    6.36    1.98
 -11 -11 -15    8.65    3.37
 -11 -11 -12   10.31    4.31
 -11 -11 -11    6.35    4.67
 -11 -11 -10   56.58   10.27
 -11 -11  -9  115.92   15.30
 -11 -11  -8   21.73    8.11
 -11 -11  -7   14.56    8.38
 -11 -11  -6    2.74    6.28
 -11 -11  -5  181.93   20.35
 -11 -11  -5  168.42   17.20
 -11 -11  -4   22.53   10.02
 -11 -11  -4   20.00    7.17
 -11 -11  -3   86.31   14.51
 -11 -11  -3   78.68   12.66
 -11 -11  -2   19.15    8.88
 -11 -11  -2   19.90    7.75
 -11 -11  -1  121.58   15.96
 -11 -11  -1  112.29   15.06
 -11 -11   0   66.01   12.18
 -11 -11   0   63.94   12.60
 -11 -11   1   32.28   10.61
 -11 -11   1   48.72   11.19
 -11 -11   2   40.45   10.70
 -11 -11   2   56.43   12.99
 -11  11   3  119.32   12.29
 -11 -11   3  166.22   18.13
 -11 -11   3  166.32   19.07
 -11  11   4   79.93   10.43
 -11 -11   4  122.01   15.57
 -11  11   5   52.95    8.46
 -11 -11   5   75.99   12.56
 -11 -11   6  264.77   21.95
 -11  11   6  187.06   16.43
 -11 -11   7  205.60   20.09
 -11  11   7  141.09   15.02
 -11 -11   8   88.97   13.23
 -11  11   8   78.89   11.51
 -11 -11   8  100.80   10.88
 -11  11   9   11.77    5.20
 -11 -11   9   12.79    5.99
 -11 -11   9   15.99    5.70
 -11 -11  10  133.09   14.77
 -11  11  10  144.26   15.46
 -11 -11  10  136.05   13.04
 -11 -11  11  105.89   12.92
 -11  11  11  152.55   16.09
 -11 -11  11  132.35   12.98
 -11 -11  12   46.35    9.05
 -11  11  12   65.92   11.43
 -11 -11  12   70.01   10.14
 -11  11  13   34.67    8.52
 -11 -11  13   32.35    7.70
 -11 -11  14   43.72   11.53
 -11 -11  14   59.29    9.10
 -11  11  14   54.82   10.11
 -11 -11  15   16.02    5.78
 -11 -11  15   22.12    9.69
 -11  11  15   24.35    5.25
 -11 -11  16   19.13    6.35
 -11 -11  16   19.86    8.07
 -11  11  16   21.30    4.62
 -11 -11  17   14.15    5.96
 -11 -11  17   13.70    7.57
 -11  11  17   14.12    3.17
 -11 -11  18  120.17   12.49
 -11  11  18  100.97    7.34
 -11  11  19   25.72    4.89
 -11 -11  19   31.45    5.97
 -11  11  20    4.34    2.47
 -11 -11  20    0.26    2.94
 -11 -11  20   -1.12    2.14
 -11 -11  21   47.44    5.18
 -11 -11  21   29.68    5.01
 -11 -13 -12    9.84    3.37
 -11 -13 -11    9.47    3.83
 -11 -13 -11   11.88    3.40
 -11 -13 -10    4.13    3.43
 -11 -13 -10    7.28    3.87
 -11 -13  -9   -0.15    3.55
 -11 -13  -8   18.66    5.73
 -11 -13  -7   14.90    6.00
 -11 -13  -6    7.95    6.26
 -11 -13  -5   19.87    5.78
 -11 -13  -5   23.96    8.13
 -11 -13  -4   39.82    7.63
 -11 -13  -4   55.60   11.15
 -11 -13  -3   23.90    7.15
 -11 -13  -3   17.12    7.72
 -11 -13  -2   20.08    7.22
 -11 -13  -2   22.67    6.97
 -11 -13  -1   65.65   10.79
 -11 -13  -1   48.48    9.15
 -11 -13  -1   48.82   10.08
 -11 -13   0   22.82    8.51
 -11 -13   0    7.73    4.59
 -11 -13   0   24.04    7.90
 -11 -13   1   19.86    8.34
 -11 -13   1   25.58    8.89
 -11 -13   2   35.74   10.47
 -11 -13   2   13.39    7.00
 -11 -13   3   88.66   14.95
 -11 -13   3   89.63   12.52
 -11  13   4   24.59    6.16
 -11 -13   4   37.98    9.13
 -11  13   5   15.94    4.79
 -11 -13   5   15.98    5.90
 -11  13   6  156.77   14.98
 -11 -13   6  212.99   19.13
 -11 -13   7   58.20   11.97
 -11  13   7   17.17    4.34
 -11 -13   8   36.25    8.47
 -11  13   8   32.13    7.95
 -11 -13   8   36.69    8.05
 -11  13   9   77.95   11.83
 -11 -13   9   85.41   12.53
 -11 -13   9   72.63   10.76
 -11  13  10   46.60    9.10
 -11 -13  10   51.11    8.07
 -11 -13  10   54.36   10.04
 -11 -13  10   38.10    8.04
 -11  13  11   39.79    9.02
 -11 -13  11   50.93    7.98
 -11 -13  11   29.45    8.71
 -11 -13  11   38.47    7.24
 -11 -13  12    3.88    3.13
 -11  13  12   11.27    5.34
 -11 -13  12    9.87    6.18
 -11 -13  12    5.83    3.82
 -11 -13  13   29.87    8.06
 -11 -13  14   46.83    8.77
 -11  13  14   34.82    4.66
 -11 -13  15    7.66    5.14
 -11  13  15    0.78    1.67
 -11 -13  16    6.82    4.16
 -11 -13  17   27.02    5.61
 -11 -13  18   55.66    6.43
 -11 -13  19   14.97    3.05
 -11 -15  -7   10.65    3.15
 -11 -15  -7    5.86    2.55
 -11 -15  -6   10.51    3.63
 -11 -15  -6    5.59    3.02
 -11 -15  -5   25.52    5.40
 -11 -15  -5   22.76    4.91
 -11 -15  -4    3.66    3.49
 -11 -15  -4    0.07    2.80
 -11 -15  -3   83.83   10.06
 -11 -15  -3   83.89    8.94
 -11 -15  -3   88.11    8.45
 -11 -15  -2   10.49    4.68
 -11 -15  -2    3.20    3.12
 -11 -15  -2   11.96    4.01
 -11 -15  -1   13.73    4.52
 -11 -15  -1   14.80    4.54
 -11 -15   0    2.23    2.27
 -11 -15   0    1.13    3.45
 -11 -15   0   -1.19    2.71
 -11 -15   0    4.96    4.30
 -11 -15   1   23.71    5.89
 -11 -15   1   18.83    5.48
 -11 -15   2   34.71    7.17
 -11 -15   2   25.34    6.23
 -11 -15   3   13.57    5.78
 -11 -15   3    0.95    3.35
 -11 -15   4   40.06    7.21
 -11 -15   4   25.01    5.32
 -11 -15   5   55.32    8.32
 -11 -15   6   34.10    6.96
 -11 -15   7   19.54    5.43
 -11 -15   7    7.35    3.42
 -11 -15   7   14.01    4.69
 -11 -15   8   29.57    5.89
 -11 -15   8   35.07    5.94
 -11 -15   8   39.94    6.23
 -11 -15   9   14.50    4.30
 -11 -15   9    9.33    3.62
 -11 -15   9   21.91    4.63
 -11 -15  10   13.56    3.77
 -11 -15  10   11.73    3.60
 -11 -15  11   11.58    3.71
 -11 -15  11   14.42    3.25
 -11 -15  12   54.56    6.89
 -11 -15  13   24.96    4.65
 -11 -15  13   18.53    3.76
 -11 -15  13   20.13    3.92
 -11 -15  14    9.83    2.85
 -10   0   4  975.51   62.79
 -10   0   5   -1.30    4.59
 -10   0   6  742.61   56.06
 -10   0   7    2.49    4.92
 -10   0   8  197.00   29.90
 -10   0   9   -6.21    9.19
 -10   0  10  409.66   44.73
 -10   0  11    3.34    5.31
 -10   0  12  675.14   58.03
 -10   0  12  595.89   52.81
 -10   0  13    0.49    5.96
 -10   0  14  625.24   55.74
 -10   0  15    2.37    4.53
 -10   0  16  565.17   28.10
 -10   0  16  537.49   26.17
 -10   0  16  471.33   47.54
 -10   0  16  456.34   22.51
 -10   0  16  548.91   52.24
 -10   0  16  508.21   24.97
 -10   0  17    0.08    3.51
 -10   0  17   -0.64    4.14
 -10   0  17   -5.55   11.15
 -10   0  17    0.43    3.31
 -10   0  17   -5.41    5.12
 -10   0  18  405.55   23.96
 -10   0  18  339.17   40.40
 -10   0  18  433.62   46.43
 -10   0  18  420.87   25.00
 -10   0  18  418.39   23.40
 -10   0  19    2.29    6.87
 -10   0  19    1.81    4.43
 -10   0  19    1.12    3.33
 -10   0  19    2.19    4.68
 -10   0  20   76.54   11.25
 -10   0  20   77.62   10.56
 -10   0  21    1.06    3.79
 -10   0  21   -1.82    3.56
 -10   0  21   -1.56    5.18
 -10   0  22   41.66    8.38
 -10   0  22   40.31    7.36
 -10   0  22   53.93    9.64
 -10   0  23   -0.39    3.67
 -10   0  23    3.37    4.18
 -10   0  23   -0.78    5.07
 -10   0  24  176.13   14.31
 -10   0  24  158.25   12.99
 -10   0  24  172.16   13.83
 -10   0  25    0.90    3.32
 -10   0  25   -0.99    3.15
 -10   0  25   -2.90    3.93
 -10   0  26  170.85   11.80
 -10   0  26  158.38   11.59
 -10   0  26  144.52   11.24
 -10   0  27   -0.34    2.29
 -10   0  27    2.14    2.52
 -10   0  27    0.49    2.29
 -10   0  27    2.33    2.42
 -10   0  27    1.48    2.47
 -10   0  28   20.50    3.11
 -10   0  28   20.67    3.44
 -10   0  28   23.54    3.54
 -10   0  28   16.04    3.08
 -10   2  -1  264.60   27.38
 -10   2   0  276.39   29.15
 -10   2   1  328.19   32.92
 -10   2   2  242.99   28.77
 -10   2   3  267.26   30.68
 -10   2   4 1670.50   77.99
 -10   2   5   27.54   10.20
 -10   2   6  473.37   42.12
 -10   2   7  288.40   33.27
 -10   2   8  202.60   28.14
 -10  -2   8  133.42   26.60
 -10  -2   9  191.74   31.50
 -10   2   9  245.67   30.91
 -10  -2  10  137.86   26.81
 -10   2  10  161.31   25.92
 -10  -2  11  141.96   27.27
 -10   2  11  152.84   25.40
 -10  -2  12  592.44   56.04
 -10   2  12  651.95   54.05
 -10  -2  13  176.10   31.43
 -10   2  13  188.02   29.65
 -10  -2  13  123.51   25.00
 -10  -2  14  599.46   56.91
 -10   2  14  725.14   60.21
 -10  -2  14  525.45   51.34
 -10  -2  14  657.73   58.09
 -10  -2  15   11.66    8.91
 -10   2  15   14.61    9.49
 -10  -2  15   11.82    6.87
 -10  -2  16   91.03   11.26
 -10   2  16  110.20   11.79
 -10  -2  16  107.37   12.24
 -10   2  16  119.03   13.21
 -10  -2  16   86.31   10.87
 -10   2  16   91.80   10.38
 -10  -2  16   74.28   20.30
 -10   2  16  110.81   24.85
 -10  -2  16   96.81   22.10
 -10   2  17  285.89   38.76
 -10  -2  17  266.07   35.95
 -10  -2  17  263.27   19.43
 -10   2  17  281.35   19.83
 -10   2  17  235.84   15.58
 -10   2  17  306.23   21.87
 -10  -2  17  249.90   18.73
 -10   2  17  230.58   16.85
 -10  -2  17  234.53   17.60
 -10   2  17  247.82   31.79
 -10  -2  17  225.93   35.01
 -10   2  18   40.98    7.52
 -10  -2  18   35.31    7.28
 -10   2  18   45.50    8.20
 -10  -2  18   51.94    8.99
 -10   2  18   53.79   17.38
 -10  -2  18   36.99   16.92
 -10   2  18   43.51    8.17
 -10   2  18   45.83    8.31
 -10  -2  18   41.88    8.19
 -10   2  19   39.34    8.59
 -10   2  19   57.38   10.14
 -10  -2  19   54.81    9.37
 -10   2  19   47.80    7.91
 -10  -2  19   55.77    9.65
 -10   2  19   56.99    9.40
 -10  -2  19   29.82    6.73
 -10  -2  20    2.89    3.53
 -10   2  20    4.41    4.13
 -10  -2  20    5.76    5.34
 -10  -2  20    0.83    4.28
 -10   2  20    2.33    3.90
 -10   2  20    3.90    3.87
 -10   2  21  196.11   17.29
 -10  -2  21  192.39   17.21
 -10  -2  21  204.34   17.78
 -10   2  21  173.57   14.09
 -10  -2  21  201.91   17.66
 -10   2  21  204.79   16.49
 -10   2  22   36.80    7.90
 -10  -2  22   40.57    8.13
 -10  -2  22   34.59    9.26
 -10   2  22   42.22    7.59
 -10  -2  22   44.59    8.93
 -10   2  22   42.43    7.67
 -10   2  22   32.91    6.46
 -10  -2  23   53.68    8.74
 -10   2  23   52.45    8.93
 -10  -2  23   52.14    9.49
 -10   2  23   54.95    9.06
 -10  -2  23   57.80    9.50
 -10   2  23   37.00    6.27
 -10   2  24   45.79    6.99
 -10  -2  24   41.24    7.97
 -10   2  24   35.26    6.30
 -10  -2  24   39.20    7.25
 -10  -2  24   21.71    5.72
 -10   2  24   41.10    7.72
 -10  -2  24   26.97    5.19
 -10  -2  25   29.96    5.93
 -10  -2  25   21.46    5.47
 -10   2  25   33.13    5.58
 -10   2  25   26.90    5.43
 -10  -2  25   36.01    6.62
 -10  -2  25   20.32    5.17
 -10   2  25   30.43    6.16
 -10  -2  25   23.51    4.99
 -10  -2  26   31.14    5.28
 -10   2  26   30.06    4.74
 -10  -2  26   28.83    5.35
 -10  -2  26   35.88    6.00
 -10   2  26   29.27    5.39
 -10  -2  26   25.49    4.69
 -10   2  26   31.87    6.10
 -10  -2  26   29.28    5.18
 -10  -2  27    2.51    2.34
 -10  -2  27   -4.61    3.27
 -10   2  27    5.23    2.27
 -10  -2  27    2.26    2.37
 -10   2  27    8.60    3.06
 -10  -2  27    3.71    2.23
 -10   2  27    6.76    2.50
 -10   2  27    6.40    2.84
 -10  -2  27    4.41    2.56
 -10   2  28    1.80    1.60
 -10  -2  28    5.17    2.10
 -10   2  28    3.97    2.09
 -10  -4  -2  225.19   25.67
 -10  -4  -1  258.48   28.38
 -10   4   0  702.25   44.39
 -10  -4   0  593.16   44.76
 -10   4   1  331.91   31.19
 -10  -4   1  256.09   29.71
 -10   4   2  114.11   19.11
 -10   4   3  218.21   26.62
 -10   4   4  541.28   41.66
 -10   4   5  923.83   56.02
 -10   4   6  199.67   25.75
 -10   4   7  241.56   29.58
 -10   4   8  642.15   49.23
 -10   4   9  873.11   58.48
 -10   4  10   59.15   15.91
 -10  -4  10   40.91   15.14
 -10   4  11   14.93    9.59
 -10  -4  11   11.25   11.17
 -10  -4  11    9.02    7.86
 -10  -4  12  344.03   45.00
 -10   4  12  451.40   46.28
 -10  -4  12  397.57   40.24
 -10  -4  13 1023.64   66.45
 -10   4  13 1146.83   75.40
 -10  -4  14  368.50   46.60
 -10  -4  14  419.25   24.22
 -10  -4  14  408.12   44.24
 -10   4  14  488.76   50.76
 -10  -4  14  332.36   41.43
 -10  -4  15  116.42   12.20
 -10  -4  15  102.35   12.45
 -10   4  15  118.03   25.01
 -10   4  15  108.29   11.32
 -10  -4  15  107.08   23.69
 -10  -4  15   93.59   22.81
 -10   4  15  131.13   13.75
 -10  -4  15   87.08   12.08
 -10  -4  16   27.33    7.39
 -10   4  16   22.50    5.37
 -10  -4  16   25.54    6.66
 -10   4  16   32.76   14.70
 -10   4  16   24.52    6.27
 -10  -4  16   28.08   14.79
 -10   4  16   26.70    6.35
 -10  -4  16   22.09    6.82
 -10  -4  17  108.49   12.95
 -10   4  17  112.29   11.99
 -10   4  17  141.24   15.05
 -10  -4  17  103.83   13.45
 -10   4  17  111.23   12.44
 -10  -4  17   98.51   22.50
 -10  -4  17  109.78   11.92
 -10  -4  17   91.62   11.74
 -10   4  18  458.61   27.29
 -10   4  18  360.28   22.88
 -10  -4  18  342.44   22.09
 -10  -4  18  427.06   23.19
 -10   4  18  392.90   22.57
 -10  -4  18  424.14   24.98
 -10   4  19  146.42   13.87
 -10  -4  19  173.08   16.47
 -10  -4  19  172.99   15.69
 -10  -4  19  110.73   12.60
 -10   4  19  176.06   16.84
 -10   4  19  120.12   13.32
 -10  -4  19  122.92   13.71
 -10   4  20   41.59    7.25
 -10  -4  20   20.07    5.75
 -10  -4  20   59.92   10.84
 -10  -4  20   47.89    9.52
 -10   4  20   46.10    9.14
 -10  -4  20   26.10    6.85
 -10   4  20   35.93    7.99
 -10  -4  20   38.34    7.59
 -10  -4  21   85.08   11.92
 -10  -4  21   48.82    7.64
 -10   4  21   62.24    9.18
 -10  -4  21   78.66   10.69
 -10   4  21   64.47   10.38
 -10  -4  21   64.14    9.47
 -10  -4  21   51.68    8.84
 -10  -4  21   61.22    9.14
 -10  -4  22    5.91    4.30
 -10  -4  22    9.10    4.57
 -10  -4  22   13.02    6.62
 -10   4  22    5.17    3.82
 -10   4  22    9.16    4.42
 -10  -4  22   -1.25    4.32
 -10  -4  22   16.95    6.08
 -10  -4  22    4.24    4.57
 -10   4  22   10.79    5.47
 -10  -4  22   12.36    5.84
 -10  -4  23    5.14    3.78
 -10  -4  23    5.16    3.10
 -10  -4  23    9.62    5.23
 -10   4  23    6.82    3.79
 -10  -4  23   11.56    5.60
 -10  -4  23   14.77    5.64
 -10   4  23    3.34    3.57
 -10  -4  23    7.38    5.49
 -10  -4  24   12.83    4.60
 -10  -4  24   17.59    5.45
 -10   4  24    9.85    3.50
 -10  -4  24   18.20    4.84
 -10  -4  24   24.38    6.89
 -10  -4  24   17.84    5.35
 -10  -4  24    8.99    4.27
 -10  -4  24   15.08    5.04
 -10   4  24   13.69    4.48
 -10  -4  25   73.63    8.55
 -10   4  25   59.76    5.84
 -10  -4  25   89.18    9.96
 -10  -4  25   58.67    7.14
 -10  -4  25   64.63    7.76
 -10  -4  25   58.51    7.65
 -10  -4  25   66.47    7.49
 -10   4  25   65.70    8.43
 -10  -4  26   21.53    3.91
 -10  -4  26   25.47    4.71
 -10  -4  26   34.25    6.14
 -10  -4  26   24.04    4.39
 -10  -4  26   29.26    5.23
 -10  -4  26   26.04    4.54
 -10   4  26   25.31    4.92
 -10  -4  27    5.05    2.53
 -10  -4  27    2.93    1.96
 -10   4  27    3.44    2.11
 -10  -6 -11   67.21   10.64
 -10  -6 -10   86.74   11.98
 -10  -6  -9   79.23   11.61
 -10  -6  -5  149.34   21.83
 -10  -6  -4   85.70   17.84
 -10  -6  -3  234.26   28.96
 -10  -6  -3  191.71   24.48
 -10  -6  -2  157.07   24.16
 -10  -6  -2  131.73   20.66
 -10  -6  -1   40.45   12.27
 -10  -6  -1   34.16   11.00
 -10  -6   0   28.52   11.53
 -10  -6   1  186.96   27.70
 -10  -6   2  564.43   49.76
 -10   6   3   41.22   11.98
 -10  -6   3   26.20   13.54
 -10  -6   4  718.52   40.18
 -10  -6   4  688.11   57.72
 -10  -6   5  420.15   35.75
 -10   6   5  454.79   42.32
 -10   6   6   33.27   12.37
 -10  -6   6   40.58   13.46
 -10  -6   7   65.34   15.06
 -10   6   7   77.20   18.37
 -10   6   8   64.46   16.90
 -10  -6   8   57.66   13.65
 -10  -6   9  425.70   37.73
 -10   6   9  515.90   48.75
 -10   6  10  239.85   33.54
 -10  -6  10  191.44   25.54
 -10  -6  10  171.85   35.77
 -10   6  11   19.46   11.08
 -10  -6  11   13.60   11.11
 -10  -6  11   19.81   12.35
 -10  -6  12   74.67    9.43
 -10  -6  12   73.72   12.66
 -10   6  12  100.82   12.33
 -10   6  12   80.31   21.45
 -10  -6  12   53.43   19.04
 -10  -6  12   64.97   17.01
 -10  -6  13  157.80   26.06
 -10  -6  13  183.43   18.66
 -10  -6  13  169.82   14.56
 -10  -6  13  162.81   14.25
 -10  -6  13  143.11   31.95
 -10  -6  13  172.19   14.02
 -10   6  13  202.05   17.28
 -10  -6  13  161.29   13.83
 -10  -6  14  126.15   12.44
 -10  -6  14  123.06   12.81
 -10  -6  14  113.15   15.42
 -10  -6  14  123.13   12.79
 -10   6  14  125.22   12.85
 -10  -6  14  105.88   22.21
 -10  -6  14  110.26   27.97
 -10   6  14  145.48   14.46
 -10  -6  15    5.06   11.19
 -10  -6  15   10.01    5.43
 -10  -6  15   11.60    5.69
 -10   6  15    5.03    2.69
 -10  -6  15    4.68    4.28
 -10  -6  15    7.29    4.71
 -10  -6  15    4.56    3.62
 -10  -6  16   48.52   10.51
 -10  -6  16   53.62    9.84
 -10  -6  16   49.45    9.34
 -10  -6  16   47.22    7.95
 -10  -6  16   54.63   16.89
 -10   6  16   48.21    9.12
 -10   6  16   48.84    8.96
 -10  -6  16   46.71    8.59
 -10  -6  16   50.46    8.58
 -10  -6  17  152.58   17.22
 -10  -6  17  169.96   16.12
 -10  -6  17  169.42   15.56
 -10  -6  17  153.73   13.10
 -10  -6  17  176.11   15.73
 -10   6  17  156.01   14.88
 -10   6  17  167.38   16.45
 -10  -6  17  157.79   14.39
 -10  -6  18   55.13    9.74
 -10  -6  18   48.88    8.06
 -10  -6  18   33.16    8.52
 -10  -6  18   53.89   10.17
 -10  -6  18   43.37    8.72
 -10   6  18   51.09    8.51
 -10  -6  18   40.22    7.33
 -10  -6  18   48.52    9.11
 -10   6  18   51.53    9.32
 -10  -6  18   57.79    9.30
 -10  -6  19   -3.23    4.90
 -10   6  19   -2.41    4.08
 -10  -6  19   -3.79    3.94
 -10  -6  19    2.75    5.32
 -10  -6  19   -4.66    4.62
 -10  -6  19    2.78    3.98
 -10  -6  19   -0.51    4.91
 -10   6  19    2.72    4.08
 -10  -6  19    5.63    4.89
 -10  -6  20   19.56    6.96
 -10   6  20   18.30    5.17
 -10  -6  20   16.67    5.31
 -10  -6  20   25.85    6.19
 -10   6  20   18.63    5.35
 -10  -6  20   21.93    7.87
 -10  -6  20   21.08    5.88
 -10  -6  20   25.65    7.18
 -10   6  20   23.20    6.20
 -10  -6  20   30.92    7.75
 -10   6  21   49.77    7.84
 -10  -6  21   46.60    9.74
 -10  -6  21   39.59    8.02
 -10  -6  21   57.49    9.39
 -10  -6  21   55.88    9.63
 -10  -6  21   51.43    9.32
 -10   6  21   43.15    6.42
 -10  -6  21   29.06    6.80
 -10  -6  21   45.84    7.02
 -10  -6  22   36.35    6.99
 -10  -6  22   56.97    7.76
 -10  -6  22   53.65    8.63
 -10  -6  22   50.33    8.65
 -10  -6  22   63.16    9.61
 -10  -6  22   63.70    9.16
 -10   6  22   44.01    8.37
 -10  -6  22   66.42   10.84
 -10  -6  23    2.85    3.60
 -10  -6  23    1.60    4.40
 -10  -6  23    5.72    3.71
 -10  -6  23    3.86    3.32
 -10  -6  23   -0.18    3.56
 -10   6  23    1.40    2.94
 -10  -6  23    6.71    4.53
 -10  -6  24   31.11    6.41
 -10  -6  24   32.69    5.65
 -10   6  24   22.70    5.40
 -10  -6  24   28.85    5.68
 -10  -6  24   21.16    5.57
 -10  -6  24   25.92    5.28
 -10  -6  25   53.01    6.70
 -10  -6  25   65.18    6.86
 -10   6  25   54.07    6.96
 -10  -6  25   62.13    6.95
 -10  -6  25   59.89    6.13
 -10  -6  26   14.27    3.35
 -10  -6  26   10.06    2.86
 -10   6  26   10.75    2.94
 -10  -8 -12   20.30    6.98
 -10  -8 -11  115.92   14.80
 -10  -8 -10   56.47   10.87
 -10  -8  -9   14.31    7.35
 -10  -8  -8   91.41   13.93
 -10  -8  -7   30.35    8.43
 -10  -8  -6  110.73   23.89
 -10  -8  -6   97.74   14.16
 -10  -8  -5  103.95   23.24
 -10  -8  -5   92.62   13.90
 -10  -8  -4  134.56   25.54
 -10  -8  -4  137.33   15.62
 -10  -8  -4  129.30   13.69
 -10  -8  -3  102.34   21.88
 -10  -8  -3  143.22   25.19
 -10  -8  -3  144.42   15.27
 -10  -8  -3  142.30   13.68
 -10  -8  -2   41.79   15.79
 -10  -8  -2   45.42   15.48
 -10  -8  -2   41.75    8.61
 -10  -8  -2   46.29    8.34
 -10  -8  -1   10.47    5.67
 -10  -8  -1   15.30    6.24
 -10  -8  -1   28.42   12.50
 -10  -8   0  305.13   36.97
 -10  -8   0  387.20   43.20
 -10  -8   1  100.57   22.37
 -10  -8   2   82.40   20.10
 -10  -8   3  152.77   28.51
 -10  -8   4  356.20   44.04
 -10  -8   5   92.32   22.50
 -10   8   8   75.64   10.80
 -10  -8   8   55.90    8.89
 -10  -8   8   65.61   15.94
 -10  -8   9   33.70    6.54
 -10  -8   9   31.25    6.27
 -10  -8   9   40.31    7.54
 -10   8   9   39.76    8.04
 -10  -8   9   36.44    6.28
 -10  -8   9   30.37   11.88
 -10  -8  10   44.29    7.80
 -10  -8  10   51.01    8.89
 -10  -8  10   37.87    8.22
 -10   8  10   50.29    9.57
 -10  -8  10   44.40    7.44
 -10  -8  10   51.44   14.55
 -10  -8  11    4.46    4.10
 -10  -8  11    6.92    5.96
 -10  -8  11    4.74    8.97
 -10  -8  11    8.02    4.18
 -10  -8  11    2.98    3.49
 -10  -8  11    2.82    3.95
 -10   8  11    7.13    4.26
 -10  -8  12   88.61   11.51
 -10  -8  12   84.66   10.70
 -10   8  12   87.48   11.83
 -10  -8  12   87.32   10.98
 -10  -8  12   72.57   18.17
 -10  -8  13  102.43   12.18
 -10  -8  13  120.95   13.11
 -10  -8  13  109.55   11.89
 -10  -8  13  118.70   24.99
 -10   8  13  127.41   13.96
 -10  -8  14   36.42    8.28
 -10   8  14   29.84    7.21
 -10  -8  14   40.78    8.35
 -10  -8  14   33.29    7.55
 -10  -8  15  150.14   14.29
 -10  -8  15  160.47   14.97
 -10   8  15  163.15   16.35
 -10  -8  15  159.78   15.80
 -10  -8  16   34.11    8.18
 -10  -8  16   41.08    8.86
 -10   8  16   28.63    6.42
 -10   8  16   39.80    7.81
 -10  -8  16   39.60    9.32
 -10  -8  17   96.95   12.41
 -10  -8  17   98.65   12.61
 -10  -8  17   55.44   11.78
 -10  -8  17   89.30   12.37
 -10   8  17   81.77   10.67
 -10   8  17   90.14   11.22
 -10  -8  18   59.17   10.07
 -10  -8  18   30.60    8.73
 -10  -8  18   61.81   10.78
 -10  -8  18   63.37   10.65
 -10   8  18   42.29    7.97
 -10   8  18   58.17    8.56
 -10  -8  19   24.48    7.64
 -10  -8  19   13.35    5.40
 -10  -8  19   24.63    8.04
 -10  -8  19   21.16    7.17
 -10  -8  19   23.72    6.01
 -10   8  19   15.97    5.11
 -10   8  19   23.37    5.64
 -10  -8  20    3.70    4.23
 -10  -8  20   12.17    7.22
 -10  -8  20    3.39    2.95
 -10  -8  20   10.49    5.88
 -10  -8  20    6.72    3.49
 -10  -8  20    9.09    5.97
 -10   8  20    3.64    2.46
 -10  -8  21  146.20   13.70
 -10  -8  21  132.39   11.36
 -10  -8  21  113.46   11.18
 -10  -8  21  144.30   12.00
 -10  -8  21  115.31    9.16
 -10  -8  21  130.48   12.79
 -10  -8  22   80.61    9.53
 -10  -8  22   67.47    8.24
 -10  -8  23   57.94    7.78
 -10  -8  23   48.18    7.40
 -10  -8  23   47.85    6.18
 -10   8  23   38.26    6.70
 -10  -8  24   19.59    4.49
 -10   8  24    8.63    3.04
 -10  -8  25   19.29    3.90
 -10   8  25   11.89    2.92
 -10 -10 -12  102.96   12.88
 -10 -10 -11   17.45    6.72
 -10 -10 -10    0.22    4.86
 -10 -10  -9   34.45    9.68
 -10 -10  -8  305.82   26.04
 -10 -10  -7   12.99    7.80
 -10 -10  -6   20.32    8.93
 -10 -10  -5  108.27   13.72
 -10 -10  -5  108.86   15.88
 -10 -10  -4  342.00   24.20
 -10 -10  -4  296.01   25.85
 -10 -10  -3   66.15   11.52
 -10 -10  -3   52.45   11.58
 -10 -10  -2  178.39   17.93
 -10 -10  -2  143.53   29.60
 -10 -10  -2  210.37   20.43
 -10 -10  -1   86.21   13.70
 -10 -10  -1   68.40   21.13
 -10 -10  -1   77.98   12.49
 -10 -10  -1   86.53   22.93
 -10 -10   0   69.31   11.97
 -10 -10   0   56.02   17.92
 -10 -10   0   83.61   13.40
 -10 -10   1   40.22    9.04
 -10 -10   1   25.38   12.25
 -10 -10   1   32.87    9.51
 -10 -10   2  137.42   15.54
 -10 -10   2  105.07   25.48
 -10 -10   2  133.56   16.15
 -10  10   3   43.17    7.67
 -10 -10   3   88.18   14.15
 -10 -10   3   59.36   21.52
 -10 -10   3   76.24   13.06
 -10  10   4   47.77    8.69
 -10 -10   4  100.70   14.77
 -10 -10   4   71.45   23.69
 -10 -10   4   62.38   11.47
 -10  10   5  139.63   14.96
 -10 -10   5  150.59   16.33
 -10  10   6   80.73   11.79
 -10 -10   6  114.59   14.95
 -10  10   7  145.10   15.15
 -10 -10   7  133.08   15.41
 -10 -10   7  180.44   14.36
 -10  10   8   89.10   12.33
 -10 -10   8   87.31   12.18
 -10 -10   8   99.18   11.24
 -10  10   9  109.87   13.69
 -10 -10   9   96.54   12.19
 -10 -10   9   99.39   11.49
 -10  10  10  117.26   14.09
 -10 -10  10   95.59   12.95
 -10 -10  10  107.37   12.36
 -10  10  11   41.56    8.77
 -10 -10  11   28.51    7.96
 -10 -10  11   30.73    7.62
 -10  10  12  131.41   15.44
 -10 -10  12  104.56   13.10
 -10 -10  12  118.51   12.93
 -10  10  13   66.68   11.09
 -10 -10  13   76.29   11.17
 -10  10  14   82.57   12.33
 -10 -10  14   75.95   11.52
 -10  10  15  277.59   21.68
 -10 -10  15  212.79   23.01
 -10 -10  15  272.14   18.50
 -10 -10  16  130.48   18.89
 -10  10  16  162.62   13.04
 -10 -10  17   22.88    6.97
 -10 -10  17   15.87    8.00
 -10  10  17   20.63    4.49
 -10 -10  18   35.98    7.99
 -10 -10  18   21.02    7.64
 -10  10  18   22.93    4.37
 -10 -10  19   72.54   10.55
 -10 -10  19  103.56   11.20
 -10 -10  20    5.28    4.00
 -10 -10  20   10.85    4.99
 -10 -10  21    8.41    4.10
 -10 -10  21    7.76    3.40
 -10  10  21    4.83    2.80
 -10  10  22   94.39    8.40
 -10 -10  22  166.35   11.83
 -10  10  23    2.10    1.57
 -10 -10  23    9.92    2.90
 -10 -12 -14   12.44    4.00
 -10 -12 -12   18.22    5.06
 -10 -12 -11    0.13    3.74
 -10 -12 -10    7.44    4.19
 -10 -12  -9   38.91    9.16
 -10 -12  -8    8.52    6.79
 -10 -12  -7    7.27    6.00
 -10 -12  -6   21.41    8.33
 -10 -12  -5   40.91    8.69
 -10 -12  -5   53.19   12.25
 -10 -12  -4    6.11    5.06
 -10 -12  -4    7.19    6.80
 -10 -12  -3   50.11    9.92
 -10 -12  -3   53.10   12.18
 -10 -12  -2   14.43    6.84
 -10 -12  -2   16.68    8.19
 -10 -12  -1  145.20   16.53
 -10 -12  -1  142.01   17.66
 -10 -12   0   31.19    8.67
 -10 -12   0   36.05   11.04
 -10 -12   1   16.79    6.03
 -10 -12   1   18.54    8.08
 -10 -12   2    8.22    7.03
 -10 -12   2    8.46    6.17
 -10  12   3    6.64    3.07
 -10 -12   3   13.81    8.70
 -10 -12   3    7.04    5.90
 -10 -12   4   33.16   10.22
 -10  12   4   16.90    5.53
 -10 -12   4   23.88    7.24
 -10  12   5   26.23    6.09
 -10 -12   5   41.60   10.43
 -10 -12   5   31.91    7.95
 -10  12   6   74.79   11.15
 -10 -12   6   86.35   14.05
 -10  12   7  137.77   15.82
 -10 -12   7  144.54   17.34
 -10  12   8  181.31   17.95
 -10 -12   8  197.56   17.98
 -10 -12   8  184.32   14.31
 -10  12   9   13.97    6.76
 -10 -12   9    6.44    4.71
 -10 -12   9    1.80    4.25
 -10  12  10   18.60    6.82
 -10 -12  10   10.57    6.02
 -10 -12  10   21.70    6.45
 -10 -12  11  150.77   17.53
 -10  12  11  182.59   18.88
 -10 -12  11  163.97   16.13
 -10 -12  11  137.97   14.57
 -10 -12  11  177.67   14.90
 -10 -12  12   59.67   11.63
 -10 -12  12   49.69    8.40
 -10  12  12   55.04   10.93
 -10 -12  12   38.60    7.88
 -10 -12  12   44.28    7.55
 -10 -12  13   18.77    8.28
 -10 -12  13   23.43    6.19
 -10  12  13   18.72    7.02
 -10 -12  13   24.86    6.83
 -10  12  14   63.20   10.91
 -10 -12  14   68.54    9.58
 -10 -12  14   60.48   11.70
 -10  12  15   89.57   12.36
 -10 -12  15  100.87   13.77
 -10  12  15   87.07    7.78
 -10 -12  16   37.73    8.72
 -10  12  16   37.11    4.66
 -10 -12  16   27.64    5.35
 -10 -12  17   36.73    7.52
 -10 -12  17   26.47    4.83
 -10 -12  18   63.39    8.06
 -10 -12  18   47.47    6.26
 -10 -12  19   35.58    4.73
 -10 -12  19   47.71    6.79
 -10 -12  20   10.92    2.65
 -10 -12  20   14.21    3.81
 -10 -14 -11   23.02    4.29
 -10 -14 -10   14.87    4.95
 -10 -14 -10    6.30    3.25
 -10 -14  -9   10.89    5.04
 -10 -14  -9    7.95    3.99
 -10 -14  -8   16.07    5.75
 -10 -14  -8   20.75    6.06
 -10 -14  -7   20.15    6.51
 -10 -14  -7   26.13    6.77
 -10 -14  -6   38.20    8.25
 -10 -14  -6   38.00    8.13
 -10 -14  -5   52.61    9.27
 -10 -14  -5   52.26    7.51
 -10 -14  -5   56.79   10.24
 -10 -14  -4   22.16    7.26
 -10 -14  -4   22.92    6.01
 -10 -14  -4   21.29    7.24
 -10 -14  -3   37.24    8.52
 -10 -14  -3   47.13    8.35
 -10 -14  -3   48.66   10.20
 -10 -14  -2   73.45   10.64
 -10 -14  -2   85.14   11.29
 -10 -14  -2   66.98   11.47
 -10 -14  -1  147.29   13.69
 -10 -14  -1  182.99   16.15
 -10 -14  -1  162.15   16.88
 -10 -14   0   62.21    8.20
 -10 -14   0   97.23   12.75
 -10 -14   0   89.60   13.04
 -10 -14   1   67.27   11.38
 -10 -14   1   46.83   10.53
 -10 -14   2   22.72    8.28
 -10 -14   2   15.93    7.04
 -10  14   3   11.14    4.84
 -10 -14   3   11.07    6.16
 -10 -14   4   91.93   13.65
 -10  14   4   49.71    8.78
 -10 -14   4   76.49   10.67
 -10 -14   5   30.73    7.83
 -10  14   5   28.13    5.94
 -10 -14   6   68.46   10.56
 -10  14   6   56.30    9.04
 -10 -14   7   30.29    6.76
 -10  14   7   16.72    4.76
 -10 -14   7   42.44    8.65
 -10 -14   8   -1.09    4.96
 -10 -14   8   10.29    5.57
 -10  14   8    3.18    3.97
 -10 -14   9    6.10    4.53
 -10 -14   9    8.51    4.94
 -10 -14   9    5.62    4.01
 -10  14   9    4.55    4.18
 -10 -14  10   36.87    8.22
 -10 -14  10   49.96    7.91
 -10 -14  10   29.90    6.34
 -10  14  10   27.57    7.15
 -10 -14  11   16.32    5.84
 -10  14  11   10.06    5.13
 -10 -14  11   13.49    4.31
 -10 -14  11    8.04    3.66
 -10 -14  12   49.55    7.72
 -10  14  12   41.45    8.11
 -10 -14  12   48.79    6.35
 -10 -14  13   38.40    6.95
 -10  14  13   29.70    3.88
 -10 -14  14   48.50    6.99
 -10 -14  15   22.51    4.22
 -10 -14  15   15.56    3.63
 -10 -14  16   20.16    4.56
 -10 -14  17   31.82    4.75
 -10 -16  -5   10.31    2.98
 -10 -16  -4   22.30    4.58
 -10 -16  -3   22.37    4.41
 -10 -16  -2   47.33    6.85
 -10 -16  -1    2.53    2.72
 -10 -16   0   14.56    4.36
 -10 -16   1    9.41    3.87
 -10 -16   1   10.14    3.21
 -10 -16   1    9.51    3.21
 -10 -16   2   20.51    4.87
 -10 -16   2   16.45    4.42
 -10 -16   2   33.30    5.98
 -10 -16   2   19.83    4.32
 -10 -16   3   16.05    4.56
 -10 -16   3    7.19    3.69
 -10 -16   3    5.64    2.77
 -10 -16   3   19.34    5.12
 -10 -16   4   28.28    5.84
 -10 -16   4   36.88    5.97
 -10 -16   4   43.80    6.65
 -10 -16   5    6.65    3.82
 -10 -16   5   12.67    4.66
 -10 -16   5   13.69    4.51
 -10 -16   6    0.04    2.66
 -10 -16   6    1.32    2.74
 -10 -16   6    6.68    3.49
 -10 -16   7    1.56    2.81
 -10 -16   7    1.13    2.41
 -10 -16   8   -0.46    2.33
 -10 -16   8    3.10    2.19
 -10 -16   8    3.90    3.06
 -10 -16   9   27.58    4.44
 -10 -16   9   26.05    4.60
 -10 -16   9   23.51    4.73
 -10 -16  10   18.16    4.25
 -10 -16  10   10.83    3.43
 -10 -16  11   -0.08    1.61
 -10 -16  11    4.25    2.48
  -9   1   2  819.91   50.61
  -9   1   3  873.78   52.57
  -9   1   4  621.46   45.40
  -9   1   5 2494.74   92.68
  -9   1   6  426.60   39.27
  -9  -1   6  359.76   38.85
  -9   1   7   67.61   16.55
  -9  -1   7   46.21   14.10
  -9  -1   8   73.90   18.55
  -9   1   8   91.08   18.79
  -9  -1   9  718.61   56.32
  -9   1   9  784.99   55.87
  -9   1  10  154.59   24.77
  -9  -1  10  148.56   26.16
  -9   1  10  166.65   25.71
  -9   1  11  443.92   42.35
  -9  -1  11  474.49   47.21
  -9   1  12   37.02   13.32
  -9  -1  12   29.61   11.97
  -9  -1  12   34.92   14.04
  -9  -1  13  318.68   37.81
  -9   1  13  360.69   40.22
  -9  -1  13  353.00   41.60
  -9   1  14   41.78   14.92
  -9  -1  14   27.94   12.15
  -9  -1  14   30.79   12.60
  -9   1  15  227.49   32.95
  -9  -1  15  197.99   30.33
  -9  -1  15  164.34   27.95
  -9  -1  16   44.66   14.61
  -9   1  16   49.88   13.42
  -9  -1  16   67.17    9.70
  -9  -1  16   70.71    9.73
  -9   1  16   71.50   10.46
  -9  -1  16   62.98    9.24
  -9   1  16   72.41   19.28
  -9  -1  16   68.22   17.11
  -9   1  16   55.36    8.55
  -9   1  17  500.36   24.78
  -9  -1  17  458.69   45.87
  -9   1  17  462.93   42.51
  -9   1  17  531.84   25.77
  -9  -1  17  548.48   27.88
  -9   1  17  573.03   28.99
  -9  -1  17  530.36   27.30
  -9   1  17  599.63   55.01
  -9  -1  17  578.34   52.03
  -9  -1  17  543.75   26.91
  -9   1  17  584.49   30.38
  -9  -1  18  105.06   23.06
  -9   1  18  140.66   14.70
  -9   1  18  129.09   12.67
  -9  -1  18  139.97   14.15
  -9  -1  18  133.04   14.29
  -9   1  18  117.28   21.62
  -9  -1  18  130.15   13.72
  -9   1  18  139.22   14.03
  -9   1  18  151.29   15.98
  -9   1  18  132.80   25.71
  -9  -1  19  568.58   28.85
  -9   1  19  565.59   29.38
  -9  -1  19  584.42   30.03
  -9  -1  19  574.16   28.83
  -9   1  19  517.29   26.10
  -9   1  19  557.20   29.81
  -9   1  20    3.56    4.22
  -9  -1  20    4.27    5.02
  -9  -1  20    4.63    4.23
  -9   1  20    1.66    3.43
  -9  -1  20    2.56    4.04
  -9   1  20    5.48    4.79
  -9  -1  20   -5.12    6.86
  -9   1  21   39.94    8.87
  -9  -1  21   39.49    8.52
  -9   1  21   26.61    6.08
  -9  -1  21   36.32    8.17
  -9   1  21   37.43    7.99
  -9  -1  21   28.12    7.08
  -9   1  21   40.23    8.56
  -9   1  22  134.70   12.77
  -9   1  22  164.59   15.43
  -9  -1  22  156.11   14.99
  -9  -1  22  157.39   14.76
  -9   1  22  159.59   15.43
  -9  -1  22  160.41   15.89
  -9   1  22  159.38   14.21
  -9   1  23  181.67   14.54
  -9  -1  23  198.61   16.15
  -9   1  23  196.90   16.02
  -9  -1  23  200.91   15.95
  -9  -1  23  206.63   16.74
  -9   1  23  208.89   15.65
  -9  -1  24   30.90    6.02
  -9  -1  24   29.15    6.85
  -9   1  24   27.63    5.88
  -9   1  24   34.97    7.36
  -9  -1  24   34.21    6.89
  -9   1  24   31.96    7.07
  -9  -1  24   25.63    6.35
  -9  -1  25    8.81    3.39
  -9  -1  25    8.34    3.82
  -9   1  25    8.10    3.86
  -9   1  25   13.73    4.37
  -9  -1  25   13.42    5.09
  -9   1  25   14.40    4.36
  -9  -1  26    9.76    4.11
  -9  -1  26   11.68    3.74
  -9  -1  26   14.02    4.55
  -9   1  26    8.75    3.48
  -9  -1  26   17.25    5.06
  -9   1  26   15.20    4.20
  -9  -1  26    8.37    3.81
  -9   1  26   12.89    4.34
  -9   1  27   27.90    5.00
  -9   1  27   44.94    5.01
  -9  -1  27   41.51    5.48
  -9   1  27   36.13    5.35
  -9  -1  27   45.52    6.08
  -9  -1  27   41.52    5.47
  -9   1  27   45.67    5.38
  -9  -1  27   37.85    4.76
  -9  -1  27   35.78    5.15
  -9   1  28   16.89    3.12
  -9  -1  28   18.63    3.23
  -9   1  28   19.99    3.51
  -9  -1  28   19.60    3.70
  -9  -1  28   14.19    3.06
  -9   1  28   14.21    3.35
  -9  -3  -5  179.79   22.37
  -9  -3  -4  118.66   18.18
  -9  -3  -3  222.12   22.10
  -9  -3  -2  252.03   25.01
  -9  -3  -1   86.44   14.99
  -9   3  -1   99.61   13.93
  -9  -3   0   29.61    9.72
  -9   3   0   31.45    9.07
  -9   3   1  616.30   39.66
  -9  -3   1  500.49   36.87
  -9   3   2  783.98   46.35
  -9   3   3  407.47   34.39
  -9   3   4   89.51   16.35
  -9   3   5 1568.90   68.03
  -9   3   6  147.83   20.87
  -9   3   7 1318.48   64.69
  -9   3   8  237.79   28.32
  -9   3   9  247.49   28.95
  -9  -3   9  194.37   30.01
  -9   3  10 1701.47   80.50
  -9  -3  10 1441.19   82.58
  -9   3  11  106.47   21.00
  -9  -3  11   89.82   21.06
  -9   3  12  220.92   30.67
  -9  -3  12  210.98   30.52
  -9  -3  12  192.94   31.88
  -9   3  13   63.39   17.72
  -9  -3  13   47.87   15.97
  -9  -3  13   57.28   18.49
  -9   3  14  133.11   25.77
  -9  -3  14  105.75   22.00
  -9  -3  14  109.92   23.27
  -9  -3  14  106.95   23.05
  -9   3  15  765.88   61.94
  -9  -3  15  620.75   52.72
  -9  -3  15  605.88   54.67
  -9  -3  16   44.51   15.86
  -9   3  16   55.09    8.21
  -9   3  16   60.22    9.37
  -9  -3  16   38.67    8.11
  -9  -3  16   56.41    8.83
  -9  -3  16   50.74    9.05
  -9   3  16   65.56   10.59
  -9   3  16   62.81   17.75
  -9   3  17   28.89    8.11
  -9  -3  17   18.97    6.18
  -9   3  17   22.42    5.86
  -9  -3  17   24.94    6.25
  -9  -3  17   18.29    5.45
  -9   3  17   18.77    5.69
  -9  -3  17   10.17    8.22
  -9  -3  18  146.74   27.08
  -9  -3  18  182.60   16.46
  -9   3  18  167.20   15.80
  -9   3  18  157.46   13.31
  -9  -3  18  165.03   16.09
  -9  -3  18  135.94   13.21
  -9   3  18  199.75   18.10
  -9  -3  18  155.67   15.92
  -9   3  18  145.99   15.10
  -9   3  19   20.59    6.21
  -9  -3  19   12.00    4.48
  -9  -3  19   17.19    6.72
  -9   3  19   14.85    4.44
  -9  -3  19   20.34    7.76
  -9  -3  19   12.12    5.14
  -9  -3  19   15.77    5.83
  -9   3  19   27.40    8.47
  -9   3  19   15.76    5.80
  -9  -3  20   21.03    5.38
  -9   3  20   28.47    7.04
  -9  -3  20   17.14    4.79
  -9  -3  20   34.28    8.00
  -9   3  20   26.23    6.39
  -9  -3  20   26.81    7.21
  -9   3  20   36.69    8.61
  -9  -3  20   33.98    9.49
  -9  -3  21   13.32    5.78
  -9  -3  21   11.22    6.58
  -9   3  21   15.84    5.38
  -9  -3  21   10.19    4.48
  -9   3  21   10.53    4.39
  -9  -3  21   13.64    5.69
  -9   3  21   10.31    4.82
  -9  -3  22  136.49   12.84
  -9  -3  22  164.35   15.98
  -9   3  22  147.34   12.86
  -9   3  22  131.96   13.41
  -9  -3  22  162.78   15.40
  -9   3  22  124.32   11.95
  -9   3  22  139.26   14.77
  -9  -3  22  117.22   13.14
  -9  -3  23    7.08    4.96
  -9  -3  23   14.86    5.86
  -9   3  23    7.77    4.09
  -9   3  23   15.26    5.18
  -9  -3  23   11.43    4.36
  -9   3  23   13.72    4.66
  -9  -3  23    9.28    6.82
  -9   3  23   14.88    5.59
  -9  -3  23    7.61    4.81
  -9  -3  24   -1.44    3.34
  -9  -3  24    0.81    4.41
  -9  -3  24   -0.96    3.57
  -9  -3  24   -1.04    4.55
  -9   3  24   -4.26    3.60
  -9  -3  24    2.66    3.37
  -9   3  24    5.73    3.64
  -9  -3  24    2.74    4.81
  -9   3  24    2.14    3.53
  -9  -3  24   -0.94    3.42
  -9  -3  25   27.44    5.86
  -9  -3  25   23.75    4.93
  -9  -3  25   26.89    6.30
  -9   3  25   23.93    4.40
  -9  -3  25   27.38    5.58
  -9  -3  25   26.53    5.85
  -9   3  25   21.41    4.72
  -9  -3  25   29.71    5.72
  -9  -3  25   20.45    5.17
  -9   3  25   30.01    6.17
  -9  -3  26   50.51    6.69
  -9   3  26   42.62    4.75
  -9  -3  26   41.22    5.85
  -9  -3  26   54.42    7.49
  -9   3  26   33.83    5.21
  -9  -3  26   47.84    6.01
  -9  -3  26   43.06    5.52
  -9   3  26   46.90    6.36
  -9  -3  26   48.63    4.91
  -9  -3  26   44.89    6.38
  -9  -3  27   58.80    5.95
  -9  -3  27   62.13    6.90
  -9  -3  27   49.63    5.49
  -9  -3  27   52.03    6.08
  -9  -3  27   49.45    5.04
  -9   3  27   51.14    6.05
  -9   3  28    1.85    1.56
  -9  -3  28   17.85    3.02
  -9  -5  -6   51.70   11.76
  -9  -5  -5   30.42    9.68
  -9  -5  -4  171.59   22.60
  -9  -5  -4  130.90   17.72
  -9  -5  -3  299.75   29.87
  -9  -5  -3  249.42   26.15
  -9  -5  -2   48.04   11.76
  -9  -5  -2   48.26   11.53
  -9  -5  -1  208.14   25.50
  -9  -5  -1  196.91   24.56
  -9  -5   0 1201.35   64.42
  -9  -5   0 1104.43   60.62
  -9   5   1  164.57   20.38
  -9  -5   1  142.83   22.63
  -9  -5   1  120.61   20.24
  -9   5   2  904.15   49.99
  -9  -5   2  765.99   54.60
  -9   5   3  991.45   54.37
  -9  -5   3  782.47   56.91
  -9   5   4  349.73   32.83
  -9  -5   4  260.04   33.63
  -9   5   5  551.98   41.69
  -9   5   6  567.16   43.38
  -9   5   7  451.64   39.81
  -9  -5   7  363.68   31.32
  -9   5   8  468.36   42.39
  -9  -5   8  414.73   34.31
  -9   5   9   32.78   12.26
  -9  -5   9   27.50    9.76
  -9  -5  10  329.45   43.58
  -9   5  10  397.07   41.44
  -9  -5  10  359.32   35.18
  -9  -5  11   13.02    8.86
  -9  -5  11    9.97    8.16
  -9   5  11   11.88    8.79
  -9  -5  12   24.24   12.42
  -9  -5  12   28.67   12.48
  -9   5  12   41.45   14.57
  -9  -5  13   79.90   20.70
  -9  -5  13   79.13   18.08
  -9   5  13   88.22   21.40
  -9  -5  14  521.52   24.51
  -9  -5  14  447.42   50.39
  -9   5  14  541.87   53.77
  -9  -5  14  513.93   48.29
  -9   5  14  617.48   29.02
  -9  -5  14  479.62   25.62
  -9   5  15   51.24    8.38
  -9  -5  15   42.09    8.26
  -9  -5  15   50.41    9.46
  -9  -5  15   47.44    7.41
  -9   5  15   52.19    8.62
  -9  -5  15   33.20   13.12
  -9   5  16   77.64   11.10
  -9  -5  16   65.19    8.99
  -9  -5  16   67.03   10.33
  -9  -5  16   72.65   22.91
  -9  -5  16   69.16   10.17
  -9   5  16   61.73    8.59
  -9   5  16   75.87    9.91
  -9  -5  16   66.82    9.37
  -9  -5  16   66.47    9.60
  -9   5  17   97.66   12.32
  -9  -5  17  106.01   29.07
  -9  -5  17   92.51   10.88
  -9  -5  17   85.06   10.76
  -9   5  17   84.21   10.57
  -9  -5  17   80.93   11.96
  -9   5  17   91.45   10.92
  -9  -5  17   82.36   10.83
  -9  -5  17   91.54   10.69
  -9  -5  17   74.95   11.04
  -9  -5  18   63.58    9.65
  -9  -5  18   63.32    9.81
  -9   5  18   58.35    9.03
  -9  -5  18   64.26   10.45
  -9  -5  18   54.42    9.24
  -9  -5  18   39.17    9.54
  -9   5  18   68.91   11.25
  -9   5  18   60.82    9.72
  -9  -5  18   48.91    8.62
  -9  -5  19   22.95    5.96
  -9  -5  19   21.75    7.21
  -9   5  19   18.06    5.76
  -9  -5  19   11.32    4.55
  -9  -5  19   17.24    5.49
  -9   5  19   17.33    6.49
  -9   5  19   19.03    6.53
  -9  -5  19   13.02    5.89
  -9  -5  19   17.10    6.02
  -9  -5  20   29.16    7.20
  -9   5  20   27.17    6.80
  -9  -5  20   27.52    6.36
  -9  -5  20   18.16    5.49
  -9   5  20   28.85    6.48
  -9  -5  20   29.67    8.17
  -9  -5  20   38.32    8.07
  -9  -5  20   36.69    8.60
  -9   5  20   38.61    8.99
  -9  -5  20   29.63    7.81
  -9  -5  21   14.52    5.20
  -9  -5  21   20.17    6.57
  -9   5  21   14.69    4.58
  -9  -5  21   21.75    7.77
  -9  -5  21   26.66    7.05
  -9   5  21   16.09    4.63
  -9  -5  21   10.66    4.87
  -9  -5  21   19.72    6.47
  -9   5  21   22.86    7.15
  -9  -5  21   18.20    6.28
  -9  -5  22   48.34    7.76
  -9   5  22   38.80    7.18
  -9  -5  22   45.82    9.14
  -9  -5  22   47.37    8.28
  -9  -5  22   23.95    5.52
  -9   5  22   36.33    6.04
  -9  -5  22   47.21    8.35
  -9  -5  22   32.53    7.03
  -9  -5  22   39.09    8.49
  -9  -5  23    2.93    3.80
  -9  -5  23    3.93    4.50
  -9  -5  23    6.56    5.75
  -9   5  23    6.51    4.00
  -9   5  23    0.11    2.38
  -9  -5  23    7.00    4.58
  -9  -5  23    7.18    4.81
  -9   5  23    3.48    3.35
  -9  -5  23    8.59    5.53
  -9  -5  24    5.57    3.36
  -9  -5  24   11.40    4.84
  -9  -5  24   -1.16    3.95
  -9  -5  24    9.87    5.07
  -9  -5  24    9.83    5.09
  -9  -5  24    9.62    4.63
  -9   5  24    4.04    3.79
  -9  -5  24    4.36    3.43
  -9  -5  25   39.20    5.86
  -9  -5  25   31.23    5.77
  -9  -5  25   40.44    7.03
  -9  -5  25   39.60    5.98
  -9  -5  25   35.11    6.11
  -9  -5  25   38.74    5.99
  -9  -5  25   32.46    5.40
  -9   5  25   28.56    5.50
  -9  -5  26   43.06    6.28
  -9  -5  26   34.93    4.91
  -9   5  26   31.97    5.29
  -9  -5  26   39.27    5.36
  -9  -5  26   30.08    4.70
  -9   5  27   13.12    2.89
  -9  -5  27   17.63    3.03
  -9  -7 -11   13.74    5.95
  -9  -7 -10  255.97   21.47
  -9  -7  -9   53.83   10.17
  -9  -7  -8  147.03   16.03
  -9  -7  -7  137.55   23.52
  -9  -7  -7  151.01   15.80
  -9  -7  -6  127.24   21.66
  -9  -7  -6  132.50   14.54
  -9  -7  -5   27.96   11.63
  -9  -7  -4   65.79   17.02
  -9  -7  -4   47.50   13.71
  -9  -7  -3    9.41    6.62
  -9  -7  -3    3.61    6.70
  -9  -7  -2  575.03   47.20
  -9  -7  -2  495.67   43.58
  -9  -7  -1   -4.77    8.91
  -9  -7  -1   -3.74    8.01
  -9  -7   0  156.48   25.01
  -9  -7   0  140.54   23.59
  -9  -7   1  376.40   39.20
  -9  -7   1  344.01   36.91
  -9  -7   2  402.25   42.26
  -9  -7   2  324.85   38.35
  -9  -7   3   48.55   17.47
  -9  -7   4   36.92   14.48
  -9  -7   5   72.45   14.17
  -9  -7   5   62.43   18.92
  -9  -7   6  560.73   37.28
  -9   7   6  598.31   51.40
  -9  -7   7   35.67    9.80
  -9  -7   8   23.08    8.94
  -9  -7   9  106.49   18.79
  -9  -7  10  222.51   28.90
  -9  -7  11  197.88   14.60
  -9   7  11  211.05   17.95
  -9  -7  11  147.47   32.08
  -9  -7  11  187.63   27.62
  -9  -7  12    6.96    5.32
  -9  -7  12    5.10    5.09
  -9  -7  12    9.71    5.26
  -9   7  12    7.87    4.03
  -9  -7  12    9.68    4.27
  -9  -7  12    6.90   11.99
  -9  -7  12    8.08    7.02
  -9  -7  13   76.94   10.47
  -9  -7  13   78.46   21.18
  -9   7  13   86.31   11.56
  -9  -7  13   82.66   13.05
  -9  -7  13   80.15   10.15
  -9  -7  13   90.91   12.49
  -9  -7  13   79.40   10.16
  -9  -7  14  240.18   17.97
  -9  -7  14  254.04   35.49
  -9  -7  14  253.66   19.91
  -9  -7  14  268.93   18.47
  -9   7  14  281.12   21.00
  -9  -7  14  255.57   21.51
  -9   7  14  240.71   18.15
  -9  -7  14  251.19   17.89
  -9   7  15   90.30   11.69
  -9  -7  15   98.61   11.84
  -9  -7  15  103.25   12.47
  -9  -7  15  106.46   22.99
  -9  -7  15   88.86   11.95
  -9  -7  15   91.97   13.22
  -9   7  15   97.19   12.24
  -9  -7  15  102.39   12.33
  -9  -7  16  105.45   12.67
  -9  -7  16   98.42   14.32
  -9   7  16  109.75   11.91
  -9  -7  16   97.88   12.44
  -9  -7  16   83.36    9.59
  -9  -7  16   85.12   12.43
  -9  -7  16  106.59   12.96
  -9   7  16  108.25   12.99
  -9  -7  16  101.18   12.41
  -9   7  16  109.49   13.13
  -9   7  16   92.60   12.29
  -9  -7  17   84.76   11.11
  -9  -7  17   84.17   12.71
  -9  -7  17   59.01   11.17
  -9  -7  17   85.40   11.47
  -9  -7  17   87.11   12.03
  -9  -7  17   67.97    8.94
  -9  -7  17   69.90   11.17
  -9   7  17   84.34   10.70
  -9  -7  17   94.09   12.22
  -9   7  17   72.55   11.01
  -9  -7  18  136.72   14.68
  -9  -7  18  151.92   17.23
  -9  -7  18   92.46   14.89
  -9  -7  18  174.37   15.57
  -9  -7  18  154.46   15.48
  -9  -7  18  147.46   12.53
  -9  -7  18  164.11   15.63
  -9   7  18  155.55   14.09
  -9  -7  18  174.81   16.69
  -9   7  18  160.08   15.67
  -9  -7  19   16.69    6.48
  -9  -7  19    6.92    3.20
  -9  -7  19   13.62    6.59
  -9  -7  19   13.40    5.90
  -9  -7  19    9.80    5.46
  -9  -7  19   22.26    7.13
  -9   7  19   18.10    5.41
  -9  -7  19   15.35    5.97
  -9   7  19   11.23    4.78
  -9  -7  19   12.13    6.26
  -9  -7  20   23.32    7.14
  -9  -7  20   18.51    5.88
  -9  -7  20   19.50    5.17
  -9  -7  20   23.52    7.07
  -9  -7  20   14.83    5.76
  -9  -7  20   21.41    7.27
  -9  -7  20   26.95    7.86
  -9   7  20   17.11    5.47
  -9  -7  20   13.79    5.39
  -9   7  20   20.62    4.99
  -9  -7  21   49.28    8.73
  -9  -7  21   43.43    8.13
  -9  -7  21   42.49    8.84
  -9  -7  21   52.11    8.43
  -9  -7  21   49.19    7.31
  -9  -7  21   31.34    7.08
  -9  -7  21   50.53    9.44
  -9   7  21   47.46    8.72
  -9  -7  22   72.71    9.31
  -9  -7  22   76.65    9.88
  -9  -7  22   85.24   11.76
  -9   7  22   50.94    7.58
  -9  -7  22   79.70    9.22
  -9  -7  22   70.23    8.02
  -9  -7  22   39.74    7.71
  -9  -7  23   19.76    5.13
  -9  -7  23    9.84    4.95
  -9   7  23   13.88    4.67
  -9  -7  23   19.10    5.41
  -9  -7  23   20.89    5.78
  -9  -7  23   20.93    4.87
  -9  -7  24   41.13    6.18
  -9  -7  24   43.50    6.61
  -9  -7  24   44.90    6.17
  -9   7  24   30.81    6.23
  -9  -7  25   51.83    5.81
  -9  -7  25   52.71    6.06
  -9  -7  25   51.10    6.50
  -9   7  25   36.84    5.68
  -9  -7  26   55.34    5.32
  -9   7  26   34.76    4.53
  -9  -9 -12   76.28   12.27
  -9  -9 -11    4.09    5.34
  -9  -9 -10   40.77   10.60
  -9  -9  -9  117.17   15.79
  -9  -9  -8   32.28    9.05
  -9  -9  -7  465.57   31.83
  -9  -9  -6   60.40   20.74
  -9  -9  -6   46.20   10.69
  -9  -9  -5    3.18    4.95
  -9  -9  -5   14.86   11.34
  -9  -9  -5   -5.02    5.85
  -9  -9  -5   -7.40   11.55
  -9  -9  -4  295.51   25.32
  -9  -9  -4  390.97   23.64
  -9  -9  -4  319.59   42.04
  -9  -9  -3   44.52    9.68
  -9  -9  -3   43.81   11.66
  -9  -9  -3   50.16    9.22
  -9  -9  -3   29.66   12.70
  -9  -9  -2  131.68   16.54
  -9  -9  -2  204.51   32.92
  -9  -9  -2  167.83   15.48
  -9  -9  -2  146.69   27.08
  -9  -9  -1  318.45   23.55
  -9  -9  -1  397.79   44.63
  -9  -9  -1  349.24   21.65
  -9  -9  -1  285.67   38.65
  -9  -9   0  111.02   14.18
  -9  -9   0  109.30   24.18
  -9  -9   0  117.40   12.88
  -9  -9   0   94.13   20.99
  -9  -9   1   22.89    8.82
  -9  -9   1   25.60   12.37
  -9  -9   1   31.50   15.49
  -9  -9   1   21.95    7.54
  -9  -9   2   32.38   14.14
  -9  -9   2   32.41   14.84
  -9  -9   2   28.27    7.52
  -9  -9   3  158.76   14.41
  -9  -9   3  129.89   28.27
  -9  -9   4  121.88   14.21
  -9  -9   4   96.59   24.03
  -9  -9   5   37.65    8.46
  -9   9   5   18.28    5.31
  -9  -9   5   25.85   14.36
  -9  -9   6   39.85    8.12
  -9   9   6   55.58    9.28
  -9  -9   6   54.65   18.64
  -9  -9   7   95.39   12.15
  -9   9   7  121.06   13.78
  -9  -9   7  139.81   12.24
  -9  -9   8   46.72    8.30
  -9  -9   8   55.36    7.65
  -9   9   8   58.97    9.92
  -9  -9   9   47.61    8.08
  -9  -9   9   36.60    7.28
  -9  -9   9   33.00    7.41
  -9   9   9   39.22    8.45
  -9  -9  10   -2.18    6.50
  -9  -9  10    9.24    5.81
  -9  -9  10    5.49    4.96
  -9   9  10    7.16    5.54
  -9  -9  10    9.30    4.37
  -9  -9  10    3.31    4.77
  -9   9  11   51.14    9.78
  -9  -9  11   55.61   16.69
  -9  -9  11   49.47    8.30
  -9  -9  11   41.27    7.79
  -9  -9  11   41.21    8.98
  -9  -9  11   42.29    8.24
  -9  -9  12    3.75    7.91
  -9  -9  12   13.89    5.78
  -9  -9  12   10.15    4.48
  -9   9  12   22.31    6.52
  -9  -9  12    9.42    5.03
  -9  -9  13  419.46   25.29
  -9  -9  13  438.71   23.58
  -9   9  13  435.70   27.03
  -9  -9  13  422.00   23.46
  -9  -9  14    3.49    4.81
  -9   9  14    6.80    5.00
  -9  -9  14    5.22    4.76
  -9  -9  14   12.74    6.18
  -9  -9  15   14.22    6.62
  -9  -9  15    2.23    4.58
  -9  -9  15    4.47    4.89
  -9   9  15    4.96    4.34
  -9  -9  16  178.23   15.51
  -9  -9  16  168.13   15.12
  -9   9  16  159.67   16.81
  -9   9  16  153.66   12.97
  -9   9  16  142.11   14.28
  -9  -9  16  166.20   16.59
  -9  -9  17  108.97   13.34
  -9  -9  17   92.51   12.13
  -9   9  17   87.71   11.65
  -9  -9  17  103.02   12.21
  -9   9  17   97.82    9.68
  -9  -9  17   73.38    9.90
  -9   9  17   87.69   11.68
  -9  -9  17   72.08   13.18
  -9  -9  18  150.85   13.53
  -9  -9  18  102.79   13.37
  -9  -9  18  167.09   14.19
  -9   9  18  128.00   10.26
  -9   9  18  126.77   14.29
  -9  -9  18  175.55   16.17
  -9  -9  18  160.74   14.73
  -9  -9  19  207.41   16.49
  -9  -9  19  216.20   15.90
  -9   9  19  183.03   16.31
  -9  -9  19  177.80   16.22
  -9  -9  20   41.18    8.39
  -9  -9  20   46.99    8.36
  -9   9  20   28.32    6.88
  -9  -9  20   25.84    6.85
  -9  -9  20   33.68    6.25
  -9  -9  21   17.68    5.42
  -9  -9  21   17.20    4.89
  -9  -9  21   11.64    3.47
  -9  -9  21   21.20    6.70
  -9  -9  22   26.79    5.09
  -9  -9  22   21.03    6.39
  -9   9  23   58.92    7.13
  -9  -9  23   85.04    7.24
  -9  -9  24   20.08    4.27
  -9   9  24    4.25    1.99
  -9 -11 -16   29.82    5.78
  -9 -11 -13   -0.56    3.23
  -9 -11 -12   20.24    5.96
  -9 -11 -11   45.58    9.41
  -9 -11 -10   14.91    7.29
  -9 -11  -9   17.01    7.74
  -9 -11  -8  150.40   18.38
  -9 -11  -7  130.05   17.44
  -9 -11  -6   -0.42    5.95
  -9 -11  -6   -3.78    5.29
  -9 -11  -5   19.03    7.05
  -9 -11  -5   18.53    7.05
  -9 -11  -4  154.49   19.19
  -9 -11  -4  151.50   16.35
  -9 -11  -3  207.72   21.84
  -9 -11  -3  220.55   19.78
  -9 -11  -2  143.32   17.83
  -9 -11  -2  126.57   15.75
  -9 -11  -1  105.82   14.94
  -9 -11  -1   88.49   13.15
  -9 -11   0  117.32   16.09
  -9 -11   0  115.81   14.96
  -9 -11   1  118.91   16.54
  -9 -11   1  161.40   17.74
  -9 -11   2  131.80   17.30
  -9 -11   2  159.85   18.37
  -9 -11   3  130.95   16.28
  -9 -11   3  155.04   17.99
  -9 -11   4  117.71   15.79
  -9  11   4  113.52   13.04
  -9 -11   5  114.72   15.07
  -9  11   5  131.19   14.53
  -9  11   6  150.22   16.60
  -9 -11   6  220.19   20.14
  -9 -11   7   53.36    8.55
  -9  11   7   38.48    8.50
  -9  11   8  356.12   25.63
  -9 -11   8  370.07   20.78
  -9 -11   8  316.13   23.54
  -9  11   9  227.15   20.87
  -9 -11   9  229.36   16.06
  -9 -11  10   39.97    7.95
  -9  11  10   48.81   10.21
  -9 -11  10   26.33    8.08
  -9  11  11  328.04   25.84
  -9 -11  11  336.80   20.84
  -9 -11  11  268.73   20.76
  -9 -11  12    9.71    5.27
  -9  11  12   10.14    6.26
  -9 -11  12   13.57    6.09
  -9 -11  13   11.49    5.93
  -9 -11  13    0.64    4.33
  -9  11  13    5.58    5.25
  -9 -11  13    8.22    7.50
  -9 -11  14   45.68    9.14
  -9 -11  14   40.35   10.03
  -9 -11  14   38.64    8.68
  -9  11  14   33.99    8.65
  -9  11  15   30.11    8.03
  -9 -11  15   28.18    9.55
  -9 -11  15   32.54    7.21
  -9  11  15   28.46    4.89
  -9  11  16  124.04   14.78
  -9  11  16  127.55    9.30
  -9 -11  16  123.97   16.52
  -9 -11  17   69.10   11.59
  -9 -11  18   16.52    5.65
  -9 -11  18   15.96    6.52
  -9 -11  19   81.55    9.57
  -9 -11  19   94.86   11.02
  -9 -11  20   11.60    4.07
  -9 -11  20   11.67    4.84
  -9 -11  21   10.22    3.51
  -9  11  21    7.05    2.79
  -9 -11  21   12.80    3.68
  -9 -11  22   21.16    3.53
  -9  11  22   11.34    2.53
  -9 -13 -14    5.36    3.24
  -9 -13 -13    3.64    3.25
  -9 -13 -12    5.31    4.16
  -9 -13 -12   11.06    3.87
  -9 -13 -11    9.77    5.09
  -9 -13 -11   11.89    4.84
  -9 -13 -10   -1.94    4.77
  -9 -13  -9   24.05    7.53
  -9 -13  -8   48.17    9.88
  -9 -13  -7    8.83    7.53
  -9 -13  -6   32.82    7.12
  -9 -13  -6   26.58    9.10
  -9 -13  -5   11.23    5.40
  -9 -13  -5    9.10    7.43
  -9 -13  -4  253.19   19.01
  -9 -13  -4  223.01   23.12
  -9 -13  -3   73.84   11.71
  -9 -13  -3   76.21   13.53
  -9 -13  -2   43.87    9.73
  -9 -13  -2   53.31   11.40
  -9 -13  -1   65.92   12.20
  -9 -13  -1   79.75   11.83
  -9 -13  -1   85.00   14.04
  -9 -13   0   24.17    8.71
  -9 -13   0    9.72    5.10
  -9 -13   0   21.93    9.94
  -9 -13   1   43.26   11.12
  -9 -13   1   25.45    7.63
  -9 -13   1   36.27   10.86
  -9 -13   2   70.77   12.28
  -9  13   2   36.96    7.69
  -9 -13   2   67.26   12.24
  -9  13   3   -0.10    3.24
  -9 -13   3   14.85    6.84
  -9 -13   4   72.93   13.67
  -9  13   4   46.45    8.87
  -9 -13   4   55.54   10.34
  -9 -13   4   65.26   10.96
  -9  13   5    8.63    4.42
  -9 -13   5   16.10    7.02
  -9 -13   5   14.24    5.98
  -9 -13   6   -0.40    5.50
  -9  13   6    2.12    3.74
  -9 -13   7  155.05   15.85
  -9 -13   7  119.64   15.05
  -9  13   7  136.88   16.29
  -9 -13   8  131.62   14.26
  -9 -13   8  122.20   14.73
  -9  13   8  125.30   15.60
  -9 -13   9   70.20   10.90
  -9 -13   9   72.32   11.16
  -9  13   9   66.46   12.07
  -9 -13  10   45.21    8.40
  -9  13  10   54.13   11.09
  -9 -13  10   73.11   11.40
  -9 -13  10   62.49   10.35
  -9  13  11   28.37    7.99
  -9 -13  11   25.03    6.48
  -9 -13  11   41.71    9.29
  -9 -13  11   34.82    7.38
  -9  13  12    6.98    5.80
  -9 -13  12   21.51    7.98
  -9 -13  12   11.05    5.09
  -9  13  13    9.56    5.09
  -9 -13  13    9.38    6.43
  -9 -13  13   15.35    4.74
  -9 -13  14   31.79    8.07
  -9  13  14   24.25    6.50
  -9 -13  15   70.07    9.76
  -9  13  15   43.18    8.18
  -9 -13  16   94.52    9.94
  -9 -13  17    5.40    3.95
  -9 -13  18   16.77    4.13
  -9 -13  19   38.56    5.24
  -9 -15 -10   22.94    3.93
  -9 -15  -9   28.18    4.88
  -9 -15  -9   25.10    4.60
  -9 -15  -8   23.33    5.30
  -9 -15  -8   20.01    4.83
  -9 -15  -7   35.95    6.43
  -9 -15  -7   32.45    5.79
  -9 -15  -6   -1.37    3.39
  -9 -15  -6   -1.29    3.60
  -9 -15  -5   86.70   10.78
  -9 -15  -5   83.62   10.20
  -9 -15  -4    0.76    2.85
  -9 -15  -4    9.96    5.23
  -9 -15  -4    2.55    4.25
  -9 -15  -3   59.72    8.25
  -9 -15  -3   72.83   10.42
  -9 -15  -3   65.06    9.47
  -9 -15  -2    7.45    4.08
  -9 -15  -2   -2.21    5.23
  -9 -15  -2    3.27    4.35
  -9 -15  -1   50.55    7.87
  -9 -15  -1   65.45   10.19
  -9 -15  -1   74.68    9.74
  -9 -15  -1   55.75    8.64
  -9 -15  -1   51.55    7.49
  -9 -15   0   47.69    8.83
  -9 -15   0   20.47    5.09
  -9 -15   0   43.99    8.63
  -9 -15   1   31.42    7.72
  -9 -15   1   62.18   10.15
  -9 -15   2   87.28   11.48
  -9 -15   2   98.01   12.61
  -9 -15   3   38.73    8.47
  -9 -15   3   54.99    9.69
  -9 -15   4    4.59    4.32
  -9  15   4    0.79    2.55
  -9 -15   5   24.55    7.39
  -9  15   5    7.64    3.60
  -9  15   6   35.76    6.86
  -9 -15   6   62.03    9.20
  -9 -15   7   24.19    5.22
  -9 -15   7   18.68    6.18
  -9  15   7   20.09    5.89
  -9 -15   8   12.68    4.54
  -9 -15   8   18.54    5.22
  -9 -15   8   13.12    4.81
  -9  15   8   12.81    5.27
  -9 -15   9    1.06    3.27
  -9 -15   9    6.06    4.05
  -9 -15   9    4.43    3.24
  -9  15   9    5.39    4.25
  -9 -15  10   41.32    6.39
  -9  15  10   28.88    6.32
  -9 -15  10   38.94    6.29
  -9  15  11   12.32    4.31
  -9 -15  11   14.51    4.26
  -9 -15  11    7.41    4.25
  -9  15  12    3.12    2.97
  -9 -15  12    4.56    3.33
  -9 -15  12   -0.55    2.70
  -9 -15  13    8.97    3.48
  -9 -15  13   12.34    3.53
  -9 -15  13   16.84    4.14
  -9 -15  14    0.89    1.63
  -9 -15  14    3.50    2.65
  -9 -15  14    1.23    1.74
  -9 -15  15   42.94    5.11
  -9 -17   1    1.75    2.23
  -9 -17   2   17.93    4.32
  -9 -17   3   19.12    3.85
  -9 -17   3   21.44    3.76
  -9 -17   4    0.48    1.77
  -9 -17   4    4.15    2.27
  -9 -17   5   21.50    4.17
  -9 -17   5   29.16    4.70
  -9 -17   6   -4.00    2.48
  -9 -17   6   -0.88    2.04
  -9 -17   6   -0.01    1.73
  -9 -17   7    2.78    1.62
  -9 -17   7    4.72    2.52
  -9 -17   7    4.59    2.45
  -9 -17   8    3.20    2.07
  -9 -17   8    7.28    2.73
  -8   0   5   -0.55    4.08
  -8   0   6   34.33   11.30
  -8   0   7    2.61    4.92
  -8   0   8   74.57    7.74
  -8   0   8   78.87   17.60
  -8   0   9    0.05    2.21
  -8   0   9    4.40    6.47
  -8   0  10 2232.38   58.11
  -8   0  10 2496.83  100.19
  -8   0  11    3.84    5.71
  -8   0  11    6.64    7.88
  -8   0  12  909.86   60.24
  -8   0  13    1.50    4.73
  -8   0  14  367.92   39.57
  -8   0  15   -0.47    4.43
  -8   0  15   -5.33    7.40
  -8   0  16  213.78   29.61
  -8   0  16  292.24   36.11
  -8   0  17    1.44    7.24
  -8   0  17    3.44    4.33
  -8   0  17    3.19    2.65
  -8   0  17   -6.85    7.79
  -8   0  17   -0.09    3.85
  -8   0  17    0.29    3.25
  -8   0  18  244.39   18.64
  -8   0  18  189.23   27.82
  -8   0  18  234.12   19.27
  -8   0  18  235.64   18.19
  -8   0  18  248.64   33.44
  -8   0  19   -0.79    3.57
  -8   0  19   -1.52    3.35
  -8   0  19    1.06    3.74
  -8   0  20  542.90   27.38
  -8   0  20  575.42   29.23
  -8   0  20  591.03   30.86
  -8   0  20  537.16   28.40
  -8   0  21    4.33    5.95
  -8   0  21   -3.66    4.89
  -8   0  21   -1.12    4.84
  -8   0  21    3.71    4.27
  -8   0  22   -1.20    4.88
  -8   0  22    6.95    4.75
  -8   0  22    6.78    4.31
  -8   0  22    8.18    4.90
  -8   0  23    3.17    5.02
  -8   0  23   -0.68    3.33
  -8   0  23   -2.58    4.36
  -8   0  23    0.61    4.06
  -8   0  24  113.02   11.36
  -8   0  24   97.11   10.53
  -8   0  24   90.19   10.59
  -8   0  25    6.02    3.65
  -8   0  25    2.37    3.42
  -8   0  25    1.04    3.23
  -8   0  26   41.46    5.86
  -8   0  26   61.21    7.58
  -8   0  26   65.44    7.22
  -8   0  26   56.84    6.83
  -8   0  26   69.14    7.51
  -8   0  27    0.53    3.04
  -8   0  27   -1.12    2.65
  -8   0  27    3.01    1.93
  -8   0  27   -2.22    2.32
  -8   0  27    4.47    2.94
  -8   0  28   26.56    3.96
  -8   0  28   27.14    4.74
  -8   0  28   31.43    4.18
  -8  -2  -5  245.89   23.22
  -8  -2  -3  452.69   27.20
  -8  -2  -2   96.73   12.94
  -8   2  -2   92.65   13.26
  -8   2  -1  825.23   41.77
  -8  -2  -1  811.95   38.13
  -8  -2   0  737.66   36.75
  -8   2   0  791.38   42.21
  -8   2   1  146.01   18.84
  -8   2   2 1327.07   57.72
  -8   2   3   78.43   14.58
  -8   2   4  586.26   40.24
  -8   2   5 1427.12   63.81
  -8   2   6 1043.21   55.95
  -8   2   7  262.28   28.15
  -8   2   7  249.23   26.40
  -8  -2   8  691.72   53.07
  -8   2   8  758.84   47.67
  -8  -2   9  389.74   40.29
  -8   2   9  418.40   36.78
  -8  -2  10  221.24   31.08
  -8   2  10  233.86   28.25
  -8  -2  11 1020.04   66.57
  -8   2  11 1051.01   63.37
  -8  -2  12 1060.01   69.80
  -8   2  12 1131.45   67.23
  -8  -2  13  138.78   25.90
  -8   2  13  157.36   25.90
  -8  -2  13  121.62   22.76
  -8  -2  13  127.96   23.46
  -8  -2  14   -3.60    9.76
  -8   2  14    8.80    8.47
  -8  -2  14    0.25    3.35
  -8   2  15   60.25   15.15
  -8  -2  15   55.59   16.38
  -8  -2  15   71.18   17.60
  -8   2  15   61.55   16.46
  -8  -2  16  144.95   13.95
  -8  -2  16  159.52   14.66
  -8   2  16  163.90   28.30
  -8  -2  16  172.97   26.13
  -8   2  16  170.57   16.25
  -8  -2  16  157.04   14.45
  -8  -2  16  135.15   26.17
  -8   2  16  133.51   21.65
  -8  -2  17    0.85    3.38
  -8   2  17    4.14    3.79
  -8   2  17    4.39    4.28
  -8  -2  17    1.77    4.01
  -8   2  17   -0.32    2.98
  -8  -2  17   -1.67    8.07
  -8  -2  17   -1.25    3.48
  -8   2  17    1.69    3.83
  -8   2  17   -3.17    5.53
  -8  -2  18   67.24   10.49
  -8   2  18   65.59    9.95
  -8   2  18   73.45   11.17
  -8  -2  18   74.21   10.58
  -8  -2  18   70.24   10.11
  -8   2  18   76.65   11.95
  -8   2  18   52.91    8.73
  -8  -2  18   64.26   10.50
  -8  -2  18   51.60   16.38
  -8  -2  19  274.66   20.14
  -8   2  19  313.73   23.31
  -8  -2  19  232.33   34.55
  -8  -2  19  265.61   20.45
  -8  -2  19  287.22   21.35
  -8  -2  19  285.97   20.67
  -8   2  19  248.56   18.36
  -8   2  19  271.28   21.13
  -8  -2  20   25.31    7.53
  -8  -2  20   28.97    6.87
  -8   2  20   40.23    9.47
  -8   2  20   24.40    6.44
  -8   2  20   29.86    7.49
  -8  -2  20   39.17    9.00
  -8  -2  21   24.22    6.19
  -8   2  21   33.09    7.18
  -8   2  21   33.27    7.96
  -8   2  21   42.72    9.53
  -8  -2  21   28.10    7.39
  -8   2  21   28.39    6.74
  -8   2  21   32.58    7.63
  -8  -2  21   38.14    8.70
  -8  -2  22   11.76    5.65
  -8   2  22   16.98    5.54
  -8  -2  22   15.98    5.41
  -8   2  22   11.81    4.47
  -8   2  22    9.54    4.54
  -8  -2  22   20.52    6.94
  -8   2  22   13.94    5.36
  -8   2  23  168.69   15.39
  -8  -2  23  174.40   16.02
  -8   2  23  133.14   12.86
  -8  -2  23  133.44   13.37
  -8   2  23  152.74   12.85
  -8  -2  23  170.17   15.11
  -8  -2  23  129.51   11.63
  -8  -2  23  164.52   14.26
  -8   2  23  144.12   13.93
  -8  -2  24   43.12    6.65
  -8  -2  24   57.77    9.13
  -8  -2  24   44.41    7.45
  -8   2  24   57.98    8.73
  -8  -2  24   57.92    8.73
  -8   2  24   39.85    6.91
  -8   2  24   52.24    7.21
  -8  -2  24   46.48    7.59
  -8   2  24   50.99    8.42
  -8  -2  24   43.96    8.03
  -8  -2  25   40.41    7.06
  -8  -2  25   36.48    5.75
  -8  -2  25   35.13    6.08
  -8  -2  25   41.04    7.04
  -8   2  25   30.38    5.81
  -8  -2  25   36.46    6.63
  -8   2  25   39.10    5.58
  -8   2  25   35.37    6.22
  -8  -2  25   31.10    6.55
  -8  -2  26   28.30    5.43
  -8  -2  26   32.39    5.89
  -8   2  26   34.68    4.82
  -8  -2  26   35.97    6.13
  -8   2  26   23.39    5.05
  -8  -2  26   31.49    5.22
  -8  -2  26   32.36    5.10
  -8   2  26   33.54    5.75
  -8  -2  26   28.83    5.31
  -8  -2  27   14.10    3.77
  -8   2  27   10.92    2.52
  -8  -2  27   13.31    3.90
  -8  -2  27   10.76    3.34
  -8   2  27   10.31    3.30
  -8  -2  27   10.22    2.84
  -8   2  27   13.07    3.41
  -8  -2  27   12.53    3.60
  -8  -2  28   51.63    5.28
  -8   2  28   36.72    4.21
  -8  -2  28   50.36    4.80
  -8  -2  28   39.93    4.65
  -8  -4  -6   39.69    9.84
  -8  -4  -5   89.02   14.37
  -8  -4  -5  106.42   15.62
  -8  -4  -4  580.92   35.88
  -8  -4  -4  639.23   39.81
  -8  -4  -3   32.69    9.04
  -8  -4  -3   30.64    8.92
  -8  -4  -2  424.94   32.50
  -8  -4  -2  481.37   35.95
  -8  -4  -1  575.07   38.87
  -8  -4  -1  601.92   41.32
  -8   4  -1  547.84   32.74
  -8  -4   0   34.80   10.28
  -8   4   0   42.78    9.81
  -8  -4   0   32.40    9.55
  -8  -4   1  249.22   27.60
  -8  -4   1  262.78   29.05
  -8   4   1  311.98   26.76
  -8  -4   2  158.09   22.41
  -8   4   2  213.61   22.41
  -8  -4   3 2065.10   82.50
  -8   4   3 2458.58   78.98
  -8  -4   4  838.56   52.09
  -8   4   4  891.72   48.54
  -8   4   5   46.67   10.91
  -8   4   6   66.38   14.23
  -8   4   7 1051.87   56.60
  -8   4   8   66.40   15.27
  -8  -4   9  178.77   24.29
  -8   4   9  203.22   26.83
  -8  -4  10  240.90   32.89
  -8  -4  10  277.30   31.02
  -8   4  10  306.11   33.81
  -8  -4  11  779.24   61.26
  -8  -4  11  849.50   53.61
  -8   4  11  920.94   61.35
  -8  -4  12  115.71   24.02
  -8  -4  12  105.67   21.20
  -8   4  12  134.85   23.48
  -8  -4  13  157.81   27.69
  -8  -4  13  159.90   25.52
  -8   4  13  178.23   29.74
  -8  -4  13  144.38   23.71
  -8   4  14   -3.89    7.78
  -8  -4  14    3.87    7.02
  -8  -4  14   -0.13    9.53
  -8  -4  15  253.17   17.91
  -8   4  15  273.91   38.21
  -8  -4  15  236.67   34.15
  -8  -4  16   35.30   14.03
  -8  -4  16   28.17    7.20
  -8   4  16   27.45    6.47
  -8  -4  16   29.66    6.83
  -8  -4  16   25.79    6.68
  -8   4  16   36.64    8.01
  -8   4  16   28.34    6.52
  -8  -4  16   25.55    5.75
  -8  -4  16   31.29    6.88
  -8  -4  17  223.63   16.85
  -8  -4  17  145.21   14.36
  -8   4  17  199.14   17.12
  -8  -4  17  211.13   16.81
  -8  -4  17  200.13   33.90
  -8   4  17  205.17   15.79
  -8   4  17  235.23   19.96
  -8  -4  17  197.79   17.38
  -8  -4  17  161.66   15.15
  -8  -4  18   13.81   10.46
  -8   4  18   10.86    4.63
  -8  -4  18    9.17    4.94
  -8  -4  18   17.43    6.44
  -8  -4  18   15.02    6.60
  -8  -4  18   12.68    5.72
  -8   4  18   10.30    6.13
  -8   4  18   11.15    4.46
  -8  -4  18    8.88    4.79
  -8  -4  19  342.26   23.32
  -8   4  19  335.78   22.72
  -8  -4  19  287.66   18.84
  -8  -4  19  372.49   23.27
  -8   4  19  370.83   25.23
  -8  -4  19  340.63   23.68
  -8   4  19  292.22   20.17
  -8  -4  19  290.94   20.38
  -8   4  20   35.06    6.86
  -8   4  20   40.16    8.31
  -8  -4  20   33.77    6.94
  -8  -4  20   45.85    9.38
  -8  -4  20   43.27    9.10
  -8   4  20   50.78    9.95
  -8  -4  20   32.66    7.16
  -8  -4  20   38.77    8.09
  -8   4  21   91.88   10.81
  -8   4  21   91.32   11.84
  -8  -4  21  119.49   14.04
  -8  -4  21  127.63   13.70
  -8   4  21  100.22   10.44
  -8   4  21  117.26   14.45
  -8  -4  21   83.68   10.77
  -8  -4  21  100.39   12.32
  -8  -4  22    8.74    5.67
  -8   4  22   -2.76    4.10
  -8  -4  22   -0.77    4.91
  -8  -4  22    6.01    4.45
  -8   4  22    4.55    4.09
  -8  -4  22    4.52    4.98
  -8   4  22   -1.10    3.28
  -8  -4  22    3.27    4.92
  -8   4  22    2.69    4.59
  -8  -4  22    6.78    5.41
  -8   4  23   45.25    6.60
  -8  -4  23   83.01   10.69
  -8  -4  23   62.09    8.87
  -8   4  23   58.94    8.83
  -8  -4  23   71.47   10.86
  -8   4  23   51.86    7.68
  -8  -4  23   60.78    9.04
  -8  -4  23   65.71    9.21
  -8   4  23   58.95    9.60
  -8  -4  23   67.52    9.49
  -8  -4  24   15.15    5.54
  -8  -4  24   13.69    4.79
  -8   4  24   16.46    5.18
  -8  -4  24   19.53    6.08
  -8   4  24    9.16    3.62
  -8  -4  24   19.78    6.60
  -8   4  24   12.98    3.69
  -8  -4  24   14.66    5.26
  -8  -4  24   12.78    4.70
  -8   4  24   15.67    5.56
  -8  -4  24   19.94    5.81
  -8  -4  25   23.39    5.43
  -8  -4  25   27.41    5.50
  -8  -4  25   32.69    7.06
  -8   4  25   18.04    4.22
  -8  -4  25   31.35    6.36
  -8  -4  25   24.07    5.35
  -8  -4  25   24.67    4.74
  -8   4  25   25.20    5.50
  -8  -4  25   29.23    5.68
  -8  -4  26   20.13    4.53
  -8  -4  26   18.81    3.52
  -8  -4  26   19.43    4.44
  -8  -4  26   23.12    5.16
  -8   4  26   19.30    4.39
  -8  -4  26   21.69    4.31
  -8  -4  26   21.09    4.33
  -8  -4  26   20.26    4.88
  -8  -4  27   78.71    6.58
  -8  -4  27   93.35    7.78
  -8   4  27   70.32    6.85
  -8  -4  27   81.23    6.76
  -8  -6 -10   86.17   11.57
  -8  -6  -9  363.64   22.76
  -8  -6  -7   19.79    9.35
  -8  -6  -6  252.01   29.17
  -8  -6  -6  301.04   31.22
  -8  -6  -5  591.21   44.11
  -8  -6  -5  650.30   45.55
  -8  -6  -4   15.54    7.01
  -8  -6  -4   22.17    9.48
  -8  -6  -3  148.63   21.70
  -8  -6  -3  163.31   23.04
  -8  -6  -2   53.15   12.22
  -8  -6  -2   70.96   14.66
  -8  -6  -1  496.19   39.94
  -8  -6  -1  549.67   42.18
  -8  -6   0   40.03   10.77
  -8  -6   0   41.68   12.47
  -8  -6   1  251.77   29.65
  -8   6   1  331.36   26.45
  -8  -6   1  310.66   32.30
  -8  -6   2  104.33   20.16
  -8  -6   2  125.53   13.84
  -8   6   2  141.15   18.82
  -8  -6   2  140.83   24.68
  -8  -6   3 1355.99   73.95
  -8  -6   3 1262.48   46.73
  -8   6   3 1464.42   65.32
  -8  -6   3 1432.26   73.69
  -8  -6   4   84.69   21.12
  -8  -6   4  118.58   23.39
  -8   6   4   70.96   15.34
  -8  -6   5   45.26   13.75
  -8  -6   5   58.86   12.62
  -8   6   5   54.81   13.66
  -8  -6   6   77.58   19.00
  -8  -6   6   88.87   15.19
  -8   6   6   94.32   18.26
  -8  -6   7  951.47   48.71
  -8   6   7 1106.29   64.42
  -8  -6   8  213.25   24.02
  -8   6   8  253.83   31.69
  -8  -6   9   11.13    7.19
  -8   6   9   19.75    9.48
  -8  -6  10    5.67    7.52
  -8  -6  10   -0.66    5.97
  -8   6  10    1.93    3.95
  -8  -6  11  269.86   38.47
  -8  -6  11  300.88   32.93
  -8  -6  12  218.97   34.65
  -8  -6  12  261.82   32.18
  -8  -6  13  105.98   24.86
  -8  -6  13  109.95   22.57
  -8   6  14  252.25   18.70
  -8  -6  14  234.43   16.58
  -8  -6  14  247.58   33.69
  -8  -6  14  254.69   17.23
  -8  -6  14  232.49   16.58
  -8  -6  14  243.71   18.20
  -8  -6  14  231.95   18.65
  -8   6  14  275.10   19.44
  -8   6  15  398.77   23.91
  -8   6  15  352.89   21.14
  -8  -6  15  369.23   20.86
  -8  -6  15  388.00   44.67
  -8  -6  15  327.95   17.88
  -8  -6  15  322.13   20.14
  -8  -6  15  355.58   20.85
  -8  -6  15  320.94   21.92
  -8   6  15  384.23   24.52
  -8  -6  15  316.49   20.56
  -8  -6  15  359.75   22.86
  -8   6  15  354.75   23.12
  -8   6  16  127.17   13.75
  -8  -6  16  123.66   12.81
  -8  -6  16  107.45   13.08
  -8   6  16  132.85   14.93
  -8  -6  16  115.19   12.55
  -8  -6  16  115.35   26.67
  -8  -6  16  109.11   12.79
  -8   6  16  113.04   13.66
  -8   6  16  106.17   11.81
  -8  -6  16   93.21   11.96
  -8  -6  16  109.72   11.03
  -8  -6  16  104.56   12.08
  -8  -6  17   25.34    6.69
  -8  -6  17   25.91    7.22
  -8  -6  17   22.91    5.87
  -8   6  17   12.00    4.36
  -8  -6  17   28.81    7.83
  -8  -6  17   20.57    6.57
  -8  -6  17   24.29    6.89
  -8   6  17   19.92    5.90
  -8   6  17   21.56    5.94
  -8  -6  17   21.55    6.35
  -8  -6  17   16.65    6.41
  -8   6  17   21.58    6.19
  -8  -6  18  137.43   15.11
  -8  -6  18  124.45   13.74
  -8   6  18  162.70   13.68
  -8  -6  18  160.37   13.36
  -8  -6  18  132.44   14.13
  -8  -6  18  164.59   15.24
  -8  -6  18  155.46   14.62
  -8   6  18  151.67   16.37
  -8   6  18  115.25   13.44
  -8  -6  18  152.81   15.55
  -8  -6  18  151.50   14.76
  -8  -6  19   40.78    9.42
  -8   6  19   57.89    8.16
  -8  -6  19   46.59    9.12
  -8  -6  19   58.71   10.18
  -8   6  19   47.32    8.38
  -8  -6  19   29.93    6.54
  -8  -6  19   50.87    7.96
  -8  -6  19   57.62    9.61
  -8   6  19   53.10   10.20
  -8  -6  19   58.41    9.61
  -8  -6  20    2.53    4.76
  -8  -6  20    3.17    4.98
  -8  -6  20    2.70    4.62
  -8   6  20    2.72    3.87
  -8  -6  20   -2.80    4.74
  -8  -6  20    0.73    4.28
  -8  -6  20    3.08    5.40
  -8   6  20    0.91    4.90
  -8  -6  20   -1.78    4.69
  -8  -6  21   15.88    5.46
  -8  -6  21   16.46    5.92
  -8  -6  21   12.78    5.19
  -8  -6  21   15.20    6.31
  -8   6  21   11.01    4.37
  -8  -6  21   17.01    6.15
  -8  -6  21   19.04    6.43
  -8   6  21   17.74    6.36
  -8  -6  21   14.07    5.68
  -8  -6  22   56.25    8.37
  -8  -6  22   91.84   10.33
  -8  -6  22   80.90    9.98
  -8  -6  22   85.22   10.90
  -8  -6  22   91.84   11.69
  -8   6  22   70.70    9.82
  -8  -6  22   86.17   10.23
  -8   6  22   84.97   11.50
  -8  -6  22   83.90   11.90
  -8  -6  23  104.78   10.13
  -8  -6  23   96.88   10.29
  -8  -6  23   92.01   10.95
  -8   6  23   75.15    9.36
  -8  -6  23  109.37   11.92
  -8  -6  23   80.76   11.15
  -8  -6  23  101.16   10.14
  -8   6  23   69.33   10.17
  -8  -6  23   89.06    9.86
  -8  -6  24   10.88    4.11
  -8  -6  24   14.69    4.33
  -8  -6  24   16.04    5.21
  -8   6  24    2.59    2.30
  -8  -6  24   10.36    4.16
  -8   6  24    9.86    3.99
  -8  -6  24   14.81    4.63
  -8  -6  24    7.32    3.44
  -8  -6  24    2.92    3.61
  -8  -6  25   16.37    4.58
  -8  -6  25   14.14    3.84
  -8  -6  25   15.98    4.60
  -8  -6  25    8.26    2.94
  -8   6  25    8.57    3.39
  -8  -6  26   22.26    3.90
  -8   6  26   15.46    3.48
  -8  -6  26   24.77    4.21
  -8  -6  26   30.34    4.67
  -8  -8 -12    5.08    4.61
  -8  -8 -11   23.41    7.18
  -8  -8 -10  291.41   23.06
  -8  -8  -9   95.48   13.97
  -8  -8  -8   33.22    8.38
  -8  -8  -8   44.69   15.91
  -8  -8  -7  254.88   21.64
  -8  -8  -7  302.16   38.63
  -8  -8  -6  115.83   15.00
  -8  -8  -6  158.04   29.16
  -8  -8  -6  119.06   24.48
  -8  -8  -5  194.80   17.29
  -8  -8  -5  218.52   31.63
  -8  -8  -5  163.79   28.39
  -8  -8  -4  634.40   54.59
  -8  -8  -4  530.23   51.24
  -8  -8  -3  114.21   22.74
  -8  -8  -3   95.09   20.16
  -8  -8  -2  334.32   37.97
  -8  -8  -2  274.19   34.80
  -8  -8  -1  481.21   43.88
  -8  -8  -1  387.24   41.02
  -8  -8   0  604.89   50.33
  -8  -8   0  497.23   46.62
  -8  -8   1  105.44   22.59
  -8  -8   1   72.58   19.77
  -8  -8   2  451.93   42.89
  -8  -8   2  381.78   40.92
  -8  -8   3  220.06   33.22
  -8  -8   3  163.17   28.75
  -8  -8   4  182.51   30.66
  -8  -8   5   31.28   15.40
  -8  -8   6  115.30   17.48
  -8  -8   6  123.15   25.58
  -8  -8   7   29.34    9.97
  -8  -8   8  493.68   40.03
  -8  -8   9   32.00    9.78
  -8   8  10   42.09    8.46
  -8  -8  10   40.55    7.79
  -8  -8  10   50.64    8.55
  -8  -8  10   50.65    8.05
  -8  -8  10   51.85   13.89
  -8   8  11   62.45   10.82
  -8  -8  11   73.34   10.12
  -8  -8  11   60.40    9.08
  -8  -8  11   71.03    9.39
  -8  -8  11   62.33   15.91
  -8  -8  12   41.89   14.32
  -8  -8  12   38.31    7.84
  -8   8  12   34.25    7.98
  -8  -8  12   37.95    7.56
  -8  -8  12   41.20    7.37
  -8  -8  13    3.47    9.19
  -8  -8  13    4.34    4.69
  -8   8  13   10.62    5.07
  -8  -8  13    4.39    5.23
  -8  -8  13    5.96    5.05
  -8  -8  13    5.64    4.42
  -8   8  14  217.11   17.77
  -8  -8  14  255.24   18.04
  -8  -8  14  241.60   34.20
  -8  -8  14  240.24   17.93
  -8   8  14  225.05   19.09
  -8  -8  14  243.83   21.94
  -8  -8  14  205.89   16.79
  -8  -8  14  261.16   23.81
  -8   8  14  252.44   20.29
  -8  -8  14  255.12   19.00
  -8  -8  15    0.41    4.46
  -8  -8  15    8.16    5.53
  -8  -8  15    7.19    5.24
  -8  -8  15    9.90    6.76
  -8   8  15    8.95    5.25
  -8  -8  15    5.95    5.62
  -8  -8  15   10.61    6.56
  -8   8  15   10.07    5.73
  -8   8  15    0.88    2.98
  -8  -8  16   76.61   11.73
  -8  -8  16   58.07   12.09
  -8  -8  16   64.56   11.68
  -8   8  16   72.75    9.14
  -8  -8  16   74.54   10.15
  -8  -8  16   65.50   10.49
  -8  -8  16   71.41   11.76
  -8   8  16   57.99   10.50
  -8  -8  16   74.17   10.94
  -8   8  16   62.42   10.32
  -8   8  16   61.15   10.47
  -8  -8  17   64.62   10.20
  -8  -8  17   65.74    9.75
  -8  -8  17   47.21    6.70
  -8  -8  17   63.90   10.44
  -8  -8  17   58.75   10.17
  -8   8  17   53.41    9.80
  -8  -8  17   56.41   11.34
  -8   8  17   63.22    8.06
  -8  -8  17   67.94   10.43
  -8  -8  17   44.32    9.68
  -8   8  17   56.00   10.03
  -8   8  17   44.46    9.15
  -8  -8  18    9.26    5.75
  -8  -8  18   14.55    7.16
  -8  -8  18   17.22    6.75
  -8  -8  18    7.34    3.53
  -8  -8  18   11.84    6.36
  -8   8  18    5.82    4.78
  -8  -8  18    8.16    6.48
  -8   8  18    4.51    2.57
  -8  -8  18    8.52    4.36
  -8  -8  18   12.47    7.12
  -8   8  18    6.69    5.05
  -8   8  19  359.97   24.32
  -8  -8  19  360.45   17.62
  -8  -8  19  350.12   22.17
  -8  -8  19  315.05   21.22
  -8  -8  19  394.00   25.80
  -8  -8  19  408.31   21.36
  -8  -8  19  399.65   23.98
  -8  -8  19  373.92   25.19
  -8  -8  19  382.99   22.60
  -8  -8  20  110.89   11.41
  -8  -8  20   79.45   10.07
  -8  -8  20   91.47   11.76
  -8  -8  20  102.53   12.49
  -8  -8  20   89.03    9.30
  -8  -8  20   79.08   10.59
  -8  -8  20  107.42   12.47
  -8   8  20   87.85   12.10
  -8  -8  21  113.46   12.17
  -8  -8  21  122.69   11.17
  -8  -8  21  118.21   12.32
  -8   8  21   94.86   12.30
  -8  -8  22    3.91    3.70
  -8  -8  22    6.45    4.67
  -8  -8  22    6.38    4.45
  -8   8  22    0.33    3.64
  -8  -8  23   12.77    4.34
  -8  -8  23   14.30    5.34
  -8  -8  23   18.40    5.42
  -8   8  23    7.17    3.32
  -8  -8  24    8.75    3.51
  -8  -8  24    7.64    3.24
  -8   8  24    1.52    2.14
  -8  -8  25   27.24    4.35
  -8   8  25    8.38    2.63
  -8 -10 -13    6.32    5.10
  -8 -10 -12   75.96   12.00
  -8 -10 -11    5.38    5.11
  -8 -10 -10   62.15   11.66
  -8 -10  -9    5.88    5.37
  -8 -10  -8   32.73    9.79
  -8 -10  -7   36.01    9.62
  -8 -10  -6  279.10   26.32
  -8 -10  -5   58.50   10.30
  -8 -10  -5   80.08   24.68
  -8 -10  -5   54.36   11.67
  -8 -10  -5   32.38   13.15
  -8 -10  -4  192.62   17.93
  -8 -10  -4  235.43   37.76
  -8 -10  -4  162.03   19.72
  -8 -10  -4  158.73   32.47
  -8 -10  -3   18.49    6.40
  -8 -10  -3   17.37   11.15
  -8 -10  -3   16.59    6.60
  -8 -10  -3   10.37    7.92
  -8 -10  -2  161.85   16.13
  -8 -10  -2  187.64   34.14
  -8 -10  -2  111.68   17.14
  -8 -10  -2  140.51   29.03
  -8 -10  -1  174.59   17.06
  -8 -10  -1  126.58   17.84
  -8 -10  -1  141.57   29.88
  -8 -10   0  122.70   14.55
  -8 -10   0  147.00   28.12
  -8 -10   0  103.49   13.72
  -8 -10   0  102.76   24.09
  -8 -10   1  299.82   21.94
  -8 -10   1  352.71   44.04
  -8 -10   1  227.88   21.00
  -8 -10   1  281.24   40.77
  -8 -10   2  213.27   19.99
  -8 -10   2  259.37   39.45
  -8 -10   2  192.15   20.18
  -8 -10   2  195.16   36.96
  -8 -10   3  154.13   17.90
  -8 -10   3  179.15   34.21
  -8 -10   3  199.86   18.52
  -8 -10   4  107.63   14.88
  -8 -10   4  125.62   29.62
  -8 -10   4  147.59   15.32
  -8 -10   5  155.92   16.29
  -8 -10   5  214.03   37.03
  -8 -10   5  209.83   18.71
  -8 -10   6   64.37   21.92
  -8  10   6   43.50    9.31
  -8 -10   6   48.07    9.85
  -8 -10   6   63.64    8.66
  -8  10   7   77.67   11.84
  -8 -10   7   98.95   10.46
  -8  10   8  366.74   26.20
  -8 -10   8  326.39   23.72
  -8 -10   8  411.69   21.39
  -8  10   9   65.19   11.12
  -8 -10   9   61.52   10.85
  -8 -10   9   67.22    9.07
  -8  10  10   37.81    9.40
  -8 -10  10   24.34    8.25
  -8 -10  10   33.02    7.41
  -8  10  11   55.76   11.53
  -8 -10  11   38.53    8.70
  -8 -10  11   57.32    9.15
  -8 -10  12  199.20   19.74
  -8  10  12  270.84   22.22
  -8 -10  12  248.06   18.50
  -8 -10  13  127.73   14.95
  -8  10  13  154.17   17.03
  -8 -10  13  159.34   14.93
  -8 -10  13  166.79   16.14
  -8 -10  14   17.23    8.93
  -8 -10  14   11.93    5.39
  -8  10  14   13.69    6.31
  -8 -10  14   12.83    5.01
  -8 -10  14   18.74    7.03
  -8 -10  14   18.52    7.44
  -8  10  14   17.26    6.89
  -8 -10  15    2.62    6.51
  -8 -10  15    1.48    4.28
  -8  10  15    1.09    3.87
  -8 -10  15    7.98    6.61
  -8 -10  15    6.03    5.10
  -8  10  15    7.09    4.87
  -8 -10  16   44.67   11.15
  -8 -10  16   31.49    8.06
  -8  10  16   52.72    9.47
  -8  10  16   47.79    9.63
  -8 -10  16   63.34   10.76
  -8 -10  16   57.12   10.17
  -8 -10  17   84.62   11.66
  -8 -10  17   65.31   12.02
  -8  10  17   69.93   10.43
  -8  10  17   64.39   10.38
  -8 -10  17   52.83    9.73
  -8 -10  17   93.60   11.69
  -8  10  17   72.00   11.43
  -8  10  18   50.97    8.47
  -8 -10  18   72.61   10.53
  -8 -10  18   57.67   10.29
  -8 -10  18   66.18    9.33
  -8 -10  19   -7.19    6.15
  -8 -10  19    3.02    4.13
  -8  10  19   -3.47    4.34
  -8 -10  19   -3.28    5.02
  -8 -10  20   67.57    8.56
  -8 -10  20   77.67   10.58
  -8  10  20   53.49    8.00
  -8 -10  20   61.24    8.51
  -8 -10  21    8.77    3.41
  -8 -10  21    8.98    3.06
  -8 -10  22    1.74    3.05
  -8  10  23    1.45    1.72
  -8 -10  23    3.59    2.51
  -8 -12 -15   15.77    5.10
  -8 -12 -13   45.23    7.23
  -8 -12 -12   12.95    5.54
  -8 -12 -11    4.75    4.55
  -8 -12 -10    4.72    5.46
  -8 -12  -9   23.48    7.88
  -8 -12  -8   10.31    7.40
  -8 -12  -7   51.33   11.77
  -8 -12  -6   12.75    5.15
  -8 -12  -6   33.38    9.57
  -8 -12  -5   65.93   10.49
  -8 -12  -5   64.36   13.30
  -8 -12  -4   25.72    7.94
  -8 -12  -4   30.53    9.98
  -8 -12  -3  233.37   20.42
  -8 -12  -3  259.57   24.16
  -8 -12  -2  269.93   21.66
  -8 -12  -2  309.47   25.82
  -8 -12  -1   25.83    8.14
  -8 -12  -1   38.35   11.39
  -8 -12   0   57.77   11.68
  -8 -12   0   51.59   11.89
  -8 -12   1   46.16    9.73
  -8 -12   1   43.59   11.08
  -8  12   1   32.04    7.30
  -8  12   2   61.49    9.87
  -8 -12   2   67.55   12.60
  -8 -12   2   91.61   15.05
  -8 -12   2   69.09   11.39
  -8  12   3    1.83    2.94
  -8 -12   3    9.82    6.94
  -8 -12   4   41.60   10.37
  -8  12   4   27.06    7.51
  -8 -12   4   27.41    7.86
  -8 -12   5   50.92   10.96
  -8  12   5   44.40    9.56
  -8 -12   5   42.73    9.39
  -8 -12   6   58.60   11.36
  -8  12   6   43.84    9.62
  -8 -12   7   13.57    6.56
  -8 -12   7    9.41    6.29
  -8  12   7    8.84    5.42
  -8 -12   8   22.95    5.92
  -8 -12   8   22.86    8.35
  -8  12   8   21.15    7.34
  -8 -12   9   87.37   13.86
  -8  12   9  109.47   15.62
  -8 -12   9   98.13   11.36
  -8 -12   9   87.66   12.94
  -8 -12  10  169.46   17.91
  -8  12  10  189.03   20.48
  -8 -12  10  194.53   15.53
  -8 -12  11  123.71   15.67
  -8 -12  11  140.29   15.77
  -8  12  11  140.27   17.63
  -8 -12  11  146.80   14.32
  -8 -12  11  108.30   12.64
  -8  12  12  119.13   16.09
  -8 -12  12  105.30   13.43
  -8 -12  12  105.81   14.90
  -8 -12  12  123.46   13.06
  -8  12  13   11.44    7.12
  -8 -12  13   13.05    7.74
  -8 -12  13    6.69    4.21
  -8  12  14    6.39    4.57
  -8 -12  14   16.12    7.46
  -8 -12  14    6.65    4.03
  -8 -12  14   13.67    5.26
  -8 -12  15   -3.45    6.66
  -8  12  15   -3.35    4.53
  -8 -12  15   -2.79    3.38
  -8  12  16   32.03    6.92
  -8 -12  16   27.54    6.42
  -8 -12  16   44.03   10.26
  -8 -12  17   46.73    6.45
  -8 -12  17   54.72   10.18
  -8 -12  18   42.74    5.76
  -8 -12  18   44.74    8.05
  -8 -12  19   49.47    5.73
  -8 -12  19   56.42    7.70
  -8 -12  20   26.42    3.89
  -8 -12  20   21.19    4.26
  -8 -14 -13    8.93    2.88
  -8 -14 -12   24.79    4.92
  -8 -14 -11   36.01    6.39
  -8 -14 -11   36.89    6.38
  -8 -14 -10   22.12    6.53
  -8 -14 -10   22.76    5.89
  -8 -14  -9   12.90    6.30
  -8 -14  -9    7.42    4.37
  -8 -14  -8   10.46    6.23
  -8 -14  -8   14.26    5.54
  -8 -14  -7   75.61   11.50
  -8 -14  -7   71.67   11.47
  -8 -14  -6    6.88    3.84
  -8 -14  -6    9.46    7.15
  -8 -14  -6   11.32    7.56
  -8 -14  -5   21.06    5.78
  -8 -14  -5   23.80    8.29
  -8 -14  -5   25.37    8.74
  -8 -14  -4   65.65   10.08
  -8 -14  -4   70.55   12.14
  -8 -14  -4   71.76   12.99
  -8 -14  -3   49.12    8.88
  -8 -14  -3   48.28   10.40
  -8 -14  -3   51.07   11.24
  -8 -14  -2   32.54    8.14
  -8 -14  -2   28.57    8.81
  -8 -14  -2   27.38    8.24
  -8 -14  -1   22.00    7.82
  -8 -14  -1   28.79    8.59
  -8 -14  -1   27.59    9.43
  -8 -14   0   49.72   10.29
  -8 -14   0   17.92    7.20
  -8 -14   0   36.53    9.55
  -8 -14   1  116.72   14.53
  -8 -14   1   77.33   11.59
  -8 -14   1   87.14   12.81
  -8 -14   2   96.58   13.90
  -8 -14   2  128.89   15.95
  -8 -14   3   60.99   10.68
  -8  14   3   29.93    7.92
  -8 -14   4   59.39    9.73
  -8  14   4   36.15    8.38
  -8 -14   5   -0.31    3.56
  -8  14   5    0.20    4.12
  -8 -14   6   39.39    8.23
  -8 -14   6   51.80    9.87
  -8  14   6   22.60    6.01
  -8 -14   7   46.64    9.07
  -8 -14   7   36.90    8.50
  -8  14   7   30.02    7.48
  -8 -14   8  162.07   14.24
  -8 -14   8  146.68   14.95
  -8  14   8  120.31   15.48
  -8  14   9   54.43   10.91
  -8 -14   9   66.08    9.36
  -8 -14   9   59.57    9.68
  -8 -14   9   73.79   11.21
  -8 -14  10   15.96    5.42
  -8  14  10   11.66    6.10
  -8 -14  10   19.74    5.68
  -8 -14  10   16.93    5.48
  -8 -14  11   16.66    4.72
  -8  14  11   24.47    7.27
  -8 -14  11   16.22    5.77
  -8 -14  11   21.18    5.84
  -8  14  12   -0.48    3.56
  -8 -14  12    1.05    3.28
  -8 -14  12    2.93    3.92
  -8  14  13   64.47    9.85
  -8 -14  13   86.42    8.88
  -8 -14  13   77.10   10.02
  -8  14  14    7.31    3.76
  -8 -14  14   10.39    4.52
  -8 -14  14    5.48    2.92
  -8 -14  15    3.78    3.54
  -8 -14  15    0.75    1.98
  -8 -14  15    3.55    2.50
  -8 -14  16   35.99    6.20
  -8 -14  17   43.29    5.80
  -8 -14  18   26.13    3.93
  -8 -16  -8   41.16    5.11
  -8 -16  -8   55.97    5.95
  -8 -16  -7    1.69    2.17
  -8 -16  -7    8.40    3.44
  -8 -16  -6   35.35    5.73
  -8 -16  -6   42.70    5.87
  -8 -16  -5   27.04    5.56
  -8 -16  -5   28.96    5.64
  -8 -16  -4    6.56    4.03
  -8 -16  -4    2.84    3.29
  -8 -16  -3    0.37    3.08
  -8 -16  -3    6.65    3.92
  -8 -16  -2    0.35    3.35
  -8 -16  -1    9.69    3.86
  -8 -16  -1   18.04    5.63
  -8 -16  -1   12.92    3.85
  -8 -16   0   13.83    5.39
  -8 -16   0    6.74    3.60
  -8 -16   0   21.78    5.93
  -8 -16   0   13.04    3.87
  -8 -16   1   10.67    4.38
  -8 -16   1    5.92    3.21
  -8 -16   1   11.16    4.07
  -8 -16   2   27.09    5.72
  -8 -16   2   18.23    5.45
  -8 -16   2   38.49    7.37
  -8 -16   2   35.67    6.57
  -8 -16   3   31.43    6.21
  -8 -16   3   34.93    6.20
  -8 -16   3   46.12    7.61
  -8  16   3   17.94    4.30
  -8 -16   3   36.68    7.06
  -8 -16   4   17.23    5.23
  -8  16   4   12.08    3.87
  -8 -16   4   25.60    5.92
  -8 -16   5   34.73    6.58
  -8  16   5   24.66    5.53
  -8 -16   5   34.96    6.94
  -8 -16   5   33.58    7.05
  -8 -16   6    8.23    3.79
  -8  16   6    3.65    2.85
  -8 -16   6   12.23    4.87
  -8 -16   6    6.28    3.97
  -8 -16   7   14.38    4.99
  -8  16   7    8.35    3.33
  -8 -16   7   11.59    4.28
  -8 -16   7   12.92    4.24
  -8 -16   8   15.82    5.18
  -8 -16   8   17.84    4.46
  -8  16   8    9.89    3.34
  -8 -16   8   15.51    4.71
  -8 -16   9   11.53    3.56
  -8  16   9    6.96    3.04
  -8 -16   9   15.43    3.80
  -8 -16   9   15.91    3.45
  -8 -16   9   12.95    4.21
  -8 -16  10   -2.32    2.77
  -8  16  10    1.92    2.45
  -8 -16  10   -0.12    2.36
  -8 -16  10    2.71    2.68
  -8 -16  10    1.45    2.14
  -8 -16  11   11.87    3.27
  -8 -16  11   15.25    3.36
  -8 -16  11   12.18    3.68
  -8 -16  12   24.60    3.93
  -8 -16  12   36.71    4.43
  -8 -16  12   26.10    4.26
  -7  -1  -3  747.75   25.59
  -7   1   2 1458.74   59.81
  -7   1   3 3639.39   93.07
  -7   1   4  250.40   24.99
  -7   1   5  932.02   49.27
  -7  -1   6  305.73   31.80
  -7   1   6  343.21   30.69
  -7  -1   7  747.49   49.70
  -7   1   7  792.15   48.19
  -7  -1   8  417.54   20.88
  -7  -1   8  422.68   38.73
  -7   1   8  445.32   37.30
  -7  -1   9  500.23   25.97
  -7   1   9  491.39   38.47
  -7  -1   9  524.26   43.34
  -7   1   9  517.72   40.91
  -7  -1  10  394.14   25.72
  -7   1  10  405.55   36.14
  -7  -1  10  417.03   39.89
  -7  -1  11  402.18   28.53
  -7  -1  11  402.59   37.99
  -7   1  11  433.91   39.30
  -7  -1  11  456.51   42.97
  -7  -1  12  586.64   37.13
  -7   1  12  658.29   41.09
  -7   1  12  649.69   48.86
  -7  -1  12  576.52   46.32
  -7  -1  12  638.23   51.47
  -7   1  13 1006.85   62.36
  -7  -1  13  955.72   59.47
  -7  -1  13  887.13   49.44
  -7   1  13  985.25   53.54
  -7  -1  13  880.79   56.18
  -7   1  14   15.99    8.37
  -7  -1  14   12.51    7.21
  -7  -1  14   11.81    7.16
  -7   1  14   21.08   10.29
  -7  -1  14    6.01    7.18
  -7   1  14   18.78   10.50
  -7   1  15  321.49   36.72
  -7  -1  15  338.89   35.56
  -7  -1  15  269.05   31.82
  -7   1  15  296.36   30.64
  -7   1  15  324.54   34.25
  -7   1  16  136.46   20.60
  -7  -1  16  125.43   22.77
  -7  -1  16  166.65   25.11
  -7   1  16  161.96   26.77
  -7   1  17  566.71   29.51
  -7  -1  17  534.73   26.72
  -7  -1  17  524.86   27.25
  -7  -1  17  551.16   27.81
  -7   1  17  520.23   26.50
  -7   1  17  540.87   28.66
  -7  -1  17  457.80   42.63
  -7   1  17  443.04   36.95
  -7  -1  18   23.00    8.80
  -7  -1  18   32.83    7.77
  -7   1  18   33.28    7.97
  -7  -1  18   34.36    7.93
  -7   1  18   36.71    7.49
  -7   1  18   36.23    8.74
  -7  -1  18   33.44    7.28
  -7   1  19   17.59    6.67
  -7  -1  19   22.98    6.32
  -7  -1  19   13.94    4.86
  -7   1  19   17.29    5.65
  -7   1  19   15.44    5.17
  -7  -1  19   20.38    6.66
  -7  -1  19   20.45   10.47
  -7  -1  19   18.50    5.69
  -7  -1  20   11.43    5.29
  -7   1  20   11.99    6.63
  -7   1  20   10.08    5.79
  -7   1  20    7.29    5.56
  -7  -1  20   10.14    5.43
  -7  -1  20    4.32    5.05
  -7   1  20    2.87    3.52
  -7   1  20    7.25    5.52
  -7  -1  20    5.02    5.17
  -7  -1  21  248.25   18.62
  -7   1  21  248.74   17.35
  -7  -1  21  249.75   18.79
  -7   1  21  239.56   19.04
  -7   1  21  260.24   21.04
  -7   1  21  225.20   18.39
  -7  -1  21  290.48   22.18
  -7  -1  21  272.93   20.09
  -7  -1  22   95.51   11.68
  -7   1  22   87.37   10.39
  -7   1  22   84.39   11.14
  -7  -1  22   94.01   11.28
  -7  -1  22  103.22   13.17
  -7   1  22   83.59   11.10
  -7   1  22   94.60   12.28
  -7  -1  22   96.33   12.59
  -7   1  23   41.48    7.12
  -7  -1  23   50.71    8.27
  -7   1  23   43.11    7.67
  -7  -1  23   44.49    7.37
  -7   1  23   44.76    8.36
  -7  -1  23   41.78    7.63
  -7   1  23   39.96    7.95
  -7  -1  24   15.21    4.92
  -7   1  24   23.42    5.33
  -7   1  24   17.21    5.49
  -7  -1  24   20.97    5.45
  -7  -1  24   19.64    6.61
  -7   1  24   14.14    5.11
  -7   1  24   16.23    5.51
  -7  -1  25   38.08    7.16
  -7   1  25   32.04    6.62
  -7  -1  25   30.16    6.35
  -7  -1  25   41.85    7.23
  -7   1  25   34.91    5.58
  -7  -1  25   29.56    6.27
  -7  -1  25   37.66    5.96
  -7   1  25   35.82    6.25
  -7  -1  26    8.03    3.28
  -7   1  26   14.39    3.71
  -7  -1  26    4.55    3.19
  -7  -1  26    9.28    4.22
  -7   1  26    7.99    3.59
  -7  -1  26   12.04    4.72
  -7  -1  26    5.28    3.18
  -7   1  26    4.71    2.64
  -7  -1  27    4.71    2.69
  -7  -1  27    6.28    2.90
  -7   1  27    7.22    3.13
  -7  -1  27    5.43    2.59
  -7   1  27   -0.38    2.21
  -7  -1  27    4.69    3.49
  -7   1  27    4.71    3.18
  -7  -1  27    7.09    2.88
  -7   1  27    6.72    2.43
  -7  -1  28    5.77    2.62
  -7   1  28    2.31    2.39
  -7  -1  28    5.25    2.74
  -7   1  28   -0.04    1.71
  -7  -1  28    2.72    2.11
  -7   1  28    0.92    1.76
  -7  -3  -7  122.51   15.48
  -7  -3  -6  172.90   18.35
  -7  -3  -5  125.24   15.31
  -7  -3  -5  135.71   16.51
  -7  -3  -4 1016.29   43.19
  -7  -3  -4 1043.81   46.73
  -7  -3  -3  185.51   18.93
  -7  -3  -3  187.16   19.97
  -7  -3  -2  453.17   30.71
  -7  -3  -2  447.40   31.90
  -7  -3  -1  110.22   15.35
  -7  -3  -1  122.54   16.99
  -7  -3   0  539.79   35.11
  -7  -3   0  567.45   36.44
  -7  -3   1  237.74   24.38
  -7  -3   1  252.07   24.90
  -7  -3   2   73.87   13.86
  -7  -3   3  595.32   36.98
  -7   3   3  566.86   34.88
  -7   3   4   20.92    6.67
  -7   3   5 1197.09   53.12
  -7   3   6  276.99   25.62
  -7   3   7  609.71   40.30
  -7   3   8 1277.28   60.92
  -7  -3   9   89.25   18.71
  -7   3   9   92.18   16.75
  -7  -3  10   47.02   14.38
  -7  -3  10   51.42   13.42
  -7   3  10   48.34   13.21
  -7  -3  11  290.74   34.59
  -7  -3  11  268.64   31.68
  -7   3  11  314.59   33.88
  -7  -3  12  441.60   43.56
  -7  -3  12  382.70   36.97
  -7   3  12  482.51   43.53
  -7  -3  13 1080.00   69.16
  -7   3  13 1180.50   69.41
  -7  -3  13 1004.20   60.26
  -7  -3  13  999.55   60.33
  -7   3  14  212.76   30.57
  -7  -3  14  209.05   26.86
  -7  -3  14  175.39   26.23
  -7   3  15  161.91   28.15
  -7  -3  15  134.98   24.98
  -7  -3  16   49.94    8.79
  -7  -3  16   48.93    8.77
  -7  -3  16   50.10    7.94
  -7   3  16   58.62   10.10
  -7  -3  16   37.85   13.29
  -7   3  16   51.24   15.58
  -7  -3  16   49.85    8.05
  -7  -3  17   34.88   15.25
  -7   3  17   35.40    8.90
  -7  -3  17   33.88    7.37
  -7   3  17   24.99    5.74
  -7  -3  17   33.99    7.62
  -7   3  17   29.75    6.48
  -7   3  17   29.98    6.81
  -7  -3  17   21.20    5.98
  -7  -3  17   33.68    7.68
  -7  -3  17   31.11    6.89
  -7  -3  18   83.23   20.96
  -7  -3  18  102.23   12.21
  -7   3  18  102.45   14.06
  -7   3  18   77.92   10.62
  -7  -3  18   94.32   11.57
  -7  -3  18  100.93   12.28
  -7   3  18   85.23   11.20
  -7   3  18   88.79   12.27
  -7  -3  18  107.10   13.23
  -7   3  19   43.56    9.47
  -7  -3  19   31.14    6.98
  -7  -3  19   31.81   13.46
  -7   3  19   27.54    6.36
  -7   3  19   31.97    8.14
  -7  -3  19   34.85    7.71
  -7  -3  19   30.60    8.19
  -7  -3  20  102.63   12.28
  -7   3  20  124.38   14.99
  -7  -3  20  120.01   13.99
  -7   3  20   88.09   12.05
  -7   3  20   93.22   12.88
  -7  -3  20  103.19   12.57
  -7   3  20   92.18   10.79
  -7   3  21   29.16    8.71
  -7  -3  21   19.51    5.68
  -7  -3  21   18.67    6.68
  -7   3  21   17.46    5.82
  -7   3  21   18.75    5.62
  -7   3  21   25.80    7.10
  -7  -3  21   26.46    6.97
  -7  -3  22   86.55   10.76
  -7   3  22   76.25   11.35
  -7   3  22   98.54   13.58
  -7   3  22   70.60    8.65
  -7  -3  22   80.76   10.60
  -7  -3  22   75.90   11.20
  -7  -3  22   93.17   12.62
  -7   3  22   64.41    9.89
  -7   3  22   82.74   12.00
  -7   3  23   37.98    7.55
  -7  -3  23   40.42    7.87
  -7   3  23   34.86    7.27
  -7  -3  23   31.03    6.92
  -7   3  23   34.43    5.97
  -7  -3  23   40.45    7.80
  -7  -3  23   35.92    6.42
  -7  -3  23   44.85    7.88
  -7   3  23   38.17    7.43
  -7  -3  23   43.45    8.38
  -7  -3  24   41.58    7.34
  -7  -3  24   45.81    7.60
  -7   3  24   33.63    5.56
  -7   3  24   42.19    7.71
  -7  -3  24   50.03    8.83
  -7   3  24   32.91    7.07
  -7  -3  24   42.56    7.96
  -7  -3  24   40.76    6.66
  -7  -3  24   38.69    7.46
  -7   3  24   40.42    7.38
  -7  -3  24   49.65    7.22
  -7   3  25   91.59    7.39
  -7  -3  25  111.57   10.34
  -7   3  25  107.80   11.37
  -7   3  25   76.50    9.51
  -7  -3  25  117.81   11.04
  -7  -3  25  107.71    9.70
  -7  -3  25   95.76    8.49
  -7  -3  25  106.55    9.78
  -7   3  25  104.37   10.76
  -7  -3  25   93.20    9.56
  -7  -3  25  101.04   10.13
  -7  -3  26   18.31    4.52
  -7  -3  26   12.24    3.61
  -7  -3  26   21.53    4.60
  -7   3  26   14.97    3.97
  -7  -3  26   15.03    4.18
  -7  -3  26   14.27    3.31
  -7  -3  26   15.18    4.32
  -7   3  26   11.50    3.64
  -7  -3  27    7.17    3.08
  -7  -3  27    4.48    2.73
  -7  -3  27    3.74    2.55
  -7  -3  27    0.61    2.43
  -7   3  27    3.17    2.11
  -7   3  27    3.49    2.28
  -7  -3  28   20.16    3.27
  -7  -3  28   22.26    3.67
  -7  -5  -8  838.32   47.60
  -7  -5  -7  188.42   22.14
  -7  -5  -7  181.81   24.82
  -7  -5  -6  165.11   20.69
  -7  -5  -6  163.90   22.79
  -7  -5  -5  452.85   34.14
  -7  -5  -5  451.46   36.42
  -7  -5  -4 1010.68   50.75
  -7  -5  -4  985.47   52.16
  -7  -5  -3   15.04    5.79
  -7  -5  -3   13.17    6.77
  -7  -5  -2  223.50   23.84
  -7  -5  -2  222.97   24.26
  -7   5  -1  150.48   13.95
  -7  -5  -1  136.66   18.32
  -7  -5  -1  129.95   18.33
  -7  -5   0 2355.94   80.70
  -7   5   0 2477.57   63.87
  -7  -5   0 2196.57   77.79
  -7  -5   0 2101.84   45.75
  -7   5   1  232.85   21.26
  -7  -5   1  229.90   28.34
  -7  -5   1  218.14   26.03
  -7  -5   1  210.76   16.34
  -7  -5   2   76.36   16.69
  -7   5   2   79.53   12.88
  -7  -5   2   71.57   16.11
  -7  -5   2   74.66   11.81
  -7  -5   3  467.83   39.60
  -7   5   3  527.11   35.26
  -7  -5   3  434.72   39.39
  -7  -5   3  457.98   27.11
  -7  -5   4 1434.94   73.04
  -7  -5   4 1443.10   50.56
  -7   5   5   13.32    6.41
  -7  -5   5    8.13    8.81
  -7  -5   5   34.04   15.96
  -7   5   6 1086.56   56.96
  -7  -5   6  937.35   44.20
  -7   5   7   85.51   17.34
  -7  -5   7   73.13   13.77
  -7   5   8  123.98   21.41
  -7  -5   8  117.43   18.24
  -7   5   9   22.59    9.93
  -7  -5   9   25.33   11.27
  -7   5  10  208.78   29.21
  -7  -5  10  186.79   29.01
  -7  -5  10  210.55   26.27
  -7   5  11   53.77   16.00
  -7  -5  11   48.37   14.76
  -7  -5  11   56.79   16.29
  -7   5  12  367.15   41.45
  -7  -5  12  329.95   38.48
  -7  -5  12  328.12   35.85
  -7  -5  13   42.39   14.80
  -7  -5  13   44.15   15.09
  -7  -5  14  262.80   34.74
  -7   5  15   70.22   10.90
  -7  -5  15   62.89    9.04
  -7  -5  15   71.46    8.64
  -7  -5  15   80.61   22.58
  -7  -5  15   65.84    9.87
  -7   5  15   83.09   11.47
  -7  -5  15   74.37   10.10
  -7  -5  15   62.63    9.49
  -7   5  15   61.26    8.41
  -7   5  16  281.06   21.77
  -7  -5  16  268.83   37.87
  -7   5  16  281.09   18.22
  -7  -5  16  254.79   19.13
  -7   5  16  301.66   22.15
  -7  -5  16  273.12   18.96
  -7  -5  16  283.01   19.25
  -7   5  16  243.16   18.71
  -7  -5  16  220.24   17.22
  -7  -5  16  251.14   17.60
  -7  -5  16  264.10   17.81
  -7   5  17    6.18    5.11
  -7  -5  17    6.00    4.09
  -7  -5  17   13.23    9.11
  -7  -5  17    6.46    4.68
  -7  -5  17    2.69    4.19
  -7   5  17    0.77    2.85
  -7  -5  17    7.51    4.67
  -7   5  17    3.45    2.94
  -7   5  17    5.09    4.09
  -7  -5  17    2.29    3.52
  -7  -5  18  112.33   13.41
  -7  -5  18  126.22   13.84
  -7   5  18  101.40   12.66
  -7  -5  18  100.75   11.91
  -7  -5  18  133.53   13.00
  -7   5  18  131.08   15.36
  -7   5  18  117.52   11.84
  -7  -5  18  112.99   13.41
  -7  -5  19   43.97    9.29
  -7   5  19   46.18    7.30
  -7  -5  19   35.14    6.82
  -7  -5  19   58.71    9.74
  -7  -5  19   46.27    9.05
  -7   5  19   42.39    8.54
  -7  -5  19   49.69    8.63
  -7  -5  19   50.77    9.09
  -7   5  19   48.65   10.06
  -7  -5  19   45.68    8.69
  -7  -5  20  171.80   15.28
  -7  -5  20  117.54   12.22
  -7  -5  20  146.81   14.08
  -7  -5  20  155.19   16.01
  -7   5  20  125.83   14.08
  -7  -5  20  115.83   14.34
  -7  -5  20  151.95   13.87
  -7   5  20  152.53   16.48
  -7  -5  20  138.94   14.70
  -7  -5  21   31.26    7.79
  -7  -5  21   34.10    8.13
  -7   5  21   28.74    7.52
  -7  -5  21   43.62    9.22
  -7  -5  21   43.38    8.71
  -7  -5  21   28.22    6.50
  -7  -5  21   40.43    8.69
  -7   5  21   41.41    9.45
  -7  -5  21   29.68    7.35
  -7  -5  22    8.94    5.78
  -7  -5  22   13.38    5.85
  -7  -5  22    9.31    5.69
  -7  -5  22   10.99    5.56
  -7   5  22    5.28    4.33
  -7  -5  22   12.83    5.90
  -7   5  22    5.08    4.46
  -7  -5  22    3.36    3.96
  -7  -5  23   70.18    9.47
  -7  -5  23   63.46    8.46
  -7  -5  23   57.25    9.35
  -7  -5  23   68.62    9.94
  -7   5  23   51.76    8.68
  -7  -5  23   70.54    9.34
  -7  -5  23   55.55    8.60
  -7   5  23   47.67    8.96
  -7   5  23   63.53   10.45
  -7  -5  23   63.01    9.02
  -7  -5  24  109.99   10.84
  -7  -5  24   98.04    9.60
  -7  -5  24   91.41   10.05
  -7   5  24   84.17   10.04
  -7  -5  24  107.54   11.32
  -7  -5  24   89.73    9.57
  -7  -5  24   98.29    9.49
  -7   5  24   80.57   10.48
  -7  -5  24   93.33    9.75
  -7  -5  25    0.93    3.54
  -7  -5  25   -0.12    3.24
  -7  -5  25    3.15    3.38
  -7   5  25   -0.72    2.52
  -7  -5  25    2.61    3.39
  -7   5  25    2.32    3.24
  -7  -5  25   -1.31    3.00
  -7  -5  25    3.03    3.90
  -7  -5  25   -0.36    2.83
  -7  -5  26   18.45    3.87
  -7  -5  26   20.21    4.49
  -7   5  26   10.56    3.44
  -7  -5  26   18.71    4.25
  -7  -5  26   22.55    4.49
  -7  -5  26   22.44    4.41
  -7  -5  27    3.08    1.72
  -7  -5  27    7.28    2.70
  -7   5  27    2.12    1.48
  -7  -7 -11   78.61   11.63
  -7  -7 -10  173.56   16.86
  -7  -7  -9  219.76   31.43
  -7  -7  -9  212.13   18.34
  -7  -7  -8  202.06   30.18
  -7  -7  -7  236.72   34.13
  -7  -7  -7  278.03   34.84
  -7  -7  -6   14.86   10.07
  -7  -7  -6   13.22    7.50
  -7  -7  -5  360.67   39.25
  -7  -7  -5  408.93   39.97
  -7  -7  -4  125.41   22.80
  -7  -7  -4  145.00   23.32
  -7  -7  -3  140.73   23.53
  -7  -7  -3  168.58   24.06
  -7  -7  -2   30.64   10.55
  -7  -7  -2   27.38   10.31
  -7  -7  -1   21.32   10.26
  -7  -7  -1   21.34   10.13
  -7  -7   0  373.83   36.40
  -7  -7   0  423.90   37.91
  -7  -7   1   73.26   17.67
  -7  -7   1   94.56   18.57
  -7  -7   2   25.70   12.61
  -7  -7   2   21.67   11.67
  -7  -7   3  118.33   22.79
  -7  -7   3  123.69   21.96
  -7  -7   4 1102.41   69.87
  -7  -7   4 1188.83   67.89
  -7  -7   4 1035.03   44.40
  -7  -7   5  240.87   33.83
  -7  -7   5  237.78   23.93
  -7  -7   6   79.41   20.45
  -7  -7   6   72.85   13.72
  -7  -7   7   83.98   15.15
  -7  -7   8  482.93   37.70
  -7  -7   9   32.00    9.60
  -7  -7  10    7.18    8.01
  -7  -7  10   15.77    9.77
  -7  -7  11  103.52   23.35
  -7  -7  11  130.67   23.03
  -7  -7  12  414.52   42.00
  -7   7  13   63.23    9.32
  -7  -7  13   71.54    9.14
  -7  -7  13   76.13    9.93
  -7  -7  13   84.93   19.53
  -7   7  13   80.64   11.32
  -7  -7  13   75.66   10.03
  -7   7  13   84.62   11.90
  -7  -7  13   82.71   11.44
  -7  -7  13   72.89   11.40
  -7  -7  13   65.16    9.90
  -7   7  14  318.80   21.86
  -7  -7  14  373.61   21.12
  -7  -7  14  377.47   42.96
  -7  -7  14  336.31   22.76
  -7  -7  14  377.68   21.65
  -7  -7  14  411.77   24.59
  -7   7  14  400.16   25.62
  -7  -7  14  366.60   21.42
  -7   7  14  370.52   24.15
  -7  -7  14  330.12   20.59
  -7   7  15   74.11   10.73
  -7  -7  15   79.45   10.84
  -7  -7  15   75.49   11.93
  -7   7  15   72.76   11.51
  -7   7  15   78.34    9.85
  -7  -7  15   78.63   10.55
  -7  -7  15   73.00    8.50
  -7  -7  15   71.02   10.16
  -7  -7  15   83.10   11.54
  -7  -7  15   79.06   10.26
  -7  -7  15   81.25   21.13
  -7   7  15   66.81   10.62
  -7  -7  16  128.79   13.77
  -7  -7  16  143.70   15.57
  -7   7  16  143.09   16.06
  -7  -7  16  131.60   13.18
  -7  -7  16  115.53   11.08
  -7  -7  16  109.53   13.33
  -7  -7  16  105.48   14.65
  -7  -7  16  128.23   14.13
  -7   7  16  139.94   12.42
  -7  -7  16  137.09   14.59
  -7   7  16  126.08   14.20
  -7   7  16  107.10   14.11
  -7  -7  17   17.62    6.28
  -7   7  17   19.31    7.02
  -7   7  17   20.04    4.87
  -7  -7  17   17.90    6.89
  -7  -7  17   23.53    6.86
  -7  -7  17    8.97    5.98
  -7  -7  17   14.37    4.58
  -7  -7  17   25.36    8.10
  -7  -7  17   23.30    6.91
  -7  -7  17   20.55    6.75
  -7   7  17   15.67    5.32
  -7   7  17   19.32    7.26
  -7  -7  18   74.25   10.61
  -7  -7  18   71.74    9.14
  -7  -7  18   52.09    9.34
  -7  -7  18   77.08   11.00
  -7  -7  18   75.66   11.83
  -7   7  18   50.55    8.84
  -7  -7  18   76.52   12.15
  -7   7  18   72.38   12.09
  -7   7  18   65.12   11.40
  -7  -7  18   52.96    9.90
  -7  -7  18   65.63   10.82
  -7  -7  19    3.00    4.63
  -7  -7  19    2.09    5.09
  -7  -7  19   -0.16    3.41
  -7  -7  19   -4.18    6.05
  -7  -7  19    2.41    4.76
  -7   7  19   -5.87    3.51
  -7  -7  19    1.85    4.81
  -7  -7  19   -0.60    5.42
  -7   7  19    1.44    3.95
  -7  -7  19    0.00    3.85
  -7  -7  20  158.49   13.05
  -7  -7  20  113.39   13.22
  -7  -7  20  177.42   15.32
  -7  -7  20  144.19   16.14
  -7  -7  20  179.65   16.48
  -7   7  20  129.18   13.70
  -7  -7  20  168.82   14.10
  -7   7  20  158.40   17.02
  -7  -7  20  152.27   15.52
  -7  -7  21   16.14    5.87
  -7  -7  21   18.09    6.31
  -7  -7  21   21.65    6.77
  -7   7  21   15.30    5.55
  -7  -7  21   21.23    7.41
  -7  -7  21   17.51    5.72
  -7  -7  21   13.97    6.42
  -7   7  21   14.22    5.34
  -7  -7  21   21.82    6.90
  -7  -7  22   66.27   10.20
  -7  -7  22   79.76    9.24
  -7   7  22   50.84    8.41
  -7  -7  22   84.59   10.45
  -7  -7  22   75.87   11.00
  -7  -7  22   82.41    8.98
  -7  -7  22   79.30   10.09
  -7  -7  22   84.70   10.27
  -7   7  22   70.43   10.97
  -7   7  23   86.51    9.99
  -7  -7  23  151.78   13.03
  -7  -7  23  134.15   13.44
  -7  -7  23  126.65   11.35
  -7   7  23  122.60   13.55
  -7  -7  23  133.52   12.43
  -7  -7  23  114.18   11.46
  -7   7  24   32.78    5.56
  -7  -7  24   56.17    7.32
  -7   7  24   35.58    6.76
  -7  -7  24   54.29    6.89
  -7  -7  24   60.33    7.99
  -7  -7  25   17.72    3.76
  -7   7  25    9.28    3.19
  -7  -7  25   18.23    4.00
  -7  -7  25   17.72    4.09
  -7  -7  26   33.87    4.21
  -7  -7  26   39.44    4.34
  -7  -9 -12   66.31   11.25
  -7  -9 -11   25.78    8.17
  -7  -9 -10   22.14    7.88
  -7  -9  -9    3.45    4.57
  -7  -9  -8   44.36   16.51
  -7  -9  -8   39.41    9.47
  -7  -9  -7   41.99   16.98
  -7  -9  -7   68.98   20.74
  -7  -9  -7   49.46   10.24
  -7  -9  -6  127.87   27.25
  -7  -9  -6  193.27   33.61
  -7  -9  -6  135.91   17.18
  -7  -9  -5   26.84   13.33
  -7  -9  -5   34.66   14.79
  -7  -9  -5   23.27    6.79
  -7  -9  -4  188.95   33.05
  -7  -9  -4  268.93   37.58
  -7  -9  -4  184.83   18.88
  -7  -9  -3  123.16   26.19
  -7  -9  -3  169.84   29.20
  -7  -9  -3  121.12   14.35
  -7  -9  -2    7.96    8.31
  -7  -9  -2   20.06   11.33
  -7  -9  -1  257.00   34.68
  -7  -9  -1  211.86   32.11
  -7  -9   0   85.87   20.97
  -7  -9   0   72.20   18.92
  -7  -9   1  343.49   39.60
  -7  -9   1  257.95   36.24
  -7  -9   2  165.21   28.55
  -7  -9   2  133.40   26.83
  -7  -9   3  200.98   30.61
  -7  -9   3  174.60   30.40
  -7  -9   4  122.73   24.73
  -7  -9   4   86.88   22.17
  -7  -9   5   84.31   22.32
  -7  -9   6  258.44   39.67
  -7  -9   7  225.29   37.51
  -7  -9   8  250.07   29.04
  -7  -9   8  244.08   18.22
  -7   9   9  120.31   14.42
  -7  -9   9  136.51   12.66
  -7  -9   9  140.92   13.96
  -7  -9   9   97.02   12.21
  -7  -9   9  153.55   23.62
  -7  -9   9  147.14   12.77
  -7  -9  10   13.34    5.91
  -7  -9  10    2.73    5.97
  -7  -9  10   11.42    5.49
  -7   9  10   10.03    5.91
  -7  -9  10    6.21    3.75
  -7  -9  11  181.55   15.10
  -7  -9  11  176.66   16.44
  -7   9  11  175.65   18.57
  -7  -9  11  200.03   15.51
  -7  -9  11  191.38   29.02
  -7  -9  12   18.40    8.79
  -7  -9  12   19.58    5.92
  -7  -9  12   23.31    7.00
  -7   9  12   23.30    7.39
  -7  -9  12   23.24    8.11
  -7  -9  12   16.27    7.13
  -7  -9  12   28.46    7.14
  -7   9  12   24.37    7.91
  -7  -9  13  126.48   26.51
  -7   9  13  133.81   16.04
  -7  -9  13   93.01   12.16
  -7  -9  13  118.72   14.13
  -7   9  13  131.58   15.44
  -7  -9  13  105.29   13.42
  -7  -9  13  131.36   13.10
  -7  -9  13  132.74   13.51
  -7  -9  14  138.99   13.72
  -7  -9  14  118.39   13.00
  -7  -9  14   98.28   15.92
  -7   9  14  117.48   14.94
  -7  -9  14  106.39   13.07
  -7  -9  14  124.47   13.74
  -7  -9  14  115.47   13.99
  -7   9  14  130.75   15.69
  -7   9  14   93.33   11.86
  -7  -9  15  129.26   14.60
  -7   9  15  122.95   14.64
  -7  -9  15  151.20   14.15
  -7  -9  15  144.04   14.09
  -7   9  15  108.78   14.50
  -7  -9  15  128.69   14.58
  -7  -9  15  152.92   15.21
  -7   9  15   98.85   11.22
  -7  -9  15  116.43   15.46
  -7   9  15  117.41   13.70
  -7  -9  16  112.63   13.39
  -7   9  16   82.37   13.01
  -7  -9  16  103.22   12.61
  -7   9  16   93.88   13.37
  -7   9  16   87.71   12.50
  -7  -9  16  115.36   12.54
  -7  -9  16   56.46   13.07
  -7  -9  16  109.49   13.24
  -7  -9  17  166.83   15.60
  -7   9  17  131.94   16.10
  -7  -9  17  144.37   15.11
  -7   9  17  137.18   15.26
  -7  -9  17  172.74   15.03
  -7  -9  17  165.83   15.95
  -7   9  17  135.89   15.83
  -7  -9  17  112.31   15.76
  -7   9  18   24.38    7.47
  -7  -9  18   20.25    7.47
  -7  -9  18   29.66    6.96
  -7  -9  18   35.20    8.55
  -7  -9  18   26.21    8.13
  -7   9  18   22.91    7.69
  -7  -9  18   24.01    7.73
  -7  -9  19    9.73    6.51
  -7  -9  19    8.58    6.78
  -7  -9  19    2.99    4.97
  -7   9  19    5.06    4.07
  -7  -9  19   12.11    6.00
  -7  -9  20   61.68   10.01
  -7  -9  20   63.33    9.52
  -7  -9  20   51.53    9.29
  -7  -9  20   44.74    9.54
  -7   9  20   37.96    7.82
  -7  -9  21  110.84   11.83
  -7  -9  21  118.05   11.91
  -7  -9  21   88.47   10.22
  -7   9  21   86.33   11.50
  -7  -9  21  106.64   12.75
  -7  -9  22   49.94    8.03
  -7  -9  22   62.03    8.72
  -7  -9  23   18.51    4.70
  -7  -9  23   34.87    5.92
  -7   9  24    2.75    1.68
  -7  -9  24    1.43    1.89
  -7 -11 -17   19.52    5.02
  -7 -11 -13   52.15    8.59
  -7 -11 -12   67.04   11.23
  -7 -11 -11   64.96   11.35
  -7 -11 -10   14.25    6.70
  -7 -11  -9  104.89   15.11
  -7 -11  -8   14.83    7.70
  -7 -11  -7  131.63   17.52
  -7 -11  -6  218.97   18.33
  -7 -11  -6  239.66   22.69
  -7 -11  -5  191.24   17.97
  -7 -11  -5  217.41   21.74
  -7 -11  -4  150.90   16.00
  -7 -11  -4  146.38   18.15
  -7 -11  -3  130.41   15.09
  -7 -11  -3  148.34   30.57
  -7 -11  -3  105.79   25.54
  -7 -11  -3  145.94   18.54
  -7 -11  -2  157.99   16.38
  -7 -11  -2  148.22   31.10
  -7 -11  -2  106.74   24.80
  -7 -11  -2  142.86   17.89
  -7 -11  -1   15.33    6.04
  -7 -11  -1   21.28   10.80
  -7 -11  -1   15.94    8.89
  -7 -11  -1   26.17    7.44
  -7 -11   0   59.02   10.17
  -7 -11   0   87.87   24.86
  -7 -11   0   49.25   15.85
  -7 -11   0   40.08   10.56
  -7 -11   1   37.74    9.99
  -7 -11   1   18.31   13.24
  -7 -11   1   22.49   14.93
  -7 -11   1    9.73    7.71
  -7 -11   2  263.55   21.71
  -7 -11   2  282.76   41.72
  -7 -11   2  214.83   38.20
  -7 -11   2  172.60   19.17
  -7 -11   3  104.88   26.72
  -7 -11   3   73.19   24.93
  -7 -11   3  113.28   17.01
  -7 -11   4  263.53   41.80
  -7 -11   4  232.68   21.05
  -7 -11   4  275.69   22.88
  -7 -11   5  247.90   40.39
  -7 -11   5  218.16   20.73
  -7 -11   6  852.94   30.21
  -7 -11   6  770.39   73.34
  -7 -11   6  873.59   37.56
  -7 -11   7   39.13   10.74
  -7 -11   7   53.71   10.74
  -7  11   8   59.05   11.46
  -7 -11   8   51.72   10.32
  -7 -11   8   67.18    9.29
  -7  11   9  259.00   23.39
  -7 -11   9  222.08   17.38
  -7 -11  10   11.41    5.35
  -7 -11  10    8.04    5.66
  -7  11  10   14.36    6.42
  -7 -11  11   33.85   10.47
  -7 -11  11   33.80    9.35
  -7  11  11   44.85   10.44
  -7 -11  11   51.40    8.89
  -7 -11  11   18.26    6.47
  -7  11  11   44.81   10.64
  -7 -11  12  124.87   17.17
  -7 -11  12  117.31   15.20
  -7  11  12  139.70   17.36
  -7 -11  12  146.05   14.91
  -7  11  12  128.63   16.03
  -7 -11  13   57.59   14.03
  -7 -11  13   70.84   11.47
  -7  11  13   70.38   12.38
  -7 -11  13   49.60    8.24
  -7 -11  13   82.39   11.53
  -7  11  13   59.08   10.85
  -7 -11  14   12.81    7.97
  -7 -11  14   14.68    5.77
  -7  11  14    8.22    5.11
  -7 -11  14   10.15    5.48
  -7 -11  14   20.00    7.58
  -7  11  14   15.79    6.40
  -7 -11  15    7.84    8.05
  -7 -11  15    0.28    4.32
  -7  11  15   -0.73    4.07
  -7 -11  15   13.21    6.96
  -7  11  15    2.61    3.66
  -7 -11  16    0.25    3.77
  -7 -11  16    6.15    7.85
  -7  11  16    5.85    5.32
  -7  11  16    3.86    4.48
  -7 -11  16   -1.41    5.38
  -7  11  17   42.35    7.66
  -7  11  17   39.06    8.03
  -7 -11  17   34.51    8.52
  -7 -11  17   47.08   10.47
  -7  11  17   39.47    8.26
  -7 -11  17   52.04    8.54
  -7 -11  18   12.93    7.16
  -7 -11  18    9.35    4.47
  -7  11  18    2.12    2.62
  -7  11  18    2.59    2.84
  -7 -11  18    6.37    4.15
  -7 -11  19    8.83    4.22
  -7 -11  19    8.91    4.05
  -7  11  19    6.96    3.35
  -7 -11  19    8.91    4.89
  -7 -11  20   15.13    4.96
  -7  11  20   13.87    3.79
  -7 -11  20   25.04    5.03
  -7 -11  21   23.38    4.50
  -7 -11  21   40.35    5.58
  -7 -11  22    3.88    2.36
  -7  11  22    0.78    1.57
  -7 -13 -15    1.31    2.72
  -7 -13 -14   35.47    6.59
  -7 -13 -13   13.79    4.26
  -7 -13 -13   18.03    5.62
  -7 -13 -12    8.42    4.56
  -7 -13 -12    8.63    5.79
  -7 -13 -11    5.85    4.59
  -7 -13 -10   45.90    9.01
  -7 -13  -9   36.31    8.99
  -7 -13  -8    6.11    5.12
  -7 -13  -7   27.95    8.90
  -7 -13  -6   93.78   14.53
  -7 -13  -6   79.40   10.50
  -7 -13  -5   46.67   12.04
  -7 -13  -5   29.94    6.99
  -7 -13  -4    8.50    6.92
  -7 -13  -4   12.73    6.00
  -7 -13  -3  187.09   20.65
  -7 -13  -3  169.39   16.58
  -7 -13  -2   42.99   11.42
  -7 -13  -2   37.73    9.20
  -7 -13  -2   27.26    7.92
  -7 -13  -1   83.99   15.56
  -7 -13  -1   95.07   14.02
  -7 -13  -1   91.98   13.95
  -7 -13   0  109.00   16.67
  -7 -13   0  102.23   14.94
  -7 -13   0  100.99   14.05
  -7 -13   1  125.88   16.72
  -7 -13   1  151.86   17.12
  -7 -13   1  113.06   14.70
  -7 -13   2   55.78   12.15
  -7  13   2   29.04    7.33
  -7 -13   2   47.51   10.45
  -7 -13   3   55.31   11.17
  -7  13   3   43.03    9.49
  -7 -13   4   18.12    6.63
  -7 -13   4   18.92    7.44
  -7  13   4   12.60    4.69
  -7  13   5  173.86   19.82
  -7 -13   5  188.83   17.70
  -7 -13   5  184.40   17.62
  -7  13   6   28.05    7.85
  -7 -13   6   27.29    7.91
  -7 -13   7   33.83    8.06
  -7  13   7   37.61    9.53
  -7 -13   7   40.35    9.52
  -7 -13   8   22.13    7.78
  -7  13   8   11.02    6.75
  -7 -13   8   23.80    7.14
  -7 -13   9    5.03    5.49
  -7  13   9    1.80    4.79
  -7 -13   9    8.24    5.45
  -7 -13  10  212.96   16.82
  -7 -13  10  286.23   20.80
  -7  13  10  249.84   23.91
  -7 -13  10  284.30   22.49
  -7 -13  11   22.77    6.39
  -7  13  11   16.85    7.52
  -7 -13  11   28.17    8.32
  -7 -13  11   26.13    7.80
  -7  13  12   -4.59    5.73
  -7 -13  12    3.34    5.77
  -7 -13  12    0.20    5.10
  -7  13  13   31.89    6.93
  -7  13  13   33.89    8.49
  -7 -13  13   47.07    9.73
  -7 -13  13   51.71    8.60
  -7 -13  14   63.92   10.37
  -7  13  14   52.41    9.28
  -7  13  14   35.25    7.61
  -7  13  15   14.51    4.87
  -7 -13  15    5.78    3.43
  -7  13  15    7.07    4.35
  -7 -13  15   21.19    7.54
  -7  13  16    3.58    2.89
  -7 -13  16    9.52    5.20
  -7  13  16    9.32    3.95
  -7 -13  17   12.08    3.31
  -7 -13  17   10.56    4.27
  -7 -13  18   27.84    6.03
  -7 -13  19   16.42    4.02
  -7 -15 -11   35.75    5.44
  -7 -15 -10   15.77    4.28
  -7 -15 -10   19.31    4.83
  -7 -15  -9   65.43    8.62
  -7 -15  -9   74.01    9.29
  -7 -15  -8    6.45    4.92
  -7 -15  -8    7.32    3.95
  -7 -15  -7   37.21    7.98
  -7 -15  -7   38.79    7.51
  -7 -15  -6   13.09    6.13
  -7 -15  -6   12.03    6.04
  -7 -15  -5   43.75    8.52
  -7 -15  -5   52.20    9.87
  -7 -15  -4   53.71    8.05
  -7 -15  -4   61.17   10.54
  -7 -15  -4   64.29   10.63
  -7 -15  -3   15.46    5.47
  -7 -15  -3   11.32    5.96
  -7 -15  -3   12.82    6.54
  -7 -15  -2    6.71    4.00
  -7 -15  -2    5.03    5.11
  -7 -15  -2   14.77    5.98
  -7 -15  -2    9.59    4.24
  -7 -15  -2   15.03    6.37
  -7 -15  -1   14.47    5.40
  -7 -15  -1   20.68    6.90
  -7 -15  -1   25.87    6.82
  -7 -15  -1   20.24    5.81
  -7 -15  -1   16.76    6.65
  -7 -15   0   26.53    6.53
  -7 -15   0   44.33    9.00
  -7 -15   0   30.80    7.82
  -7 -15   1   30.64    6.66
  -7 -15   1   42.30    8.99
  -7 -15   1   46.57    9.31
  -7 -15   2    7.17    5.90
  -7  15   2    0.98    3.80
  -7 -15   3   69.18    9.88
  -7 -15   3   95.10   12.52
  -7 -15   4   85.94   10.86
  -7 -15   4  121.17   13.60
  -7  15   5   13.60    5.21
  -7 -15   5   62.27   10.21
  -7 -15   6   24.12    5.89
  -7 -15   6   32.14    7.28
  -7  15   6   22.29    6.59
  -7 -15   7    9.99    3.68
  -7 -15   7    7.13    5.41
  -7 -15   7    5.12    4.66
  -7  15   7    5.34    3.80
  -7 -15   8   39.36    7.26
  -7 -15   8   54.28    9.51
  -7 -15   8   38.19    7.23
  -7  15   8   30.84    7.50
  -7 -15   9   40.45    6.78
  -7 -15   9   43.71    7.97
  -7  15   9   30.51    7.00
  -7 -15  10    6.23    3.22
  -7 -15  10   13.33    4.98
  -7  15  10    6.47    3.90
  -7 -15  11   31.02    6.23
  -7  15  11   20.33    5.33
  -7 -15  11   28.69    6.15
  -7 -15  11   15.13    5.23
  -7 -15  12   -0.22    2.50
  -7 -15  12   -4.30    3.40
  -7  15  12   -0.98    2.69
  -7 -15  12    2.13    2.98
  -7 -15  12   -3.03    3.33
  -7  15  13   78.56    8.53
  -7 -15  13   67.81    7.97
  -7 -15  13   65.96    7.41
  -7 -15  14   33.04    4.82
  -7 -15  14   33.65    4.76
  -7 -15  15   77.31    6.86
  -7 -15  16   30.26    4.11
  -7 -17  -5   35.73    4.86
  -7 -17  -4    5.84    2.75
  -7 -17  -3    7.18    2.92
  -7 -17  -2    0.96    2.29
  -7 -17  -1    7.39    3.22
  -7 -17   0   -0.46    2.35
  -7 -17   0    0.80    1.95
  -7 -17   0    1.54    2.04
  -7 -17   1   27.26    4.81
  -7 -17   1   28.38    5.02
  -7 -17   1   29.52    4.98
  -7 -17   2    5.04    3.02
  -7 -17   2    3.45    5.06
  -7 -17   2   10.77    3.99
  -7 -17   3   77.52    8.38
  -7 -17   3   95.11    8.92
  -7 -17   3   86.95    8.59
  -7 -17   4    6.23    2.91
  -7  17   4    2.17    1.49
  -7 -17   4    7.71    4.26
  -7 -17   4   12.57    3.91
  -7 -17   5    5.38    3.17
  -7  17   5    1.18    1.48
  -7 -17   5   10.89    3.52
  -7 -17   5    9.55    3.69
  -7 -17   6    9.11    3.39
  -7  17   6    2.15    1.80
  -7 -17   6   10.00    3.58
  -7 -17   6   10.56    3.40
  -7 -17   7   21.29    4.54
  -7  17   7   28.55    4.36
  -7 -17   7   31.05    5.02
  -7 -17   8   10.10    3.39
  -7  17   8   13.05    3.11
  -7 -17   8   23.23    4.04
  -7 -17   8   14.80    3.74
  -7 -17   9    1.04    1.80
  -7 -17   9    3.64    2.05
  -6   0   4 4559.20  105.55
  -6   0   5   -0.36    3.83
  -6   0   6 1169.70   55.63
  -6   0   7    0.64    4.02
  -6   0   8 1622.05   69.46
  -6   0   8 1577.91   45.69
  -6   0   9    2.05    5.55
  -6   0   9   -2.45    4.90
  -6   0   9   -2.53    3.76
  -6   0  10 2202.27   85.17
  -6   0  10 2126.77   80.64
  -6   0  10 2171.80   65.12
  -6   0  11    2.43    5.02
  -6   0  11   -1.66    4.64
  -6   0  12  606.40   45.02
  -6   0  12  602.34   40.07
  -6   0  13    0.91    6.13
  -6   0  13   -1.51    3.37
  -6   0  13   -3.01    5.52
  -6   0  14  935.14   57.31
  -6   0  14 1016.77   60.41
  -6   0  14  862.91   49.99
  -6   0  15    1.95    4.08
  -6   0  15    2.57    6.25
  -6   0  15   -4.98    6.18
  -6   0  16    2.97    5.08
  -6   0  16   10.10    8.40
  -6   0  16    1.04    5.34
  -6   0  17   -1.69    7.03
  -6   0  17    1.63    5.25
  -6   0  17   -2.80    3.92
  -6   0  17   -0.95    3.20
  -6   0  17    2.02    4.07
  -6   0  18  364.74   35.52
  -6   0  18  469.61   28.20
  -6   0  18  420.37   24.15
  -6   0  18  413.53   25.63
  -6   0  18  442.22   26.97
  -6   0  19   -0.53    3.78
  -6   0  19   -0.62    3.95
  -6   0  19    3.29    4.28
  -6   0  19   -4.28    4.76
  -6   0  19    0.13    4.15
  -6   0  20  139.23   13.25
  -6   0  20  126.94   13.50
  -6   0  20  149.85   16.28
  -6   0  20  142.00   15.57
  -6   0  20  139.84   15.53
  -6   0  21    3.49    5.69
  -6   0  21   -0.70    3.63
  -6   0  21    5.22    5.63
  -6   0  21    5.05    5.91
  -6   0  22  145.12   13.25
  -6   0  22  131.59   13.28
  -6   0  22  152.23   15.67
  -6   0  22  131.22   14.38
  -6   0  23    6.32    4.41
  -6   0  23   -3.85    3.80
  -6   0  23    4.94    5.27
  -6   0  23    5.20    4.37
  -6   0  24  102.89   10.12
  -6   0  24  112.56   10.85
  -6   0  24  117.74   12.41
  -6   0  24  104.41   11.82
  -6   0  25   -0.88    2.79
  -6   0  25    0.75    3.32
  -6   0  25    1.23    3.28
  -6   0  26    3.34    3.93
  -6   0  26    2.64    3.00
  -6   0  26    2.52    2.63
  -6   0  27    1.12    1.97
  -6   0  27    0.52    2.90
  -6   0  27    5.71    3.59
  -6   0  27    1.56    2.13
  -6   0  28   15.01    3.26
  -6   0  28    7.28    2.90
  -6  -2  -7   10.28    2.73
  -6  -2  -6 1436.55   47.40
  -6  -2  -5   27.28    6.96
  -6  -2  -5   23.82    6.57
  -6  -2  -4  436.19   26.03
  -6  -2  -4  408.11   26.36
  -6   2  -3  520.87   22.44
  -6  -2  -3  489.50   29.38
  -6  -2  -2 1031.13   40.55
  -6   2  -2 1105.22   36.24
  -6  -2  -2  984.09   41.50
  -6   2  -1  141.24   14.17
  -6  -2  -1  112.24   13.44
  -6  -2  -1  124.10   15.07
  -6  -2   0  175.63   16.74
  -6   2   0  177.61   16.64
  -6  -2   0  174.04   17.54
  -6   2   1  857.25   38.19
  -6  -2   1  816.34   36.06
  -6  -2   2 2493.01   62.22
  -6   2   2 2758.08   71.49
  -6   2   3  351.64   26.46
  -6   2   4 1998.31   64.92
  -6   2   5   88.18   14.26
  -6   2   6  895.16   46.65
  -6   2   6  882.29   43.82
  -6  -2   7  151.32   22.40
  -6   2   7  155.56   19.09
  -6  -2   8  100.17   18.50
  -6   2   8  111.42   16.78
  -6  -2   9  552.01   43.92
  -6   2   9  588.33   40.48
  -6  -2  10  763.23   52.39
  -6   2  10  732.58   47.56
  -6  -2  11  742.77   41.70
  -6  -2  11  717.94   47.57
  -6  -2  11  819.39   55.15
  -6  -2  11  717.64   48.23
  -6   2  11  815.40   51.78
  -6  -2  12  132.69   18.85
  -6  -2  12  116.34   20.27
  -6  -2  12  136.79   23.23
  -6   2  12  134.71   22.21
  -6  -2  12  128.25   20.31
  -6  -2  13   64.33   16.12
  -6  -2  13   76.70   15.34
  -6   2  13   79.36   17.71
  -6  -2  13   89.69   17.62
  -6   2  14  930.00   49.36
  -6  -2  14  835.18   54.59
  -6  -2  14  887.85   55.42
  -6  -2  14  987.97   56.00
  -6   2  14  936.76   62.06
  -6   2  15  161.29   19.85
  -6  -2  15  137.05   24.37
  -6   2  15  182.02   27.53
  -6  -2  15  196.54   24.47
  -6   2  15  167.52   25.75
  -6  -2  15  157.47   24.17
  -6  -2  16   43.21   14.33
  -6   2  16   44.15   13.96
  -6   2  17  246.06   33.95
  -6  -2  17  242.96   17.24
  -6  -2  17  235.37   32.14
  -6   2  17  208.67   16.51
  -6  -2  17  270.38   19.39
  -6   2  17  248.18   18.56
  -6  -2  17  253.32   19.32
  -6   2  17  245.59   19.91
  -6   2  17  289.31   21.41
  -6  -2  17  275.00   18.76
  -6  -2  18  302.94   20.20
  -6   2  18  321.80   24.26
  -6  -2  18  309.61   20.53
  -6  -2  18  282.15   34.37
  -6  -2  18  332.60   22.63
  -6   2  18  285.82   20.65
  -6   2  18  281.73   22.40
  -6  -2  18  324.52   22.05
  -6   2  18  292.88   38.12
  -6  -2  19  119.54   13.37
  -6   2  19  109.61   10.93
  -6  -2  19  134.97   14.96
  -6  -2  19  130.38   14.36
  -6   2  19  110.46   13.48
  -6   2  19  113.28   14.57
  -6  -2  19  118.68   23.19
  -6  -2  19  130.04   13.33
  -6   2  19  130.37   15.66
  -6  -2  20    4.08    4.32
  -6   2  20    8.76    4.67
  -6  -2  20    7.22    3.97
  -6   2  20    9.86    5.83
  -6  -2  20    7.46    4.73
  -6  -2  20    7.12    3.83
  -6   2  20    8.67    5.27
  -6   2  20   10.06    5.85
  -6  -2  21   45.97    8.39
  -6   2  21   42.04    7.02
  -6  -2  21   52.97    9.77
  -6   2  21   44.76    8.64
  -6   2  21   46.80    9.56
  -6  -2  21   54.78    9.87
  -6   2  21   55.57   10.54
  -6  -2  21   50.40    8.36
  -6  -2  22   57.31    8.35
  -6  -2  22   75.71   10.38
  -6   2  22   71.41    8.68
  -6  -2  22   89.03   12.55
  -6   2  22   66.13   10.53
  -6   2  22   75.50   11.34
  -6  -2  22   87.72   11.96
  -6  -2  22   72.64    9.38
  -6   2  22   83.87   12.82
  -6   2  22   62.50    9.97
  -6  -2  23  144.54   11.70
  -6  -2  23  154.39   13.42
  -6  -2  23  159.12   13.39
  -6   2  23  139.99   13.93
  -6  -2  23  150.46   13.67
  -6   2  23  129.73   11.55
  -6   2  23  130.63   13.81
  -6   2  23  155.30   15.50
  -6  -2  23  165.62   15.75
  -6   2  24   31.28    7.00
  -6  -2  24   40.80    8.66
  -6   2  24   30.75    6.80
  -6   2  24   27.60    5.21
  -6  -2  24   40.30    7.57
  -6  -2  24   28.63    6.55
  -6  -2  24   27.48    5.18
  -6   2  24   30.00    6.54
  -6  -2  24   32.05    7.38
  -6  -2  25   20.66    5.90
  -6   2  25   12.88    3.54
  -6  -2  25   20.20    5.47
  -6   2  25   17.82    5.42
  -6  -2  25   19.99    6.11
  -6   2  25   14.48    4.50
  -6  -2  25   15.50    4.94
  -6  -2  25   13.00    2.66
  -6   2  25   17.40    4.72
  -6  -2  25   20.96    5.22
  -6  -2  26  107.41   10.11
  -6  -2  26  117.81   10.57
  -6   2  26   85.36    9.35
  -6  -2  26   84.40    8.71
  -6   2  26  107.01    7.33
  -6  -2  26  131.42   10.22
  -6  -2  26  119.19    9.47
  -6   2  26  111.54    9.59
  -6   2  27   11.10    3.06
  -6  -2  27    5.84    2.82
  -6  -2  27    8.74    3.12
  -6   2  27    6.45    2.86
  -6  -2  27    5.93    3.68
  -6  -2  27    5.85    2.30
  -6  -2  28    3.35    2.04
  -6  -2  28    1.48    2.14
  -6   2  28   -2.04    2.37
  -6  -4  -8  226.81   23.19
  -6  -4  -7  747.63   41.19
  -6  -4  -6  105.39   15.43
  -6  -4  -5   38.93    9.24
  -6  -4  -4    3.64    3.89
  -6  -4  -4    5.88    4.67
  -6  -4  -3 1408.90   54.66
  -6  -4  -3 1403.25   55.17
  -6  -4  -2  175.25   18.97
  -6   4  -2  153.39   11.28
  -6  -4  -2  160.60   18.35
  -6  -4  -1   15.83    6.99
  -6   4  -1   14.34    4.51
  -6  -4  -1   16.84    7.02
  -6  -4   0  391.13   29.97
  -6   4   0  403.86   24.27
  -6  -4   0  381.76   29.83
  -6  -4   1 1298.53   56.51
  -6  -4   1 1282.93   55.84
  -6   4   2  138.69   15.72
  -6  -4   2  126.24   18.79
  -6  -4   2  117.10   17.97
  -6   4   3  388.75   27.93
  -6  -4   3  324.12   28.89
  -6  -4   3  341.72   30.66
  -6   4   4  829.46   42.55
  -6  -4   4  744.71   45.52
  -6   4   5  495.38   34.13
  -6  -4   5  481.24   35.91
  -6  -4   6  495.08   33.24
  -6   4   6  584.09   38.42
  -6  -4   7  734.92   41.00
  -6   4   7  813.92   47.42
  -6  -4   8   70.22   15.10
  -6   4   8   71.24   15.29
  -6   4   9  554.21   42.70
  -6  -4   9  497.84   36.97
  -6  -4   9  504.63   43.22
  -6   4  10   67.67   15.41
  -6  -4  10   65.12   15.67
  -6  -4  10   64.60   14.55
  -6   4  11   65.45   16.81
  -6  -4  11   69.48   16.50
  -6  -4  11   55.81   15.29
  -6   4  12  769.40   55.56
  -6  -4  12  636.55   44.66
  -6  -4  12  754.74   54.88
  -6  -4  12  680.97   48.92
  -6  -4  13  439.72   41.56
  -6  -4  13  383.65   38.60
  -6  -4  14  207.50   29.05
  -6  -4  15  120.46   24.72
  -6  -4  16   19.08   11.78
  -6   4  16   10.45    4.45
  -6  -4  16   10.33    4.43
  -6  -4  16   14.62    5.04
  -6  -4  16   22.23    6.49
  -6   4  16   18.62    6.07
  -6  -4  16   17.35    5.27
  -6   4  17  322.38   42.05
  -6   4  17  372.54   34.45
  -6  -4  17  320.40   20.19
  -6  -4  17  265.45   17.79
  -6   4  17  302.33   23.80
  -6  -4  17  304.04   20.64
  -6  -4  17  328.03   20.80
  -6   4  17  279.32   19.31
  -6   4  17  288.27   17.97
  -6  -4  17  309.94   39.76
  -6   4  18   37.89   13.79
  -6   4  18   32.63    7.41
  -6   4  18   30.77    7.03
  -6  -4  18   39.22    7.57
  -6  -4  18   44.02    8.62
  -6   4  18   37.97    8.77
  -6  -4  18   39.76    7.70
  -6   4  18   33.97    6.87
  -6  -4  18   32.91   14.23
  -6  -4  18   50.16    9.08
  -6  -4  19   49.59    8.84
  -6   4  19   49.65   10.12
  -6  -4  19   59.38    9.31
  -6   4  19   39.99    7.25
  -6   4  19   41.97    8.07
  -6  -4  19   58.23   10.07
  -6   4  19   49.49    9.96
  -6   4  20   28.61    7.43
  -6   4  20   35.77    8.49
  -6  -4  20   49.02    9.76
  -6   4  20   33.14    6.10
  -6  -4  20   45.02    9.45
  -6  -4  20   38.29    7.58
  -6   4  20   41.44    9.25
  -6  -4  20   36.51    8.49
  -6  -4  21  100.22   12.72
  -6  -4  21  128.59   14.12
  -6   4  21   93.11   12.28
  -6   4  21  110.35   13.33
  -6  -4  21  120.00   13.30
  -6   4  21   82.17    9.07
  -6  -4  21  121.26   12.57
  -6   4  21  118.47   14.83
  -6  -4  21  113.37   13.64
  -6  -4  22   28.76    7.16
  -6  -4  22   24.02    7.71
  -6   4  22   19.18    5.49
  -6   4  22   24.62    6.73
  -6  -4  22   33.99    7.98
  -6   4  22   24.83    5.03
  -6  -4  22   37.12    8.41
  -6  -4  22   31.57    7.65
  -6  -4  22   27.17    6.54
  -6   4  22   29.50    7.80
  -6  -4  22   31.91    7.05
  -6  -4  23   12.96    5.77
  -6  -4  23   12.84    5.42
  -6   4  23    6.74    4.37
  -6  -4  23   17.76    5.89
  -6   4  23   15.67    6.11
  -6  -4  23   17.46    6.48
  -6  -4  23   13.29    4.81
  -6  -4  23   14.57    5.58
  -6   4  23   15.86    6.63
  -6   4  23    7.87    4.10
  -6  -4  23   15.73    4.82
  -6  -4  24    6.12    4.92
  -6  -4  24   -0.48    5.07
  -6  -4  24    5.43    4.09
  -6   4  24    5.07    4.09
  -6  -4  24    5.83    5.07
  -6   4  24    1.56    2.62
  -6  -4  24    1.21    3.93
  -6  -4  24    3.34    3.41
  -6   4  24    0.55    3.41
  -6  -4  24    9.15    4.11
  -6  -4  25   56.59    7.41
  -6  -4  25   62.10    8.09
  -6   4  25   51.28    8.12
  -6  -4  25   63.45    8.19
  -6   4  25   34.06    5.90
  -6  -4  25   61.56    7.26
  -6  -4  25   54.93    7.48
  -6  -4  25   52.08    6.47
  -6  -4  25   53.42    6.22
  -6   4  25   46.66    7.25
  -6  -4  26   24.15    4.04
  -6  -4  26   22.33    4.70
  -6  -4  26   20.90    4.41
  -6   4  26   10.22    3.10
  -6  -4  26   22.35    4.97
  -6  -4  26   28.49    5.23
  -6   4  26   14.98    3.99
  -6  -4  27   39.75    4.93
  -6  -4  27   45.18    5.55
  -6   4  27   31.99    4.34
  -6  -4  27   46.44    5.11
  -6  -4  27   46.69    5.32
  -6  -6  -9   32.07   12.61
  -6  -6  -8  213.79   28.99
  -6  -6  -7 1245.74   68.72
  -6  -6  -6   52.36   15.13
  -6  -6  -6   64.45   15.87
  -6  -6  -5  433.39   40.37
  -6  -6  -5  467.24   39.07
  -6  -6  -4  131.43   21.45
  -6  -6  -4  149.23   21.54
  -6  -6  -3  185.41   24.65
  -6  -6  -3  202.34   23.95
  -6  -6  -2   86.94   16.27
  -6  -6  -2   87.37   15.96
  -6  -6  -1  231.15   26.44
  -6  -6  -1  241.86   25.56
  -6  -6   0  110.69   18.86
  -6  -6   0  104.48   17.33
  -6  -6   1  446.33   37.08
  -6  -6   1  459.06   36.50
  -6  -6   2  147.13   13.85
  -6  -6   2  157.64   23.60
  -6  -6   2  159.18   23.11
  -6  -6   3   10.28    9.47
  -6  -6   3    8.82    6.55
  -6  -6   3    3.97    5.71
  -6  -6   4  492.41   28.36
  -6  -6   4  500.62   44.11
  -6   6   4  492.62   35.40
  -6  -6   4  501.42   41.37
  -6  -6   5 1188.91   47.02
  -6  -6   5 1195.87   70.35
  -6   6   5 1208.11   57.97
  -6  -6   6  100.46   14.88
  -6  -6   6  102.42   21.08
  -6   6   6   99.02   17.57
  -6  -6   7  115.50   17.01
  -6  -6   8   50.51   12.53
  -6  -6   9  270.05   28.84
  -6  -6  10   99.70   20.85
  -6  -6  10  108.22   19.72
  -6  -6  11   32.80   12.31
  -6  -6  11   19.59    7.42
  -6  -6  12    7.18    7.71
  -6  -6  13  510.37   47.50
  -6  -6  14  137.35   12.24
  -6  -6  14  143.27   27.24
  -6  -6  14  122.99   13.56
  -6  -6  14  128.42   12.32
  -6  -6  14   97.80   11.67
  -6  -6  15   75.35   11.17
  -6  -6  15   88.79   12.20
  -6   6  15  109.84   13.88
  -6   6  15   87.52    9.84
  -6  -6  15   92.41   10.58
  -6   6  15   95.78   11.36
  -6  -6  15   98.91   11.71
  -6  -6  15   72.79    9.99
  -6  -6  15   93.64    9.71
  -6  -6  15   70.81   10.86
  -6  -6  15   88.61   10.64
  -6  -6  15   96.23   22.31
  -6  -6  16  192.39   15.22
  -6   6  16  204.59   19.09
  -6  -6  16  179.98   16.77
  -6  -6  16  203.68   16.27
  -6  -6  16  143.50   14.11
  -6  -6  16  179.63   14.21
  -6   6  16  159.74   16.75
  -6  -6  16  179.47   14.36
  -6  -6  16  204.19   34.42
  -6   6  16  194.41   16.47
  -6   6  16  261.18   31.91
  -6  -6  16  186.08   15.92
  -6  -6  16  141.22   14.36
  -6  -6  17  118.07   14.28
  -6  -6  17  141.19   14.53
  -6   6  17  156.49   17.50
  -6  -6  17  142.39   15.49
  -6   6  17  131.42   15.87
  -6  -6  17  136.66   13.41
  -6  -6  17  139.36   12.99
  -6  -6  17  117.49   13.50
  -6   6  17  174.21   26.84
  -6  -6  17  137.72   13.56
  -6  -6  17  129.92   27.24
  -6  -6  17  108.75   12.28
  -6  -6  18    3.38    4.42
  -6  -6  18    3.83    5.39
  -6   6  18   11.03    5.77
  -6  -6  18    2.99    5.36
  -6  -6  18   -1.99    4.40
  -6  -6  18   -2.21    4.53
  -6  -6  18    4.23    3.95
  -6  -6  18    0.32    3.68
  -6  -6  18   -4.91    4.87
  -6   6  18    2.64    4.00
  -6   6  18    6.32    3.42
  -6  -6  19   85.19   10.85
  -6  -6  19   57.69    9.67
  -6  -6  19   86.31   11.28
  -6  -6  19   79.65   11.66
  -6   6  19   56.55    9.90
  -6  -6  19   75.64   12.12
  -6  -6  19   81.24   10.66
  -6   6  19   71.27   12.16
  -6  -6  19   86.96   11.88
  -6  -6  20   21.63    6.67
  -6  -6  20   31.49    7.39
  -6  -6  20   10.29    4.63
  -6  -6  20   21.45    8.40
  -6   6  20   12.15    5.70
  -6  -6  20   13.70    5.90
  -6  -6  20   21.91    6.70
  -6   6  20   19.44    7.62
  -6  -6  20   18.60    6.41
  -6  -6  21   63.23    9.54
  -6  -6  21  104.42   11.66
  -6  -6  21  104.17   11.54
  -6  -6  21   97.88   12.20
  -6   6  21   72.02   10.98
  -6  -6  21   92.51   11.25
  -6  -6  21   98.14   10.93
  -6   6  21   90.89   13.06
  -6  -6  21  101.30   12.96
  -6  -6  22    3.30    4.62
  -6  -6  22   -3.21    4.56
  -6  -6  22    1.40    4.64
  -6   6  22    3.81    4.26
  -6  -6  22    3.52    4.02
  -6  -6  22    2.07    3.81
  -6  -6  22   -1.74    4.26
  -6   6  22    3.84    5.68
  -6  -6  22    1.86    4.46
  -6  -6  23   47.92    8.40
  -6  -6  23   54.32    7.87
  -6  -6  23   55.33    8.53
  -6   6  23   36.48    7.15
  -6  -6  23   59.43    8.62
  -6   6  23   47.02    9.50
  -6  -6  23   52.29    7.29
  -6  -6  23   45.43    8.40
  -6  -6  23   56.42    9.10
  -6  -6  24   34.82    6.11
  -6   6  24   18.09    4.53
  -6  -6  24   35.40    6.56
  -6  -6  24   30.26    6.48
  -6  -6  24   31.28    5.98
  -6   6  24   29.84    6.80
  -6   6  24   22.14    5.49
  -6  -6  24   33.10    6.30
  -6  -6  25   64.69    7.32
  -6  -6  25   50.82    6.81
  -6  -6  25   53.99    6.29
  -6   6  25   32.85    5.64
  -6  -6  25   53.56    6.38
  -6  -6  25   49.40    6.21
  -6   6  25   34.19    5.73
  -6  -6  26   22.04    4.16
  -6   6  26   10.62    2.97
  -6  -6  26   19.90    3.69
  -6  -6  26   21.14    3.83
  -6  -8 -11  173.41   18.32
  -6  -8 -10   65.73   11.80
  -6  -8 -10   56.14   15.95
  -6  -8  -9  359.14   24.88
  -6  -8  -9  391.42   46.20
  -6  -8  -9  277.57   41.71
  -6  -8  -8  413.16   25.90
  -6  -8  -8  465.20   50.42
  -6  -8  -8  329.70   43.93
  -6  -8  -7   52.53   17.63
  -6  -8  -7   55.46   18.98
  -6  -8  -6  355.50   43.19
  -6  -8  -6  261.37   38.30
  -6  -8  -5  113.78   23.53
  -6  -8  -5   86.29   22.44
  -6  -8  -4   47.17   15.14
  -6  -8  -4   41.35   15.34
  -6  -8  -3   39.20   11.84
  -6  -8  -3   46.51   15.19
  -6  -8  -2  402.56   40.04
  -6  -8  -2  357.30   40.24
  -6  -8  -1   29.82   11.70
  -6  -8  -1   23.36    9.62
  -6  -8   0  120.74   22.00
  -6  -8   0  105.65   21.39
  -6  -8   1  174.73   25.16
  -6  -8   1  159.58   25.40
  -6  -8   2   74.73   17.31
  -6  -8   2   64.43   17.06
  -6  -8   3  498.59   42.85
  -6  -8   3  426.72   42.46
  -6  -8   4  403.24   43.15
  -6  -8   4  426.29   42.03
  -6  -8   4  398.06   28.46
  -6  -8   5  454.36   48.14
  -6  -8   5  476.37   45.02
  -6  -8   5  435.31   31.56
  -6  -8   6  632.03   58.62
  -6  -8   6  596.57   39.03
  -6  -8   7  125.90   27.00
  -6  -8   7  110.74   17.86
  -6  -8   8   37.86   12.31
  -6  -8   9  651.41   47.41
  -6  -8  10  132.00   22.83
  -6  -8  11   61.99    8.88
  -6   8  11   57.95   10.41
  -6  -8  11   70.56   17.13
  -6  -8  11   71.86    9.48
  -6  -8  11   71.88    9.00
  -6  -8  12  165.54   13.61
  -6  -8  12  157.61   26.37
  -6  -8  12  138.34   13.95
  -6   8  12  154.06   16.33
  -6  -8  12  143.46   14.70
  -6  -8  12  164.04   14.10
  -6  -8  12  155.95   16.15
  -6   8  12  179.16   18.40
  -6  -8  12  179.51   17.17
  -6  -8  12  145.28   14.12
  -6  -8  13  170.88   14.34
  -6  -8  13  159.94   26.36
  -6  -8  13  143.99   13.61
  -6   8  13  158.00   16.91
  -6  -8  13  153.19   14.72
  -6  -8  13  170.89   14.85
  -6  -8  13  153.92   16.43
  -6  -8  13  190.63   17.66
  -6   8  13  193.32   19.45
  -6  -8  13  139.90   14.78
  -6  -8  14  285.65   23.58
  -6  -8  14  327.74   20.10
  -6  -8  14  355.55   43.00
  -6  -8  14  335.82   25.08
  -6   8  14  364.04   26.71
  -6  -8  14  343.66   21.39
  -6  -8  14  338.28   23.47
  -6  -8  14  340.60   21.71
  -6  -8  14  306.76   20.67
  -6   8  14  331.92   24.30
  -6  -8  14  288.76   19.59
  -6  -8  15  202.45   16.60
  -6  -8  15  169.22   12.72
  -6  -8  15  161.38   15.37
  -6  -8  15  204.72   19.17
  -6   8  15  205.38   20.66
  -6  -8  15  200.41   16.43
  -6  -8  15  190.09   17.88
  -6  -8  15  168.82   16.36
  -6  -8  15  149.33   17.70
  -6  -8  15  192.42   16.01
  -6   8  15  179.28   17.79
  -6  -8  16   48.32    8.12
  -6  -8  16   42.08    7.03
  -6  -8  16   46.58   10.06
  -6  -8  16   55.66   10.76
  -6   8  16   52.74   11.02
  -6  -8  16   62.80   10.46
  -6   8  16   44.81    8.94
  -6  -8  16   42.08    9.96
  -6  -8  16   53.60    9.70
  -6  -8  16   48.83   10.86
  -6   8  16   44.23    9.10
  -6   8  17   62.63   10.35
  -6  -8  17   73.00   10.61
  -6  -8  17   52.56    9.71
  -6  -8  17   59.95    7.62
  -6  -8  17   66.26   11.33
  -6  -8  17   88.25   13.86
  -6   8  17   70.51   12.76
  -6  -8  17   73.20    9.84
  -6  -8  17   69.77   11.21
  -6   8  17   55.65   10.62
  -6  -8  17   56.12   11.09
  -6  -8  18   37.28    8.16
  -6  -8  18   41.67    7.98
  -6  -8  18   35.15    6.48
  -6  -8  18   21.08    6.27
  -6   8  18   22.82    6.53
  -6  -8  18   46.75    9.13
  -6   8  18   32.67    9.25
  -6  -8  18   31.46    8.60
  -6  -8  18   36.26    8.61
  -6   8  18   35.32    9.23
  -6  -8  18   33.85    8.20
  -6  -8  19  146.58   13.01
  -6  -8  19  130.51   11.03
  -6  -8  19  101.87   11.43
  -6  -8  19  159.70   14.64
  -6   8  19   85.60   11.44
  -6  -8  19  130.90   13.47
  -6  -8  19  155.61   16.57
  -6   8  19  121.16   16.47
  -6   8  19  114.59   14.83
  -6  -8  19  151.28   15.07
  -6  -8  19  101.56   12.28
  -6  -8  20    6.03    6.70
  -6   8  20    1.15    3.13
  -6  -8  20    2.77    3.66
  -6  -8  20    6.13    6.07
  -6  -8  20    9.61    5.41
  -6  -8  20    1.44    5.16
  -6   8  20    6.78    4.49
  -6  -8  20    2.85    3.61
  -6  -8  20    9.55    4.84
  -6  -8  21   35.25    7.69
  -6  -8  21   17.58    6.16
  -6  -8  21   34.20    9.14
  -6  -8  21   25.75    6.72
  -6   8  21   12.43    4.65
  -6   8  21   24.57    7.08
  -6  -8  21   26.51    6.30
  -6  -8  22   27.08    5.80
  -6   8  22   19.72    5.23
  -6  -8  22   31.92    6.36
  -6  -8  22   31.20    6.83
  -6  -8  22   18.24    5.87
  -6   8  22   18.71    5.87
  -6  -8  23   69.31    8.16
  -6  -8  23   63.09    8.35
  -6   8  23   37.28    5.78
  -6  -8  23   70.18    8.98
  -6   8  23   48.13    8.08
  -6  -8  24   11.76    3.29
  -6   8  24    5.75    2.89
  -6  -8  24   14.87    4.11
  -6  -8  25    5.60    2.52
  -6  -8  25    4.82    2.30
  -6   8  25    3.70    2.09
  -6 -10 -18    0.52    3.02
  -6 -10 -13   23.38    6.97
  -6 -10 -12    9.94    5.87
  -6 -10 -11   63.05   11.41
  -6 -10 -10   40.94   10.83
  -6 -10  -9    8.27    5.20
  -6 -10  -8   76.75   13.08
  -6 -10  -7   59.52   17.00
  -6 -10  -7   38.99   16.54
  -6 -10  -7   58.06   11.47
  -6 -10  -6   82.74   23.39
  -6 -10  -6   76.64   11.54
  -6 -10  -6   70.18   22.16
  -6 -10  -6   64.31   12.68
  -6 -10  -5  131.96   27.54
  -6 -10  -5  120.36   14.08
  -6 -10  -5   98.32   24.54
  -6 -10  -5   95.65   14.92
  -6 -10  -4   17.50   13.61
  -6 -10  -4   17.12    5.77
  -6 -10  -4    9.85   10.40
  -6 -10  -4   15.08    7.10
  -6 -10  -3  202.82   33.83
  -6 -10  -3  178.56   16.31
  -6 -10  -3  162.86   31.19
  -6 -10  -3  128.08   18.58
  -6 -10  -2   38.00   12.03
  -6 -10  -2   32.22    8.14
  -6 -10  -2   28.06   11.56
  -6 -10  -2   34.28    8.51
  -6 -10  -1  477.34   50.76
  -6 -10  -1  386.54   23.92
  -6 -10  -1  408.76   48.05
  -6 -10   0  220.03   34.68
  -6 -10   0  190.62   17.44
  -6 -10   0  160.46   31.62
  -6 -10   0  164.23   19.98
  -6 -10   1   62.07   10.90
  -6 -10   1   81.15   21.90
  -6 -10   1   72.40   22.45
  -6 -10   2   57.73   11.97
  -6 -10   2   47.98   15.80
  -6 -10   2   48.06   18.73
  -6 -10   3  245.12   18.96
  -6 -10   3  289.89   38.35
  -6 -10   3  252.31   37.48
  -6 -10   4   13.80    7.39
  -6 -10   4   24.17   13.35
  -6 -10   5   26.57    7.54
  -6 -10   5   18.59   10.80
  -6 -10   6   55.69   20.70
  -6 -10   6   34.74    7.93
  -6 -10   6   49.53    7.34
  -6 -10   7  157.60   30.71
  -6 -10   7  170.12   13.22
  -6 -10   7  144.35   15.35
  -6 -10   8   59.32    8.19
  -6 -10   8   37.24    8.61
  -6  10   9   74.72   12.92
  -6 -10   9   77.50   10.75
  -6 -10   9   62.44   11.97
  -6 -10   9   39.90    9.60
  -6 -10  10   53.78    9.65
  -6  10  10  107.92   15.05
  -6 -10  10   78.98   12.01
  -6 -10  10  111.52   20.83
  -6 -10  10   91.09   11.68
  -6 -10  11  121.04   13.01
  -6 -10  11   74.10   11.84
  -6  10  11  108.05   16.01
  -6 -10  11  103.56   14.86
  -6  10  11  116.71   15.55
  -6 -10  11  134.22   24.44
  -6 -10  12   10.89    6.43
  -6 -10  12   -2.23    5.29
  -6  10  12    7.01    5.22
  -6 -10  12    7.89    6.95
  -6 -10  12    6.49    4.80
  -6 -10  12   12.40    6.50
  -6  10  12    6.06    5.55
  -6 -10  13   30.29    8.36
  -6 -10  13   19.26    6.69
  -6  10  13   37.46    9.62
  -6 -10  13   31.25    9.42
  -6 -10  13   28.79    7.21
  -6  10  13   36.82    9.06
  -6 -10  13   32.72    9.12
  -6 -10  14  157.27   15.42
  -6 -10  14  137.19   15.59
  -6  10  14  127.60   16.12
  -6  10  14  115.41   14.22
  -6  10  14  118.36   16.82
  -6 -10  14  129.37   17.09
  -6 -10  14  163.08   15.66
  -6 -10  14  172.64   15.93
  -6 -10  15  152.01   14.87
  -6 -10  15  146.65   15.52
  -6  10  15  123.17   15.98
  -6  10  15  107.78   13.73
  -6 -10  15  115.20   15.04
  -6  10  15  123.16   16.62
  -6 -10  15  113.20   13.91
  -6 -10  15  164.97   16.01
  -6 -10  16   39.18    8.87
  -6  10  16   28.80    7.62
  -6  10  16   32.87    8.89
  -6  10  16   28.48    7.79
  -6 -10  16   20.92    7.42
  -6 -10  16   27.17    7.58
  -6 -10  16   42.34    9.36
  -6  10  17    2.04    3.62
  -6 -10  17    7.70    6.43
  -6  10  17    2.24    4.45
  -6 -10  17    3.32    4.78
  -6  10  17    6.93    4.60
  -6 -10  17    1.19    6.31
  -6 -10  17    2.80    5.41
  -6 -10  18   83.79   11.92
  -6 -10  18   73.60   11.79
  -6 -10  18   80.52   12.04
  -6  10  18   60.11   11.51
  -6  10  18   65.50   10.65
  -6  10  19   17.95    6.09
  -6 -10  19   30.10    7.72
  -6 -10  19   31.43    7.78
  -6 -10  19   27.29    7.05
  -6  10  20    4.89    4.20
  -6 -10  20    8.91    5.61
  -6 -10  20    4.61    4.68
  -6 -10  20   15.24    5.95
  -6  10  21    3.90    3.25
  -6 -10  21    8.90    3.89
  -6 -10  21    5.70    3.61
  -6 -10  21   15.61    5.31
  -6  10  22   26.48    5.24
  -6 -10  22   30.70    5.94
  -6 -10  23   67.57    6.52
  -6  10  23   29.66    4.69
  -6 -10  24   33.30    3.87
  -6  10  24    9.78    2.20
  -6 -12 -16    7.93    4.36
  -6 -12 -15   26.26    6.24
  -6 -12 -13   47.81    8.29
  -6 -12 -12   16.72    6.12
  -6 -12 -11   21.22    7.11
  -6 -12 -10   -0.48    5.09
  -6 -12  -9   82.19   13.74
  -6 -12  -8   40.98    9.91
  -6 -12  -7   27.34    9.29
  -6 -12  -6   37.61   10.39
  -6 -12  -6   25.42    6.46
  -6 -12  -5   58.04   11.46
  -6 -12  -5   51.84    9.49
  -6 -12  -4  207.80   21.78
  -6 -12  -4  212.36   18.97
  -6 -12  -3   74.66   13.78
  -6 -12  -3   50.34    9.87
  -6 -12  -2  150.82   18.36
  -6 -12  -2  137.75   15.76
  -6 -12  -1   52.61   12.76
  -6 -12  -1   61.16   11.24
  -6 -12   0   46.16   11.09
  -6 -12   0   41.32   10.60
  -6 -12   0   48.83   10.63
  -6 -12   1   69.87   12.82
  -6 -12   1   62.62   12.43
  -6 -12   1   74.93   12.89
  -6 -12   2   80.96   13.01
  -6 -12   2   75.13   13.30
  -6 -12   2  104.13   14.69
  -6 -12   3   38.27    9.94
  -6 -12   3   42.59   10.24
  -6 -12   4  369.66   25.40
  -6 -12   4  281.51   22.23
  -6 -12   5  210.69   20.16
  -6 -12   5  143.79   16.22
  -6 -12   6  188.01   18.64
  -6 -12   6  148.51   16.83
  -6 -12   7   63.20   11.07
  -6 -12   7   61.64   12.36
  -6 -12   8   29.91    8.84
  -6 -12   8   34.34   10.85
  -6  12   8   31.17    8.27
  -6 -12   9  255.21   22.25
  -6 -12   9  218.76   19.20
  -6  12   9  263.07   23.59
  -6  12   9  281.81   25.59
  -6 -12  10   88.69   13.76
  -6 -12  10   58.56    9.91
  -6  12  10   73.30   12.43
  -6 -12  10   72.81   13.11
  -6  12  10   86.44   14.32
  -6 -12  11  104.50   14.23
  -6  12  11   96.13   14.59
  -6 -12  11  100.71   14.62
  -6  12  11  105.85   15.68
  -6 -12  12    8.05    7.29
  -6  12  12    6.60    6.28
  -6  12  12    3.84    5.90
  -6 -12  12    5.45    6.05
  -6 -12  13  136.97   16.53
  -6  12  13   93.27   14.12
  -6 -12  13  117.28   14.70
  -6  12  13   98.24   14.49
  -6 -12  14   12.71    4.57
  -6 -12  14   26.27    9.73
  -6  12  14   22.47    7.65
  -6  12  14   18.99    6.88
  -6 -12  14   15.39    5.15
  -6 -12  15   -0.27    5.70
  -6  12  15    6.29    4.31
  -6 -12  15    4.08    3.38
  -6  12  15    6.27    4.44
  -6 -12  16   14.50    7.35
  -6  12  16    2.94    3.06
  -6  12  16    7.34    4.05
  -6 -12  16    8.91    4.50
  -6  12  17    3.17    3.78
  -6  12  17   10.60    4.25
  -6 -12  17   12.14    4.30
  -6 -12  17   10.52    4.70
  -6 -12  17   16.68    4.21
  -6 -12  18   13.59    3.79
  -6 -12  18   15.94    3.94
  -6 -12  18   14.20    5.06
  -6 -12  19   28.14    4.61
  -6 -12  19   28.83    6.34
  -6 -12  20    4.02    2.32
  -6 -12  20    2.33    3.05
  -6 -12  21   22.54    3.08
  -6 -14 -14   39.40    5.61
  -6 -14 -13   41.28    6.82
  -6 -14 -12   15.80    5.09
  -6 -14 -12   14.36    4.28
  -6 -14 -11    1.48    4.40
  -6 -14 -11   -3.67    4.18
  -6 -14 -10   -0.06    4.85
  -6 -14 -10    6.02    4.98
  -6 -14  -9   57.67   10.91
  -6 -14  -9   56.67    9.71
  -6 -14  -8   75.49   11.86
  -6 -14  -8   81.05   12.39
  -6 -14  -7   41.81   10.17
  -6 -14  -7   37.32    9.03
  -6 -14  -6  156.79   14.19
  -6 -14  -6  162.73   18.06
  -6 -14  -6  164.14   17.36
  -6 -14  -5   81.33   10.63
  -6 -14  -5   74.24   12.77
  -6 -14  -5   97.55   14.35
  -6 -14  -4   17.94    6.16
  -6 -14  -4   16.02    8.05
  -6 -14  -4   14.26    6.52
  -6 -14  -3   75.73   13.43
  -6 -14  -3   72.14   10.93
  -6 -14  -3   66.82   10.44
  -6 -14  -3   89.31   13.62
  -6 -14  -2   40.68   10.60
  -6 -14  -2   39.13    9.14
  -6 -14  -2   51.60   10.74
  -6 -14  -1   36.90    9.24
  -6 -14  -1   49.85   10.26
  -6 -14  -1   40.79   10.24
  -6 -14   0  148.07   17.31
  -6 -14   0  154.13   16.92
  -6 -14   0  154.94   16.42
  -6 -14   1  143.47   17.28
  -6 -14   1  172.63   17.52
  -6 -14   1  122.99   15.26
  -6 -14   2   52.80   10.99
  -6 -14   2   39.22    9.01
  -6 -14   3   45.95    9.54
  -6 -14   3   67.94   11.94
  -6 -14   4   61.58   10.47
  -6 -14   4   84.00   12.46
  -6  14   5   26.87    6.79
  -6 -14   5   39.93    8.33
  -6 -14   6  117.52   13.53
  -6 -14   6  115.28   13.24
  -6  14   6   91.61   14.41
  -6 -14   7   23.98    6.76
  -6  14   7   20.18    8.45
  -6 -14   7   22.20    6.34
  -6 -14   8   50.06    8.93
  -6  14   8   37.64    9.68
  -6 -14   8   64.85    9.84
  -6 -14   8   62.85   11.91
  -6  14   9   19.73    6.25
  -6 -14   9   20.04    6.33
  -6  14   9   27.82    9.06
  -6 -14   9   23.59    6.68
  -6 -14   9   28.98    7.78
  -6  14  10   11.85    5.00
  -6 -14  10   12.38    4.89
  -6  14  10   18.19    6.94
  -6 -14  10   20.85    6.53
  -6 -14  10   22.31    8.33
  -6  14  11   64.01    9.90
  -6 -14  11   88.62   11.13
  -6  14  11   70.91   11.44
  -6 -14  11   88.29   11.86
  -6  14  12   30.98    7.19
  -6 -14  12   39.31    7.52
  -6  14  12   35.47    8.25
  -6 -14  12   44.33    8.05
  -6 -14  13    1.81    4.14
  -6  14  13    0.22    2.73
  -6  14  13    5.75    4.07
  -6 -14  13    8.26    5.02
  -6 -14  13   -1.87    3.37
  -6 -14  13    1.42    3.35
  -6  14  14   26.10    5.59
  -6  14  14   24.93    5.87
  -6 -14  14   26.19    5.49
  -6 -14  14   41.22    7.23
  -6 -14  14   25.74    5.09
  -6  14  15   45.41    6.22
  -6  14  15   46.85    6.57
  -6 -14  16   19.02    3.94
  -6 -14  16   23.97    5.72
  -6 -14  17   20.46    4.89
  -6 -14  18    6.12    2.34
  -6 -16  -9    5.50    2.89
  -6 -16  -9   16.22    4.03
  -6 -16  -8   26.04    5.23
  -6 -16  -8   41.00    6.56
  -6 -16  -7   22.68    5.17
  -6 -16  -7   24.88    5.65
  -6 -16  -6   27.24    5.95
  -6 -16  -6   25.45    6.25
  -6 -16  -5   12.57    4.82
  -6 -16  -5   15.39    5.26
  -6 -16  -4   59.26    8.54
  -6 -16  -4   68.26    9.62
  -6 -16  -3   38.96    6.97
  -6 -16  -3   57.35    9.69
  -6 -16  -2    6.90    3.66
  -6 -16  -2    0.58    3.58
  -6 -16  -2   -0.75    2.49
  -6 -16  -1    3.79    3.31
  -6 -16  -1    6.24    4.78
  -6 -16  -1    5.34    3.50
  -6 -16   0   12.13    5.05
  -6 -16   0   17.30    5.76
  -6 -16   0   15.82    5.01
  -6 -16   1    0.31    3.09
  -6 -16   1    0.01    3.14
  -6 -16   1    3.40    4.01
  -6 -16   2    0.83    3.01
  -6 -16   2   11.46    5.23
  -6 -16   2    8.45    4.77
  -6  16   2    6.53    3.83
  -6 -16   3   22.35    5.53
  -6 -16   3   22.66    5.86
  -6  16   3   18.13    5.63
  -6 -16   3   28.85    6.59
  -6 -16   4    8.71    5.10
  -6  16   4    0.76    2.84
  -6 -16   4    7.92    4.95
  -6 -16   5   10.46    5.81
  -6 -16   5    8.44    5.17
  -6  16   5    3.14    3.06
  -6 -16   5    9.10    5.07
  -6 -16   6   28.62    6.49
  -6 -16   6   24.93    6.60
  -6  16   6   17.98    5.28
  -6 -16   6   28.59    6.58
  -6 -16   7   25.25    6.19
  -6 -16   7   10.82    4.21
  -6 -16   7   14.03    4.53
  -6  16   7   17.08    5.18
  -6 -16   8   26.05    6.36
  -6 -16   8   14.55    4.82
  -6 -16   8   18.99    3.87
  -6 -16   8   13.16    4.29
  -6  16   8   13.78    3.95
  -6 -16   9    8.51    3.99
  -6 -16   9    1.59    2.79
  -6 -16   9    6.62    2.82
  -6 -16   9    4.66    2.99
  -6  16   9    4.38    3.37
  -6 -16  10   20.57    5.06
  -6 -16  10   18.03    5.08
  -6  16  10   23.17    4.85
  -6 -16  10   34.70    5.02
  -6 -16  11   12.01    3.63
  -6 -16  11   15.48    3.76
  -6 -16  11   10.83    3.48
  -6  16  11    9.87    3.51
  -6 -16  12   21.72    3.96
  -6  16  12   20.76    3.90
  -6 -16  12   25.70    4.55
  -6 -16  13   14.32    2.85
  -6 -16  13    8.70    2.16
  -5  -1  -7  202.47   16.14
  -5  -1  -6  828.36   31.71
  -5  -1  -5  791.77   31.19
  -5  -1  -4  327.57   20.05
  -5  -1  -3  391.09   22.31
  -5  -1  -3  441.73   22.57
  -5  -1  -2  682.05   26.71
  -5  -1  -2  812.79   29.82
  -5  -1  -1 1558.78   36.17
  -5  -1  -1 1561.43   39.83
  -5  -1   0 2838.89   50.60
  -5  -1   1  382.31   18.97
  -5   1   2 7541.84  108.02
  -5   1   3  272.59   21.22
  -5   1   4 1385.64   50.19
  -5   1   5 2538.50   72.12
  -5   1   6  219.08   21.96
  -5  -1   6  227.35   23.53
  -5  -1   6  209.86   13.35
  -5  -1   7  603.38   39.99
  -5   1   7  578.40   37.21
  -5  -1   7  560.03   25.38
  -5   1   7  564.78   34.50
  -5  -1   8  359.59   31.90
  -5  -1   8  339.90   22.27
  -5   1   8  356.01   28.62
  -5  -1   9  503.32   38.87
  -5  -1   9  436.54   28.03
  -5   1   9  464.04   34.26
  -5  -1  10 1460.92   67.58
  -5  -1  10 1387.88   54.58
  -5  -1  10 1344.90   60.53
  -5   1  10 1467.56   63.56
  -5  -1  11 1203.10   55.18
  -5   1  11 1255.22   60.92
  -5  -1  11 1226.31   58.88
  -5  -1  11 1240.89   59.04
  -5  -1  12  112.36   18.12
  -5  -1  12  119.19   18.43
  -5   1  12  116.52   19.85
  -5  -1  12  106.97   18.54
  -5  -1  13   52.85   13.85
  -5   1  13   53.64   11.80
  -5  -1  13   53.65   13.21
  -5   1  13   56.98   13.57
  -5  -1  13   60.40   13.11
  -5   1  13   49.27   13.42
  -5  -1  14   28.08   11.18
  -5   1  14   21.59    9.73
  -5  -1  14   32.19   10.24
  -5   1  14   27.42   10.19
  -5  -1  14   27.87    9.71
  -5   1  14   25.17    8.00
  -5  -1  15  702.50   46.56
  -5  -1  15  625.64   44.47
  -5   1  15  609.80   39.23
  -5  -1  15  658.29   51.73
  -5   1  15  643.67   51.05
  -5   1  16  146.61   19.66
  -5  -1  16  138.64   21.74
  -5   1  16  144.38   24.95
  -5  -1  16  147.49   25.87
  -5  -1  17   52.77   14.28
  -5  -1  17   62.25    9.12
  -5  -1  17   65.64   10.84
  -5   1  17   62.03    9.95
  -5  -1  17   56.86    7.95
  -5  -1  17   62.13    9.98
  -5   1  17   62.36    9.93
  -5  -1  17   59.48    9.42
  -5   1  17   50.63    9.27
  -5   1  17   54.74   16.87
  -5  -1  17   56.84   16.43
  -5  -1  18   19.92    9.04
  -5   1  18   25.02   13.78
  -5  -1  18   11.25    6.28
  -5  -1  18   20.10    5.41
  -5   1  18   24.18    6.74
  -5  -1  18   26.04    6.15
  -5  -1  18   23.85    7.39
  -5   1  18   22.71    6.90
  -5  -1  18   25.68    7.79
  -5  -1  18   22.22    7.50
  -5   1  18   19.93    6.74
  -5   1  18   21.51    7.00
  -5   1  19  344.28   43.25
  -5  -1  19  402.54   22.43
  -5   1  19  369.23   20.19
  -5  -1  19  398.46   23.35
  -5   1  19  433.43   27.83
  -5  -1  19  435.67   27.09
  -5   1  19  390.64   25.35
  -5  -1  19  414.34   26.71
  -5   1  19  399.40   27.09
  -5  -1  20  111.70   12.40
  -5   1  20  103.53   11.09
  -5  -1  20  102.99   11.84
  -5   1  20  115.00   15.13
  -5  -1  20  121.76   14.60
  -5  -1  20  113.24   14.08
  -5   1  20   99.98   13.18
  -5   1  20  108.61   14.79
  -5  -1  21   17.64    6.52
  -5   1  21   12.90    5.72
  -5  -1  21    2.59    3.20
  -5  -1  21    9.99    4.23
  -5   1  21    7.53    4.17
  -5   1  21    8.23    4.82
  -5  -1  21    7.47    4.48
  -5   1  21    6.05    5.23
  -5  -1  21    7.49    5.82
  -5   1  21    5.44    3.94
  -5  -1  22   39.13    7.65
  -5   1  22   30.75    6.59
  -5   1  22   37.90    8.88
  -5  -1  22   35.14    6.88
  -5   1  22   33.48    7.04
  -5  -1  22   42.59    9.01
  -5   1  22   38.01    8.52
  -5  -1  22   40.02    8.57
  -5   1  22   40.06    9.38
  -5  -1  23   50.62    8.49
  -5   1  23   42.37    6.57
  -5  -1  23   50.55    7.84
  -5   1  23   42.70    7.63
  -5  -1  23   49.28    9.41
  -5   1  23   48.56    9.70
  -5  -1  23   51.78    9.15
  -5   1  23   53.49    9.15
  -5  -1  24   41.22    7.43
  -5   1  24   34.51    5.79
  -5  -1  24   45.17    6.77
  -5   1  24   36.64    6.36
  -5   1  24   37.15    8.26
  -5   1  24   45.43    8.78
  -5  -1  24   41.40    7.82
  -5  -1  24   37.81    7.70
  -5   1  25   13.44    4.01
  -5  -1  25   15.52    4.83
  -5  -1  25    9.94    5.62
  -5   1  25   12.42    5.03
  -5  -1  25   10.60    4.65
  -5   1  25   13.46    5.29
  -5   1  25   13.21    4.54
  -5  -1  26    8.68    3.70
  -5   1  26    7.20    3.04
  -5   1  26    6.22    3.07
  -5  -1  26    9.56    4.15
  -5  -1  26   15.59    5.04
  -5  -1  26    7.03    2.72
  -5  -1  26   10.39    4.57
  -5   1  26    5.76    3.38
  -5   1  27   11.78    3.41
  -5  -1  27   16.68    4.19
  -5  -1  27   22.25    4.64
  -5   1  27   16.46    4.09
  -5   1  27    9.88    3.75
  -5  -1  27   17.94    5.08
  -5  -1  27   21.78    3.99
  -5   1  27   14.99    3.26
  -5   1  28   -0.97    2.01
  -5  -1  28    1.74    1.98
  -5  -1  28    4.43    2.17
  -5   1  28    2.64    1.91
  -5   3  -3  283.50   13.03
  -5  -3  -2 2906.13   70.50
  -5  -3  -2 2719.23   69.29
  -5  -3  -1  691.52   34.60
  -5   3  -1  589.97   25.75
  -5  -3  -1  672.09   35.44
  -5   3   0   63.57    9.03
  -5  -3   0   56.69   10.65
  -5  -3   0   66.74   11.64
  -5  -3   1  274.14   23.07
  -5   3   1  344.82   22.19
  -5  -3   1  284.47   23.36
  -5  -3   2  653.50   34.92
  -5   3   2  706.37   33.24
  -5  -3   2  644.51   35.48
  -5   3   3 2073.28   59.03
  -5  -3   3 1959.92   59.93
  -5  -3   3 1988.78   62.44
  -5   3   4 1058.00   43.67
  -5  -3   4 1013.36   44.21
  -5   3   5   57.92   11.11
  -5   3   6  223.07   21.81
  -5   3   7 1088.48   50.69
  -5   3   8  693.70   42.74
  -5  -3   8  606.30   38.53
  -5  -3   8  624.66   43.23
  -5   3   9   65.15   13.77
  -5  -3   9   60.77   14.53
  -5  -3   9   56.42   13.64
  -5   3  10  219.05   26.09
  -5  -3  10  188.10   23.45
  -5  -3  10  228.82   27.76
  -5   3  11  243.26   28.75
  -5  -3  11  224.29   24.59
  -5  -3  11  209.87   25.72
  -5  -3  11  235.60   28.77
  -5   3  12  114.37   20.61
  -5  -3  12  120.88   17.90
  -5  -3  12   97.52   17.81
  -5  -3  12  117.79   21.04
  -5  -3  13  188.68   26.08
  -5   3  13  226.38   22.69
  -5  -3  13  221.88   23.76
  -5   3  13  212.85   28.76
  -5  -3  14  405.36   40.19
  -5  -3  15   71.18   16.64
  -5   3  16  101.61   21.75
  -5   3  16  124.60   18.24
  -5  -3  16  110.40   22.31
  -5   3  16  113.79   14.49
  -5  -3  17  126.72   12.81
  -5  -3  17  143.84   14.48
  -5  -3  17  135.01   14.41
  -5   3  17  113.50   12.98
  -5   3  17  122.63   25.18
  -5  -3  17  125.45   25.02
  -5   3  17  123.55   15.49
  -5  -3  17  135.75   12.83
  -5  -3  18   67.19   18.98
  -5  -3  18   75.15   10.36
  -5   3  18   69.82   11.91
  -5  -3  18   62.62    9.48
  -5  -3  18   73.55   11.51
  -5  -3  18   82.08   12.01
  -5   3  18   63.54   10.67
  -5   3  18   66.68   20.23
  -5  -3  19   56.07   15.59
  -5   3  19   64.90   20.15
  -5  -3  19   69.02   11.06
  -5  -3  19   68.02   10.83
  -5   3  19   53.42    9.60
  -5   3  19   51.84   10.53
  -5  -3  19   66.16    9.69
  -5   3  19   61.62   11.46
  -5  -3  19   64.87    9.94
  -5   3  19   51.86    7.44
  -5  -3  20  126.29   14.83
  -5  -3  20  129.98   15.10
  -5   3  20   96.03   13.23
  -5   3  20  102.96   13.75
  -5  -3  20  113.43   12.85
  -5   3  20  113.42   10.86
  -5  -3  20  117.39   12.62
  -5   3  20  117.86   15.46
  -5  -3  21    6.90    4.54
  -5  -3  21   10.03    4.45
  -5   3  21   10.25    6.35
  -5   3  21    9.84    5.09
  -5   3  21    9.67    5.20
  -5  -3  21    9.51    4.71
  -5  -3  21    7.43    6.21
  -5   3  21    2.52    3.02
  -5  -3  21    4.33    5.46
  -5  -3  22   33.15    8.05
  -5   3  22   32.65    5.86
  -5  -3  22   32.35    6.87
  -5  -3  22   30.87    6.92
  -5  -3  22   42.09    7.58
  -5   3  22   36.41    8.18
  -5   3  22   25.97    6.89
  -5   3  22   36.15    8.46
  -5  -3  22   38.22    8.65
  -5  -3  22   29.62    8.26
  -5  -3  23   85.62   11.52
  -5   3  23   63.46   10.19
  -5   3  23   75.86   11.45
  -5  -3  23   81.42   10.45
  -5   3  23   61.21    7.55
  -5  -3  23   79.99    9.49
  -5  -3  23   66.03    8.89
  -5   3  23   63.04    9.88
  -5   3  23   87.82   12.61
  -5  -3  23   76.30   10.40
  -5  -3  24   29.18    6.97
  -5   3  24   18.81    5.72
  -5   3  24   29.74    7.32
  -5  -3  24   28.30    6.41
  -5  -3  24   21.16    6.31
  -5  -3  24   24.91    5.48
  -5   3  24   26.38    4.60
  -5  -3  24   29.02    5.66
  -5  -3  24   28.65    5.39
  -5   3  24   24.19    5.79
  -5  -3  24   28.52    5.55
  -5  -3  25   35.30    7.08
  -5   3  25   30.37    6.51
  -5  -3  25   31.35    6.29
  -5   3  25   20.23    5.56
  -5  -3  25   29.20    5.73
  -5  -3  25   31.40    5.96
  -5   3  25   27.28    5.44
  -5  -3  25   32.53    4.87
  -5  -3  25   38.98    6.41
  -5  -3  26   22.61    4.27
  -5  -3  26   18.63    4.35
  -5  -3  26   21.65    5.03
  -5  -3  26   23.79    4.97
  -5   3  26   12.17    3.70
  -5   3  26   15.21    4.13
  -5   3  26   19.35    4.43
  -5  -3  27   78.55    6.73
  -5  -3  27   81.81    7.17
  -5  -3  27   74.24    7.56
  -5   3  27   67.92    5.95
  -5  -3  27   83.83    6.68
  -5   3  28    7.51    2.32
  -5  -3  28   15.15    3.08
  -5  -5  -2 2014.21   67.05
  -5  -5  -2 1904.93   68.90
  -5  -5  -1  558.23   34.42
  -5  -5  -1  489.45   17.80
  -5  -5  -1  539.95   36.26
  -5  -5   0   90.57   14.87
  -5  -5   0   79.41    7.98
  -5  -5   0   87.70   15.51
  -5   5   1  248.99   19.07
  -5  -5   1  261.84   24.57
  -5  -5   1  250.45   25.73
  -5   5   2 1863.36   55.93
  -5  -5   2 1917.64   68.60
  -5  -5   2 1818.29   45.85
  -5  -5   2 1850.52   70.65
  -5  -5   3  121.87   18.49
  -5   5   3  117.94   15.04
  -5  -5   3  140.79   19.50
  -5  -5   3  121.10   19.08
  -5   5   4  657.85   37.04
  -5  -5   4  621.88   41.44
  -5  -5   4  682.70   32.92
  -5  -5   4  641.34   44.95
  -5   5   5  109.23   16.43
  -5  -5   5  115.51   15.57
  -5  -5   5  123.50   21.11
  -5   5   6  844.89   46.76
  -5  -5   6  834.49   41.84
  -5  -5   6  915.94   53.56
  -5   5   7   -0.86    4.28
  -5  -5   7   -1.69    5.51
  -5  -5   8   99.27   16.56
  -5   5   8   93.67   18.39
  -5   5   9  155.14   23.93
  -5  -5   9  154.52   23.37
  -5  -5   9  163.74   22.36
  -5  -5  10  341.66   34.52
  -5  -5  10  368.18   34.33
  -5  -5  11  127.25   21.23
  -5  -5  11  138.05   22.10
  -5  -5  12   43.60   12.75
  -5  -5  12   49.57   13.53
  -5  -5  13  130.91   24.11
  -5  -5  14  340.44   39.43
  -5   5  15   38.49    8.32
  -5  -5  15   20.84    5.73
  -5  -5  15   28.85    5.84
  -5  -5  15   24.96    6.27
  -5  -5  15   20.94    7.38
  -5  -5  16   12.75    5.16
  -5  -5  16   19.99   15.85
  -5   5  16   16.99    6.54
  -5  -5  16    7.47    3.69
  -5   5  16   16.97    9.13
  -5  -5  16   10.82    5.54
  -5  -5  16   10.52    4.33
  -5  -5  17   73.68    9.74
  -5  -5  17   74.45   10.14
  -5  -5  17   66.61    9.64
  -5  -5  17   76.90   21.28
  -5   5  17   79.73   12.12
  -5  -5  17   68.53   10.52
  -5   5  17   60.04   11.06
  -5   5  17   78.02   17.78
  -5  -5  17   69.46    9.65
  -5  -5  18  367.66   21.51
  -5  -5  18  292.15   19.17
  -5   5  18  340.54   48.37
  -5  -5  18  366.51   23.08
[truncated: 974,439 more chars]
