# Supplementary material for: Synthesis and Characterization of Unusual S=1 Fe(0)‐Silyl Complexes Supported by Styrene Ligands
Source: Angew Chem Int Ed Engl. 2025 Dec 30;65(8):e20739. doi: 10.1002/anie.202520739 (PMC12910147; doi:10.1002/anie.202520739)
Supplement: Supplementary file 2 — Supporting Information [file ANIE-65-e20739-s002.zip › 27akb24.cif]

data_27akb24_auto
_audit_creation_date               2025-09-02
_audit_creation_method
;
Olex2 1.5
(compiled 2025.05.31 svn.r86d253d1 for OlexSys, GUI svn.r7254)
;
_shelx_SHELXL_version_number       '2018/3'
_audit_contact_author_address      ?
_audit_contact_author_email        ?
_audit_contact_author_name         ''
_audit_contact_author_phone        ?
_publ_contact_author_id_orcid      ?
_publ_section_references
;
Dolomanov, O.V., Bourhis, L.J., Gildea, R.J, Howard, J.A.K. & Puschmann, H.
 (2009), J. Appl. Cryst. 42, 339-341.

Sheldrick, G.M. (2015). Acta Cryst. C71, 3-8.
;
_chemical_name_common              ?
_chemical_name_systematic          027akb24
_chemical_formula_moiety           'C20 H40 Br Mg O5, C42 H39 Fe Si, 1[C6H14]'
_chemical_formula_sum              'C68 H93 Br Fe Mg O5 Si'
_chemical_formula_weight           1178.58
_chemical_melting_point            ?
_chemical_oxdiff_formula           'C42 H39 Fe1 Si1'
loop_
  _atom_type_symbol
  _atom_type_description
  _atom_type_scat_dispersion_real
  _atom_type_scat_dispersion_imag
  _atom_type_scat_source
 'C' 'C' 0.0181 0.0091 'International Tables Vol C Tables 4.2.6.8 and 6.1.1.4'
 'H' 'H' 0.0000 0.0000 'International Tables Vol C Tables 4.2.6.8 and 6.1.1.4'
 'Br' 'Br' -0.6763 1.2805
 'International Tables Vol C Tables 4.2.6.8 and 6.1.1.4'
 'Fe' 'Fe' -1.1336 3.1974
 'International Tables Vol C Tables 4.2.6.8 and 6.1.1.4'
 'Mg' 'Mg' 0.1719 0.1771 'International Tables Vol C Tables 4.2.6.8 and 6.1.1.4'
 'O' 'O' 0.0492 0.0322 'International Tables Vol C Tables 4.2.6.8 and 6.1.1.4'
 'Si' 'Si' 0.2541 0.3302 'International Tables Vol C Tables 4.2.6.8 and 6.1.1.4'

_shelx_space_group_comment
;
The symmetry employed for this shelxl refinement is uniquely defined
by the following loop, which should always be used as a source of
symmetry information in preference to the above space-group names.
They are only intended as comments.
;
_space_group_crystal_system        'triclinic'
_space_group_IT_number             2
_space_group_name_H-M_alt          'P -1'
_space_group_name_Hall             '-P 1'
loop_
  _space_group_symop_operation_xyz
 'x, y, z'
 '-x, -y, -z'

_cell_length_a                     12.9700(6)
_cell_length_b                     13.7887(5)
_cell_length_c                     18.9046(9)
_cell_angle_alpha                  83.358(4)
_cell_angle_beta                   70.267(4)
_cell_angle_gamma                  88.763(4)
_cell_volume                       3160.4(3)
_cell_formula_units_Z              2
_cell_measurement_reflns_used      10410
_cell_measurement_temperature      150.01(10)
_cell_measurement_theta_max        75.3990
_cell_measurement_theta_min        3.8090
_cell_oxdiff_angle_alpha           83.358(3)
_cell_oxdiff_angle_beta            70.267(4)
_cell_oxdiff_angle_gamma           88.763(3)
_cell_oxdiff_length_a              12.9700(6)
_cell_oxdiff_length_b              13.7887(5)
_cell_oxdiff_length_c              18.9046(9)
_cell_oxdiff_measurement_reflns_used  10410
_cell_oxdiff_volume                3160.4(2)
_shelx_estimated_absorpt_T_max     0.968
_shelx_estimated_absorpt_T_min     0.655
_exptl_absorpt_coefficient_mu      3.295
_exptl_absorpt_correction_T_max    1.00000
_exptl_absorpt_correction_T_min    0.09006
_exptl_absorpt_correction_type     multi-scan
_exptl_absorpt_process_details
;
CrysAlisPro 1.171.43.95a (Rigaku Oxford Diffraction, 2023)
Empirical absorption correction using spherical harmonics,
implemented in SCALE3 ABSPACK scaling algorithm.
;
_exptl_absorpt_special_details     ?
_exptl_crystal_colour              'clear dark orange'
_exptl_crystal_colour_lustre       clear
_exptl_crystal_colour_modifier     dark
_exptl_crystal_colour_primary      orange
_exptl_crystal_density_diffrn      1.238
_exptl_crystal_density_meas        ?
_exptl_crystal_density_method      ?
_exptl_crystal_description         block
_exptl_crystal_F_000               1256
_exptl_crystal_size_max            0.14
_exptl_crystal_size_mid            0.02
_exptl_crystal_size_min            0.01
_exptl_transmission_factor_max     ?
_exptl_transmission_factor_min     ?
_diffrn_reflns_av_R_equivalents    0.1093
_diffrn_reflns_av_unetI/netI       0.0713
_diffrn_reflns_Laue_measured_fraction_full  0.998
_diffrn_reflns_Laue_measured_fraction_max  0.969
_diffrn_reflns_limit_h_max         16
_diffrn_reflns_limit_h_min         -16
_diffrn_reflns_limit_k_max         17
_diffrn_reflns_limit_k_min         -14
_diffrn_reflns_limit_l_max         23
_diffrn_reflns_limit_l_min         -23
_diffrn_reflns_number              69259
_diffrn_reflns_point_group_measured_fraction_full  0.998
_diffrn_reflns_point_group_measured_fraction_max  0.969
_diffrn_reflns_theta_full          67.684
_diffrn_reflns_theta_max           78.085
_diffrn_reflns_theta_min           3.621
_diffrn_ambient_temperature        150.15
_diffrn_detector_area_resol_mean   10.5035
_diffrn_detector_type              Atlas
_diffrn_measured_fraction_theta_full  0.998
_diffrn_measured_fraction_theta_max  0.969
_diffrn_measurement_details
;
List of Runs (angles in degrees, time in seconds):

  # Type    Start    End  Width  t~exp~   \w     \q     \k     \f   Frames
--------------------------------------------------------------------------
  1  \w     -2.00  32.00   1.00   10.00    --  -41.65  19.00 150.00   34
  2  \w    -41.00  12.00   1.00   10.00    --  -41.65  57.00   0.00   53
  3  \w     -2.00  37.00   1.00   10.00    --  -41.65  19.00 -60.00   39
  4  \w     -5.00  37.00   1.00   10.00    --  -41.65  19.00-150.00   42
  5  \w    -15.00  12.00   1.00   10.00    --  -41.65  37.00 -60.00   27
  6  \w      9.00  36.00   1.00   10.00    --  -41.65  19.00  90.00   27
  7  \w     -2.00  24.00   1.00   10.00    --  -41.65  19.00-180.00   26
  8  \w    -18.00   9.00   1.00   10.00    --  -41.65  37.00 -90.00   27
  9  \w     -2.00  37.00   1.00   10.00    --  -41.65  19.00  60.00   39
 10  \w    -58.00 -33.00   1.00   10.00    --  -41.65 125.00  90.00   25
 11  \w     30.00  71.00   1.00   10.00    --   41.65 -99.00  60.00   41
 12  \w     28.00  94.00   1.00   10.00    --   41.65-125.00 -90.00   66
 13  \w     42.00  84.00   1.00   40.00    --  111.00-125.00 -90.00   42
 14  \w     41.00  73.00   1.00   40.00    --  111.00 -61.00 150.00   32
 15  \w     30.00 107.00   1.00   40.00    --  111.00 -94.00   0.00   77
 16  \w     50.00 102.00   1.00   40.00    --  111.00 -94.00  30.00   52
 17  \w     82.00 107.00   1.00   40.00    --  111.00 -94.00 -60.00   25
 18  \w     35.00 107.00   1.00   40.00    --  111.00 -94.00  90.00   72
 19  \w     40.00  72.00   1.00   40.00    --  111.00 -45.00   0.00   32
 20  \w     31.00  78.00   1.00   40.00    --  111.00 -94.00 -60.00   47
 21  \w     64.00 107.00   1.00   40.00    --  111.00 -94.00  60.00   43
 22  \w     54.00 112.00   1.00   40.00    --  111.00-125.00-150.00   58
 23  \w    151.00 176.00   1.00   40.00    --  111.00 125.00   0.00   25
 24  \w     63.00  89.00   1.00   40.00    --  111.00 -61.00  90.00   26
 25  \w     98.00 141.00   1.00   40.00    --  111.00  30.00  90.00   43
 26  \w    123.00 171.00   1.00   40.00    --  111.00  30.00 -90.00   48
 27  \w    117.00 163.00   1.00   40.00    --  111.00  77.00 -30.00   46
 28  \w     58.00 107.00   1.00   40.00    --  111.00 -94.00 120.00   49
 29  \w     44.00  70.00   1.00   40.00    --  111.00 -45.00  90.00   26
 30  \w     75.00 101.00   1.00   40.00    --  111.00-125.00-120.00   26
 31  \w     87.00 157.00   1.00   40.00    --  111.00  30.00 150.00   70
 32  \w    105.00 130.00   1.00   40.00    --  111.00-150.00   1.00   25
 33  \w     43.00  69.00   1.00   40.00    --  111.00-150.00   1.00   26
 34  \w    147.00 173.00   1.00   40.00    --  111.00 125.00  90.00   26
 35  \w    128.00 178.00   1.00   40.00    --  111.00  45.00  30.00   50
 36  \w     88.00 119.00   1.00   40.00    --  111.00  45.00  30.00   31
 37  \w    101.00 133.00   1.00   40.00    --  111.00 125.00  90.00   32
 38  \w     79.00 107.00   1.00   40.00    --  111.00 -94.00-150.00   28
 39  \w     37.00 107.00   1.00   40.00    --  111.00 -94.00 -90.00   70
 40  \w    115.00 156.00   1.00   40.00    --  111.00 125.00 -30.00   41
 41  \w     42.00  72.00   1.00   40.00    --  111.00 -45.00 -90.00   30
 42  \w     46.00  71.00   1.00   40.00    --  111.00 -61.00 -90.00   25
 43  \w     40.00  69.00   1.00   40.00    --  111.00 -45.00  60.00   29
 44  \w    100.00 178.00   1.00   40.00    --  111.00  30.00-180.00   78
 45  \w      6.00  31.00   1.00   10.00    --   38.00  78.00 -18.95   25
 46  \w    -51.00 -22.00   1.00   10.00    --  -41.65 -37.00   0.00   29
 47  \w      4.00  37.00   1.00   10.00    --  -41.65  19.00 120.00   33
 48  \w    -93.00 -64.00   1.00   10.00    --  -41.65 -37.00   0.00   29
 49  \w   -115.00 -19.00   1.00   10.00    --  -41.65 -37.00 120.00   96
 50  \w     16.00  43.00   1.00   10.00    --   41.65  57.00-120.00   27
 51  \w     14.00  40.00   1.00   10.00    --   46.00  81.00 176.06   26
 52  \w     14.00  42.00   1.00   10.00    --   46.00  81.00-101.53   28
 53  \w     14.00  39.00   1.00   10.00    --   46.00  80.00 120.72   25
 54  \w     14.00  41.00   1.00   10.00    --   46.00  82.00 -36.45   27
 55  \w     16.00  42.00   1.00   10.00    --   46.00  82.00  17.67   26
 56  \w     33.00  60.00   1.00   10.00    --   62.00  71.00  63.57   27
 57  \w     32.00  58.00   1.00   10.00    --   62.00  70.00 -68.11   26
 58  \w     95.00 125.00   1.00   10.00    --   66.00  70.00-172.31   30
 59  \w     37.00  69.00   1.00   10.00    --   66.00  70.00-172.31   32
 60  \w     37.00  96.00   1.00   10.00    --   66.00  70.00 -13.09   59
 61  \w     37.00  73.00   1.00   10.00    --   66.00  70.00 151.78   36
 62  \w     36.00  82.00   1.00   10.00    --   66.00  71.00-127.40   46
 63  \w     36.00  62.00   1.00   10.00    --   66.00  70.00 -49.48   26
 64  \w     41.00  80.00   1.00   10.00    --   70.00  69.00 116.87   39
 65  \w     40.00  71.00   1.00   10.00    --   70.00  70.00 -40.59   31
 66  \w     40.00  65.00   1.00   10.00    --   70.00  71.00  94.57   25
 67  \w     40.00 125.00   1.00   10.00    --   70.00  71.00  36.93   85
 68  \w     44.00  75.00   1.00   10.00    --   74.00  70.00   7.41   31
 69  \w     83.00 109.00   1.00   40.00    --  111.00  61.00 -90.00   26
 70  \w    135.00 161.00   1.00   40.00    --  111.00  61.00  60.00   26
 71  \w     83.00 178.00   1.00   40.00    --  111.00  61.00 -60.00   95
 72  \w     83.00 114.00   1.00   40.00    --  111.00  61.00  60.00   31
 73  \w     83.00 109.00   1.00   40.00    --  111.00  61.00   0.00   26
 74  \w    130.00 156.00   1.00   40.00    --  111.00  61.00   0.00   26
 75  \w     83.00 111.00   1.00   40.00    --  111.00  61.00 120.00   28
 76  \w     83.00 149.00   1.00   40.00    --  111.00  61.00 -30.00   66
 77  \w    145.00 174.00   1.00   40.00    --  111.00  61.00-120.00   29
 78  \w     83.00 131.00   1.00   40.00    --  111.00  61.00-120.00   48
 79  \w    153.00 178.00   1.00   40.00    --  111.00  61.00-180.00   25
 80  \w     83.00 130.00   1.00   40.00    --  111.00  61.00-180.00   47
 81  \w     87.00 152.00   1.00   40.00    --  111.00  45.00 -60.00   65
 82  \w    141.00 177.00   1.00   40.00    --  111.00  61.00 150.00   36
 83  \w     83.00 122.00   1.00   40.00    --  111.00  61.00 150.00   39
 84  \w     83.00 132.00   1.00   40.00    --  111.00  61.00  90.00   49
 85  \w    148.00 174.00   1.00   40.00    --  111.00  61.00  30.00   26
 86  \w     41.00  69.00   1.00   40.00    --  111.00 -45.00 -30.00   28
 87  \w     83.00 123.00   1.00   40.00    --  111.00  61.00  30.00   40
 88  \w     83.00 175.00   1.00   40.00    --  111.00  61.00-150.00   92
 89  \w    133.00 173.00   1.00   40.00    --  111.00  61.00 -90.00   40
;
_diffrn_measurement_device         'four-circle diffractometer'
_diffrn_measurement_device_type    'SuperNova, Dual, Cu at home/near, Atlas'
_diffrn_measurement_method         '\w scans'
_diffrn_radiation_type             CuK\a
_diffrn_radiation_wavelength       1.54184
_diffrn_source                     ?
_reflns_Friedel_coverage           0.000
_reflns_Friedel_fraction_full      .
_reflns_Friedel_fraction_max       .
_reflns_number_gt                  8397
_reflns_number_total               13112
_reflns_special_details
;
 Reflections were merged by SHELXL according to the crystal
 class for the calculation of statistics and refinement.
 
 Structure factors included contributions from the .fab file.
 
 _reflns_Friedel_fraction is defined as the number of unique
 Friedel pairs measured divided by the number that would be
 possible theoretically, ignoring centric projections and
 systematic absences.
;
_reflns_threshold_expression       'I > 2\s(I)'
_computing_cell_refinement         'CrysAlisPro 1.171.43.95a (Rigaku OD, 2023)'
_computing_data_collection         'CrysAlisPro 1.171.43.95a (Rigaku OD, 2023)'
_computing_data_reduction          'CrysAlisPro 1.171.43.95a (Rigaku OD, 2023)'
_computing_molecular_graphics      'Olex2 1.5 (Dolomanov et al., 2009)'
_computing_publication_material    'Olex2 1.5 (Dolomanov et al., 2009)'
_computing_structure_refinement    'SHELXL 2018/3 (Sheldrick, 2015)'
_computing_structure_solution      'SHELXT 2018/2 (Sheldrick, 2018)'
_refine_diff_density_max           0.419
_refine_diff_density_min           -0.785
_refine_diff_density_rms           0.061
_refine_ls_extinction_coef         .
_refine_ls_extinction_method       none
_refine_ls_goodness_of_fit_ref     0.999
_refine_ls_hydrogen_treatment      constr
_refine_ls_matrix_type             full
_refine_ls_number_parameters       804
_refine_ls_number_reflns           13112
_refine_ls_number_restraints       1176
_refine_ls_R_factor_all            0.0929
_refine_ls_R_factor_gt             0.0553
_refine_ls_restrained_S_all        0.964
_refine_ls_shift/su_max            0.001
_refine_ls_shift/su_mean           0.000
_refine_ls_structure_factor_coef   Fsqd
_refine_ls_weighting_details      
 'w=1/[\s^2^(Fo^2^)+(0.0764P)^2^] where P=(Fo^2^+2Fc^2^)/3'
_refine_ls_weighting_scheme        calc
_refine_ls_wR_factor_gt            0.1357
_refine_ls_wR_factor_ref           0.1561
_refine_special_details            ?
_olex2_refinement_description
;
1. Restrained distances
 O1-C60 \\sim O1-C63
 with sigma of 0.02
 C57-C58 \\sim C57-C61
 with sigma of 0.02
 C58-C59 \\sim C61-C62
 with sigma of 0.02
 C58-C60 \\sim C61-C63
 with sigma of 0.04
 C60-C59 \\sim C63-C62
 with sigma of 0.02
 O1-C59 \\sim O1-C62
 with sigma of 0.04
 C57-C59 \\sim C57-C62
 with sigma of 0.04
 O2-C67 \\sim O2-C70
 with sigma of 0.02
 C64-C65 \\sim C64-C68
 with sigma of 0.02
 C65-C66 \\sim C68-C69
 with sigma of 0.02
 C67-C66 \\sim C70-C69
 with sigma of 0.02
 O2-C66 \\sim O2-C69
 with sigma of 0.04
 C64-C66 \\sim C64-C69
 with sigma of 0.04
 C65-C67 \\sim C68-C70
 with sigma of 0.04
 O3-C77 \\sim O3-C74
 with sigma of 0.02
 C75-C71 \\sim C72-C71
 with sigma of 0.02
 C75-C76 \\sim C72-C73
 with sigma of 0.02
 C77-C76 \\sim C74-C73
 with sigma of 0.02
 O3-C76 \\sim O3-C73
 with sigma of 0.04
 C75-C77 \\sim C72-C74
 with sigma of 0.04
 C71-C76 \\sim C71-C73
 with sigma of 0.04
 C25-C26 \\sim C34-C33
 with sigma of 0.02
 C29-C28 \\sim C30-C31
 with sigma of 0.02
 C28-C27 \\sim C31-C32
 with sigma of 0.02
 C26-C27 \\sim C33-C32
 with sigma of 0.02
 C23-C25 \\sim C23-C34
 with sigma of 0.04
 C23-C29 \\sim C23-C30
 with sigma of 0.04
 C25-C29 \\sim C34-C30
 with sigma of 0.04
 C25-C27 \\sim C34-C32
 with sigma of 0.04
 C29-C27 \\sim C30-C32
 with sigma of 0.04
 C28-C26 \\sim C31-C33
 with sigma of 0.04
 C11-C12 \\sim C11-C17
 with sigma of 0.02
 C11-C16 \\sim C11-C21
 with sigma of 0.02
 C12-C13 \\sim C17-C18
 with sigma of 0.02
 C16-C15 \\sim C21-C20
 with sigma of 0.02
 C15-C14 \\sim C20-C19
 with sigma of 0.02
 C13-C14 \\sim C18-C19
 with sigma of 0.02
 C10-C12 \\sim C10-C17
 with sigma of 0.04
 C10-C16 \\sim C10-C21
 with sigma of 0.04
 C11-C15 \\sim C11-C20
 with sigma of 0.04
 C11-C13 \\sim C11-C18
 with sigma of 0.04
 C12-C16 \\sim C17-C21
 with sigma of 0.04
 C12-C14 \\sim C17-C19
 with sigma of 0.04
 C16-C14 \\sim C21-C19
 with sigma of 0.04
 C15-C13 \\sim C20-C18
 with sigma of 0.04
2. Uiso/Uaniso restraints and constraints
Mg1 \\sim Br1 \\sim O4 \\sim O2 \\sim O3 \\sim O1 \\sim O5 \\sim C53 \\sim C56
\\sim C64 \\sim C67 \\sim C70 \\sim C71 \\sim C77 \\sim C74 \\sim C57 \\sim C60
\\sim C63 \\sim C81 \\sim C78 \\sim C54 \\sim C55 \\sim C65 \\sim C68 \\sim C66
\\sim C69 \\sim C72 \\sim C75 \\sim C76 \\sim C73 \\sim C58 \\sim C61 \\sim C59
\\sim C62 \\sim C80 \\sim C79: within 2A with sigma of 0.04 and sigma for
terminal atoms of 0.08 within 2A
C57 \\sim C61 \\sim C58 \\sim C62 \\sim C59 \\sim C60 \\sim C63: within 2A with
sigma of 0.008 and sigma for terminal atoms of 0.016 within 2A
C24 \\sim C34 \\sim C25 \\sim C33 \\sim C26 \\sim C32 \\sim C27 \\sim C31 \\sim
C28 \\sim C30 \\sim C29: within 2A with sigma of 0.04 and sigma for terminal
atoms of 0.08 within 2A
C21 \\sim C11 \\sim C16 \\sim C20 \\sim C15 \\sim C14 \\sim C19 \\sim C18 \\sim
C13 \\sim C17 \\sim C12: within 2A with sigma of 0.04 and sigma for terminal
atoms of 0.08 within 2A
3. Rigid body (RIGU) restrains
 Mg1, Br1, O4, O2, O3, O1, O5, C53, C56, C64, C67, C70, C71, C77, C74, C57,
 C60, C63, C81, C78, C54, C55, C65, C68, C66, C69, C72, C75, C76, C73, C58, C61,
  C59, C62, C80, C79
 with sigma for 1-2 distances of 0.004 and sigma for 1-3 distances of 0.004
 C24, C34, C25, C33, C26, C32, C27, C31, C28, C30, C29
 with sigma for 1-2 distances of 0.004 and sigma for 1-3 distances of 0.004
 C21, C11, C16, C20, C15, C14, C19, C18, C13, C17, C12
 with sigma for 1-2 distances of 0.004 and sigma for 1-3 distances of 0.004
4. Others
 Sof(H57C)=Sof(H57D)=Sof(C63)=Sof(H63A)=Sof(H63B)=Sof(C62)=Sof(H62A)=Sof(H62B)=
 Sof(C61)=Sof(H61A)=Sof(H61B)=1-FVAR(1)
 Sof(H57A)=Sof(H57B)=Sof(C58)=Sof(H58A)=Sof(H58B)=Sof(C60)=Sof(H60A)=Sof(H60B)=
 Sof(C59)=Sof(H59A)=Sof(H59B)=FVAR(1)
 Sof(H64C)=Sof(H64D)=Sof(C68)=Sof(H68A)=Sof(H68B)=Sof(C69)=Sof(H69A)=Sof(H69B)=
 Sof(C70)=Sof(H70A)=Sof(H70B)=1-FVAR(2)
 Sof(H64A)=Sof(H64B)=Sof(C65)=Sof(H65A)=Sof(H65B)=Sof(C67)=Sof(H67A)=Sof(H67B)=
 Sof(C66)=Sof(H66A)=Sof(H66B)=FVAR(2)
 Sof(H71C)=Sof(H71D)=Sof(C74)=Sof(H74A)=Sof(H74B)=Sof(C73)=Sof(H73A)=Sof(H73B)=
 Sof(C72)=Sof(H72A)=Sof(H72B)=1-FVAR(3)
 Sof(C75)=Sof(H75A)=Sof(H75B)=Sof(H71A)=Sof(H71B)=Sof(C77)=Sof(H77A)=Sof(H77B)=
 Sof(C76)=Sof(H76A)=Sof(H76B)=FVAR(3)
 Sof(C30)=Sof(H8)=Sof(C31)=Sof(H9)=Sof(C32)=Sof(H10)=Sof(C33)=Sof(H11)=
 Sof(C34)=Sof(H12)=1-FVAR(4)
 Sof(C29)=Sof(H13)=Sof(C28)=Sof(H14)=Sof(C27)=Sof(H15)=Sof(C26)=Sof(H16)=
 Sof(C25)=Sof(H17)=FVAR(4)
 Sof(C18)=Sof(H18)=Sof(C20)=Sof(H19)=Sof(C19)=Sof(H20)=Sof(C17)=Sof(H21)=
 Sof(C21)=Sof(H22)=1-FVAR(5)
 Sof(C12)=Sof(HW)=Sof(C16)=Sof(HX)=Sof(C15)=Sof(H5)=Sof(C13)=Sof(H6)=Sof(C14)=
 Sof(H7)=FVAR(5)
5.a Ternary CH refined with riding coordinates:
 C10(HE), C23(HN), C2(HO)
5.b Secondary CH2 refined with riding coordinates:
 C9(H,HA), C1(HF,HG), C53(H53A,H53B), C81(H81A,H81B), C75(H75A,H75B), C64(H64A,
 H64B), C64(H64C,H64D), C54(H54A,H54B), C55(H55A,H55B), C71(H71C,H71D),
 C71(H71A,H71B), C56(H56A,H56B), C80(H80A,H80B), C57(H57A,H57B), C57(H57C,H57D),
  C65(H65A,H65B), C58(H58A,H58B), C77(H77A,H77B), C78(H78A,H78B), C76(H76A,
 H76B), C60(H60A,H60B), C67(H67A,H67B), C59(H59A,H59B), C79(H79A,H79B),
 C66(H66A,H66B), C63(H63A,H63B), C62(H62A,H62B), C61(H61A,H61B), C68(H68A,H68B),
  C69(H69A,H69B), C70(H70A,H70B), C74(H74A,H74B), C73(H73A,H73B), C72(H72A,H72B)
5.c Aromatic/amide H refined with riding coordinates:
 C48(HD), C42(HH), C51(HI), C46(HJ), C50(HK), C49(HL), C52(HM), C36(HP),
 C40(HQ), C38(HR), C45(HS), C43(HT), C39(HU), C4(HV), C12(HW), C16(HX), C5(HY),
 C37(HZ), C7(H1), C8(H2), C44(H3), C6(H4), C15(H5), C13(H6), C14(H7), C30(H8),
 C31(H9), C32(H10), C33(H11), C34(H12), C29(H13), C28(H14), C27(H15), C26(H16),
 C25(H17), C18(H18), C20(H19), C19(H20), C17(H21), C21(H22)
5.d Fitted hexagon refined as free rotating group:
 C24(C29,C28,C27,C26,C25)
5.e X=CH2 refined with riding coordinates:
 C22(HB,HC)
;
_atom_sites_solution_hydrogens     geom
_atom_sites_solution_primary       ?
_atom_sites_solution_secondary     ?
loop_
  _atom_site_label
  _atom_site_type_symbol
  _atom_site_fract_x
  _atom_site_fract_y
  _atom_site_fract_z
  _atom_site_U_iso_or_equiv
  _atom_site_adp_type
  _atom_site_occupancy
  _atom_site_site_symmetry_order
  _atom_site_calc_flag
  _atom_site_refinement_flags_posn
  _atom_site_refinement_flags_adp
  _atom_site_refinement_flags_occupancy
  _atom_site_disorder_assembly
  _atom_site_disorder_group
 Br1 Br -0.01005(3) 0.27680(4) 0.38324(3) 0.06135(15) Uani 1 1 d . . . . .
 Fe1 Fe 0.52901(4) 0.80775(4) 0.22339(3) 0.03352(13) Uani 1 1 d . . . . .
 Si1 Si 0.60193(7) 0.78105(6) 0.32398(5) 0.03420(19) Uani 1 1 d . . . . .
 Mg1 Mg 0.19922(9) 0.28335(8) 0.32691(7) 0.0398(3) Uani 1 1 d . . . . .
 O4 O 0.2123(2) 0.38469(18) 0.40023(16) 0.0455(6) Uani 1 1 d . U . . .
 O2 O 0.3743(2) 0.28827(19) 0.28161(15) 0.0481(6) Uani 1 1 d D U . . .
 O3 O 0.2007(2) 0.40082(19) 0.24523(17) 0.0504(6) Uani 1 1 d D U . . .
 O1 O 0.2122(2) 0.16760(19) 0.40531(16) 0.0509(6) Uani 1 1 d D U . . .
 O5 O 0.2030(2) 0.18448(19) 0.24755(16) 0.0511(6) Uani 1 1 d . U . . .
 C9 C 0.4462(3) 0.9257(2) 0.2728(2) 0.0391(7) Uani 1 1 d . . . . .
 H H 0.369398 0.912836 0.306320 0.047 Uiso 1 1 calc R U . . .
 HA H 0.487362 0.967453 0.293677 0.047 Uiso 1 1 calc R U . . .
 C47 C 0.4978(3) 0.7396(2) 0.42113(19) 0.0358(7) Uani 1 1 d . . . . .
 C22 C 0.6917(3) 0.8232(3) 0.1537(2) 0.0453(8) Uani 1 1 d . . . . .
 HB H 0.735022 0.774356 0.169085 0.054 Uiso 1 1 calc R U . . .
 HC H 0.687385 0.885950 0.170441 0.054 Uiso 1 1 calc R U . . .
 C48 C 0.5154(3) 0.6638(3) 0.4704(2) 0.0440(8) Uani 1 1 d . . . . .
 HD H 0.584237 0.632678 0.456496 0.053 Uiso 1 1 calc R U . . .
 C35 C 0.7116(3) 0.6850(3) 0.3159(2) 0.0399(7) Uani 1 1 d . . . . .
 C10 C 0.4627(3) 0.9472(2) 0.1948(2) 0.0413(8) Uani 1 1 d D . . . .
 HE H 0.394824 0.941472 0.181489 0.050 Uiso 1 1 calc R U . . .
 C1 C 0.4532(3) 0.6707(2) 0.2527(2) 0.0466(9) Uani 1 1 d . . . . .
 HF H 0.496758 0.616554 0.227877 0.056 Uiso 1 1 calc R U . . .
 HG H 0.412772 0.652557 0.307205 0.056 Uiso 1 1 calc R U . . .
 C42 C 0.7713(3) 0.9308(3) 0.2849(2) 0.0438(8) Uani 1 1 d . . . . .
 HH H 0.812668 0.889964 0.248637 0.053 Uiso 1 1 calc R U . . .
 C41 C 0.6686(3) 0.8981(2) 0.3352(2) 0.0390(7) Uani 1 1 d . . . . .
 C51 C 0.3137(3) 0.7507(3) 0.5141(2) 0.0435(8) Uani 1 1 d . . . . .
 HI H 0.244423 0.781180 0.528359 0.052 Uiso 1 1 calc R U . . .
 C46 C 0.6121(3) 0.9607(3) 0.3879(2) 0.0444(8) Uani 1 1 d . . . . .
 HJ H 0.542377 0.940905 0.423542 0.053 Uiso 1 1 calc R U . . .
 C50 C 0.3348(3) 0.6757(3) 0.5609(2) 0.0469(9) Uani 1 1 d . . . . .
 HK H 0.280257 0.653981 0.607909 0.056 Uiso 1 1 calc R U . . .
 C49 C 0.4358(3) 0.6313(3) 0.5397(2) 0.0488(9) Uani 1 1 d . . . . .
 HL H 0.450956 0.579196 0.572047 0.059 Uiso 1 1 calc R U . . .
 C52 C 0.3936(3) 0.7820(3) 0.4458(2) 0.0418(8) Uani 1 1 d . . . . .
 HM H 0.377562 0.834492 0.414128 0.050 Uiso 1 1 calc R U . . .
 C11 C 0.5425(3) 1.0198(3) 0.1444(2) 0.0478(8) Uani 1 1 d D U . . .
 C23 C 0.6339(3) 0.8025(3) 0.1063(2) 0.0438(8) Uani 1 1 d D . . . .
 HN H 0.626856 0.859319 0.070352 0.053 Uiso 1 1 calc R U . A 2
 C2 C 0.3948(3) 0.7266(3) 0.2113(2) 0.0438(8) Uani 1 1 d . . . . .
 HO H 0.409277 0.708149 0.159208 0.053 Uiso 1 1 calc R U . . .
 C36 C 0.6988(3) 0.5944(3) 0.2924(2) 0.0497(9) Uani 1 1 d . . . . .
 HP H 0.637195 0.583665 0.277675 0.060 Uiso 1 1 calc R U . . .
 C40 C 0.8054(3) 0.6965(3) 0.3354(3) 0.0525(10) Uani 1 1 d . . . . .
 HQ H 0.818277 0.756756 0.351047 0.063 Uiso 1 1 calc R U . . .
 C38 C 0.8635(4) 0.5333(3) 0.3106(3) 0.0630(12) Uani 1 1 d . . . . .
 HR H 0.913833 0.481922 0.309719 0.076 Uiso 1 1 calc R U . . .
 C45 C 0.6564(4) 1.0521(3) 0.3892(3) 0.0537(10) Uani 1 1 d . . . . .
 HS H 0.615993 1.093439 0.425327 0.064 Uiso 1 1 calc R U . . .
 C43 C 0.8150(3) 1.0224(3) 0.2865(2) 0.0511(9) Uani 1 1 d . . . . .
 HT H 0.884692 1.042955 0.251186 0.061 Uiso 1 1 calc R U . . .
 C53 C 0.1224(3) 0.4378(3) 0.4490(3) 0.0565(10) Uani 1 1 d . U . . .
 H53A H 0.085525 0.397445 0.497649 0.068 Uiso 1 1 calc R U . . .
 H53B H 0.067786 0.456269 0.424066 0.068 Uiso 1 1 calc R U . . .
 C3 C 0.2845(3) 0.7650(3) 0.2459(2) 0.0449(8) Uani 1 1 d . . . . .
 C39 C 0.8804(4) 0.6214(3) 0.3325(3) 0.0627(12) Uani 1 1 d . . . . .
 HU H 0.943537 0.631419 0.345666 0.075 Uiso 1 1 calc R U . . .
 C4 C 0.2309(3) 0.7600(3) 0.3239(3) 0.0536(10) Uani 1 1 d . . . . .
 HV H 0.267083 0.731750 0.357152 0.064 Uiso 1 1 calc R U . . .
 C12 C 0.628(2) 1.053(2) 0.1686(13) 0.057(6) Uani 0.42(5) 1 d D U P B 1
 HW H 0.636064 1.021484 0.213665 0.069 Uiso 0.42(5) 1 calc R U P B 1
 C81 C 0.2959(3) 0.1671(3) 0.1818(2) 0.0538(9) Uani 1 1 d . U . . .
 H81A H 0.350050 0.125794 0.196896 0.065 Uiso 1 1 calc R U . . .
 H81B H 0.332152 0.229561 0.154500 0.065 Uiso 1 1 calc R U . . .
 C75 C 0.143(4) 0.4950(11) 0.154(3) 0.055(5) Uani 0.39(6) 1 d D U P C 1
 H75A H 0.157127 0.499538 0.098603 0.066 Uiso 0.39(6) 1 calc R U P C 1
 H75B H 0.068923 0.519904 0.178718 0.066 Uiso 0.39(6) 1 calc R U P C 1
 C64 C 0.4466(3) 0.2219(3) 0.3067(3) 0.0559(10) Uani 1 1 d D U . . .
 H64A H 0.448731 0.157681 0.287682 0.067 Uiso 0.63(2) 1 calc R U P D 1
 H64B H 0.424615 0.212368 0.362595 0.067 Uiso 0.63(2) 1 calc R U P D 1
 H64C H 0.451863 0.160995 0.282732 0.067 Uiso 0.37(2) 1 calc R U P D 2
 H64D H 0.414475 0.204739 0.362176 0.067 Uiso 0.37(2) 1 calc R U P D 2
 C16 C 0.540(2) 1.061(2) 0.0739(10) 0.049(4) Uani 0.42(5) 1 d D U P B 1
 HX H 0.484081 1.042307 0.055752 0.059 Uiso 0.42(5) 1 calc R U P B 1
 C5 C 0.1258(3) 0.7954(3) 0.3541(3) 0.0634(12) Uani 1 1 d . . . . .
 HY H 0.091578 0.791547 0.407452 0.076 Uiso 1 1 calc R U . . .
 C37 C 0.7739(4) 0.5199(3) 0.2900(3) 0.0581(11) Uani 1 1 d . . . . .
 HZ H 0.762594 0.459373 0.274037 0.070 Uiso 1 1 calc R U . . .
 C7 C 0.1216(4) 0.8423(3) 0.2303(3) 0.0668(13) Uani 1 1 d . . . . .
 H1 H 0.083867 0.870136 0.197837 0.080 Uiso 1 1 calc R U . . .
 C8 C 0.2269(3) 0.8083(3) 0.1997(3) 0.0549(10) Uani 1 1 d . . . . .
 H2 H 0.260984 0.814303 0.146260 0.066 Uiso 1 1 calc R U . . .
 C44 C 0.7576(4) 1.0826(3) 0.3387(3) 0.0561(10) Uani 1 1 d . . . . .
 H3 H 0.787263 1.144526 0.340000 0.067 Uiso 1 1 calc R U . . .
 C54 C 0.1754(4) 0.5269(3) 0.4615(3) 0.0595(11) Uani 1 1 d . U . . .
 H54A H 0.132188 0.551226 0.509857 0.071 Uiso 1 1 calc R U . . .
 H54B H 0.184720 0.579791 0.419554 0.071 Uiso 1 1 calc R U . . .
 C55 C 0.2853(4) 0.4891(3) 0.4634(3) 0.0595(11) Uani 1 1 d . U . . .
 H55A H 0.341018 0.542441 0.447521 0.071 Uiso 1 1 calc R U . . .
 H55B H 0.279309 0.458985 0.514791 0.071 Uiso 1 1 calc R U . . .
 C6 C 0.0715(4) 0.8358(4) 0.3076(3) 0.0699(13) Uani 1 1 d . . . . .
 H4 H -0.000575 0.859300 0.328546 0.084 Uiso 1 1 calc R U . . .
 C71 C 0.1533(4) 0.3900(3) 0.1860(3) 0.0591(11) Uani 1 1 d D U . . .
 H71C H 0.085675 0.349055 0.207127 0.071 Uiso 0.61(6) 1 calc R U P C 2
 H71D H 0.206062 0.358239 0.144498 0.071 Uiso 0.61(6) 1 calc R U P C 2
 H71A H 0.080757 0.356577 0.207646 0.071 Uiso 0.39(6) 1 calc R U P C 1
 H71B H 0.202165 0.352528 0.146596 0.071 Uiso 0.39(6) 1 calc R U P C 1
 C15 C 0.619(2) 1.1304(18) 0.0306(13) 0.064(5) Uani 0.42(5) 1 d D U P B 1
 H5 H 0.620578 1.153964 -0.018898 0.077 Uiso 0.42(5) 1 calc R U P B 1
 C56 C 0.3140(4) 0.4149(4) 0.4088(3) 0.0692(14) Uani 1 1 d . U . . .
 H56A H 0.365871 0.443397 0.359418 0.083 Uiso 1 1 calc R U . . .
 H56B H 0.348772 0.358159 0.428197 0.083 Uiso 1 1 calc R U . . .
 C80 C 0.2497(4) 0.1153(4) 0.1322(3) 0.0719(13) Uani 1 1 d . U . . .
 H80A H 0.274497 0.148602 0.079863 0.086 Uiso 1 1 calc R U . . .
 H80B H 0.273927 0.046743 0.130963 0.086 Uiso 1 1 calc R U . . .
 C57 C 0.1771(5) 0.1731(4) 0.4855(3) 0.0680(12) Uani 1 1 d D U . . .
 H57A H 0.130700 0.230495 0.500015 0.082 Uiso 0.195(10) 1 calc R U P E 1
 H57B H 0.239799 0.174433 0.504084 0.082 Uiso 0.195(10) 1 calc R U P E 1
 H57C H 0.111315 0.214069 0.501050 0.082 Uiso 0.805(10) 1 calc R U P E 2
 H57D H 0.235824 0.202872 0.498899 0.082 Uiso 0.805(10) 1 calc R U P E 2
 C65 C 0.5556(10) 0.2766(16) 0.2710(11) 0.072(3) Uani 0.63(2) 1 d D U P D 1
 H65A H 0.565013 0.323565 0.304313 0.086 Uiso 0.63(2) 1 calc R U P D 1
 H65B H 0.617278 0.230713 0.261204 0.086 Uiso 0.63(2) 1 calc R U P D 1
 C58 C 0.111(2) 0.0765(13) 0.5137(15) 0.070(3) Uani 0.195(10) 1 d D U P E 1
 H58A H 0.107486 0.052494 0.565810 0.084 Uiso 0.195(10) 1 calc R U P E 1
 H58B H 0.035099 0.085054 0.512933 0.084 Uiso 0.195(10) 1 calc R U P E 1
 C77 C 0.227(3) 0.5035(11) 0.2455(15) 0.055(5) Uani 0.39(6) 1 d D U P C 1
 H77A H 0.300018 0.510211 0.251198 0.066 Uiso 0.39(6) 1 calc R U P C 1
 H77B H 0.171469 0.532615 0.287007 0.066 Uiso 0.39(6) 1 calc R U P C 1
 C78 C 0.1096(4) 0.1272(4) 0.2453(3) 0.0870(18) Uani 1 1 d . U . . .
 H78A H 0.105568 0.061772 0.273967 0.104 Uiso 1 1 calc R U . . .
 H78B H 0.039978 0.160936 0.267572 0.104 Uiso 1 1 calc R U . . .
 C76 C 0.228(2) 0.5509(12) 0.1702(14) 0.049(4) Uani 0.39(6) 1 d D U P C 1
 H76A H 0.301149 0.545715 0.131163 0.059 Uiso 0.39(6) 1 calc R U P C 1
 H76B H 0.209466 0.620682 0.172349 0.059 Uiso 0.39(6) 1 calc R U P C 1
 C13 C 0.6987(16) 1.1305(17) 0.1284(17) 0.054(4) Uani 0.42(5) 1 d D U P B 1
 H6 H 0.747068 1.157894 0.149213 0.065 Uiso 0.42(5) 1 calc R U P B 1
 C60 C 0.262(2) 0.0707(12) 0.4045(14) 0.063(3) Uani 0.195(10) 1 d D U P E 1
 H60A H 0.326172 0.070611 0.421078 0.076 Uiso 0.195(10) 1 calc R U P E 1
 H60B H 0.283880 0.049280 0.353275 0.076 Uiso 0.195(10) 1 calc R U P E 1
 C67 C 0.4348(8) 0.3667(10) 0.2228(8) 0.065(3) Uani 0.63(2) 1 d D U P D 1
 H67A H 0.430977 0.429637 0.244024 0.079 Uiso 0.63(2) 1 calc R U P D 1
 H67B H 0.406039 0.375178 0.180276 0.079 Uiso 0.63(2) 1 calc R U P D 1
 C59 C 0.172(2) 0.0066(14) 0.4591(16) 0.067(3) Uani 0.195(10) 1 d D U P E 1
 H59A H 0.201193 -0.048279 0.484688 0.080 Uiso 0.195(10) 1 calc R U P E 1
 H59B H 0.124579 -0.019599 0.433853 0.080 Uiso 0.195(10) 1 calc R U P E 1
 C79 C 0.1295(4) 0.1189(4) 0.1662(4) 0.0816(16) Uani 1 1 d . U . . .
 H79A H 0.100602 0.176055 0.142505 0.098 Uiso 1 1 calc R U . . .
 H79B H 0.094474 0.058799 0.160173 0.098 Uiso 1 1 calc R U . . .
 C14 C 0.6970(17) 1.1663(16) 0.0571(16) 0.062(5) Uani 0.42(5) 1 d D U P B 1
 H7 H 0.748573 1.215080 0.026586 0.074 Uiso 0.42(5) 1 calc R U P B 1
 C66 C 0.5504(8) 0.3292(11) 0.1981(9) 0.083(4) Uani 0.63(2) 1 d D U P D 1
 H66A H 0.561835 0.284178 0.159096 0.100 Uiso 0.63(2) 1 calc R U P D 1
 H66B H 0.605048 0.383421 0.178463 0.100 Uiso 0.63(2) 1 calc R U P D 1
 C63 C 0.2019(6) 0.0656(4) 0.3939(3) 0.0582(15) Uani 0.805(10) 1 d D U P E 2
 H63A H 0.260795 0.048621 0.348075 0.070 Uiso 0.805(10) 1 calc R U P E 2
 H63B H 0.129969 0.052369 0.389050 0.070 Uiso 0.805(10) 1 calc R U P E 2
 C62 C 0.2124(7) 0.0098(4) 0.4640(4) 0.0696(17) Uani 0.805(10) 1 d D U P E 2
 H62A H 0.290086 0.003205 0.460339 0.084 Uiso 0.805(10) 1 calc R U P E 2
 H62B H 0.177872 -0.056024 0.473698 0.084 Uiso 0.805(10) 1 calc R U P E 2
 C61 C 0.1515(7) 0.0730(4) 0.5246(4) 0.0682(16) Uani 0.805(10) 1 d D U P E 2
 H61A H 0.071649 0.059019 0.542508 0.082 Uiso 0.805(10) 1 calc R U P E 2
 H61B H 0.177933 0.062964 0.568196 0.082 Uiso 0.805(10) 1 calc R U P E 2
 C68 C 0.5586(16) 0.264(2) 0.2881(19) 0.065(5) Uani 0.37(2) 1 d D U P D 2
 H68A H 0.615808 0.217826 0.264265 0.077 Uiso 0.37(2) 1 calc R U P D 2
 H68B H 0.570736 0.283614 0.333447 0.077 Uiso 0.37(2) 1 calc R U P D 2
 C69 C 0.5559(11) 0.3506(12) 0.2336(15) 0.067(4) Uani 0.37(2) 1 d D U P D 2
 H69A H 0.622299 0.353684 0.187877 0.081 Uiso 0.37(2) 1 calc R U P D 2
 H69B H 0.552063 0.411682 0.257135 0.081 Uiso 0.37(2) 1 calc R U P D 2
 C70 C 0.4553(14) 0.3372(18) 0.2134(10) 0.065(5) Uani 0.37(2) 1 d D U P D 2
 H70A H 0.428159 0.401159 0.198178 0.078 Uiso 0.37(2) 1 calc R U P D 2
 H70B H 0.471163 0.296731 0.171102 0.078 Uiso 0.37(2) 1 calc R U P D 2
 C74 C 0.1932(18) 0.5042(8) 0.2567(11) 0.056(3) Uani 0.61(6) 1 d D U P C 2
 H74A H 0.256125 0.525167 0.270080 0.067 Uiso 0.61(6) 1 calc R U P C 2
 H74B H 0.124491 0.516765 0.297479 0.067 Uiso 0.61(6) 1 calc R U P C 2
 C73 C 0.195(2) 0.5563(9) 0.1827(13) 0.069(4) Uani 0.61(6) 1 d D U P C 2
 H73A H 0.270699 0.563949 0.146413 0.083 Uiso 0.61(6) 1 calc R U P C 2
 H73B H 0.162201 0.621658 0.189126 0.083 Uiso 0.61(6) 1 calc R U P C 2
 C72 C 0.127(2) 0.4914(9) 0.1565(17) 0.057(3) Uani 0.61(6) 1 d D U P C 2
 H72A H 0.149283 0.499403 0.100591 0.068 Uiso 0.61(6) 1 calc R U P C 2
 H72B H 0.048343 0.505023 0.178344 0.068 Uiso 0.61(6) 1 calc R U P C 2
 C30 C 0.5900(10) 0.6841(10) 0.0255(6) 0.057(2) Uani 0.66(4) 1 d D U P F 2
 H8 H 0.552684 0.734400 0.005761 0.069 Uiso 0.66(4) 1 calc R U P F 2
 C31 C 0.5945(12) 0.5935(11) 0.0001(7) 0.066(3) Uani 0.66(4) 1 d D U P F 2
 H9 H 0.559151 0.581233 -0.034611 0.079 Uiso 0.66(4) 1 calc R U P F 2
 C32 C 0.6526(12) 0.5204(8) 0.0273(8) 0.065(3) Uani 0.66(4) 1 d D U P F 2
 H10 H 0.658269 0.457643 0.010285 0.078 Uiso 0.66(4) 1 calc R U P F 2
 C33 C 0.7014(11) 0.5394(7) 0.0785(9) 0.066(3) Uani 0.66(4) 1 d D U P F 2
 H11 H 0.740877 0.489178 0.096335 0.079 Uiso 0.66(4) 1 calc R U P F 2
 C34 C 0.6949(10) 0.6286(6) 0.1045(8) 0.062(2) Uani 0.66(4) 1 d D U P F 2
 H12 H 0.728886 0.639178 0.140377 0.075 Uiso 0.66(4) 1 calc R U P F 2
 C24 C 0.6370(3) 0.7063(3) 0.0782(2) 0.0528(9) Uani 1 1 d G U . . .
 C29 C 0.5776(13) 0.7078(16) 0.0291(8) 0.064(5) Uani 0.34(4) 1 d DG U P F 1
 H13 H 0.540752 0.765282 0.019057 0.077 Uiso 0.34(4) 1 calc R U P F 1
 C28 C 0.572(2) 0.625(2) -0.0054(10) 0.073(5) Uani 0.34(4) 1 d DG U P F 1
 H14 H 0.531556 0.626252 -0.038936 0.088 Uiso 0.34(4) 1 calc R U P F 1
 C27 C 0.626(3) 0.5411(16) 0.0093(14) 0.079(6) Uani 0.34(4) 1 d DG U P F 1
 H15 H 0.622316 0.484654 -0.014290 0.095 Uiso 0.34(4) 1 calc R U P F 1
 C26 C 0.685(2) 0.5396(7) 0.0583(18) 0.079(6) Uani 0.34(4) 1 d DG U P F 1
 H16 H 0.722273 0.482084 0.068349 0.095 Uiso 0.34(4) 1 calc R U P F 1
 C25 C 0.6909(14) 0.6222(9) 0.0928(12) 0.063(5) Uani 0.34(4) 1 d DG U P F 1
 H17 H 0.731470 0.621113 0.126343 0.076 Uiso 0.34(4) 1 calc R U P F 1
 C18 C 0.6904(14) 1.1368(13) 0.1067(11) 0.057(3) Uani 0.58(5) 1 d D U P B 2
 H18 H 0.747636 1.167713 0.117014 0.068 Uiso 0.58(5) 1 calc R U P B 2
 C20 C 0.6023(14) 1.1095(13) 0.0171(8) 0.056(3) Uani 0.58(5) 1 d D U P B 2
 H19 H 0.594026 1.123944 -0.031009 0.067 Uiso 0.58(5) 1 calc R U P B 2
 C19 C 0.6801(15) 1.1589(10) 0.0358(11) 0.069(4) Uani 0.58(5) 1 d D U P B 2
 H20 H 0.726092 1.207680 0.000234 0.083 Uiso 0.58(5) 1 calc R U P B 2
 C17 C 0.6199(13) 1.0710(14) 0.1635(9) 0.045(3) Uani 0.58(5) 1 d D U P B 2
 H21 H 0.624405 1.061279 0.212914 0.054 Uiso 0.58(5) 1 calc R U P B 2
 C21 C 0.5374(17) 1.0389(18) 0.0704(8) 0.056(4) Uani 0.58(5) 1 d D U P B 2
 H22 H 0.487509 1.001784 0.056868 0.067 Uiso 0.58(5) 1 calc R U P B 2

loop_
  _atom_site_aniso_label
  _atom_site_aniso_U_11
  _atom_site_aniso_U_22
  _atom_site_aniso_U_33
  _atom_site_aniso_U_23
  _atom_site_aniso_U_13
  _atom_site_aniso_U_12
 Br1 0.0344(2) 0.0692(3) 0.0814(3) -0.0286(2) -0.0144(2) 0.00249(18)
 Fe1 0.0283(2) 0.0316(2) 0.0391(3) -0.0059(2) -0.0088(2) -0.00034(19)
 Si1 0.0280(4) 0.0340(4) 0.0384(5) -0.0052(3) -0.0080(3) 0.0007(3)
 Mg1 0.0323(5) 0.0384(6) 0.0494(7) -0.0124(5) -0.0127(5) 0.0017(4)
 O4 0.0354(12) 0.0486(13) 0.0599(16) -0.0222(12) -0.0208(11) 0.0061(10)
 O2 0.0337(12) 0.0592(15) 0.0503(15) -0.0035(12) -0.0135(11) 0.0028(11)
 O3 0.0540(15) 0.0430(13) 0.0643(17) -0.0111(12) -0.0314(14) -0.0011(11)
 O1 0.0507(15) 0.0456(13) 0.0494(15) -0.0125(11) -0.0056(12) 0.0069(11)
 O5 0.0466(14) 0.0472(14) 0.0553(16) -0.0178(12) -0.0076(12) -0.0048(11)
 C9 0.0337(16) 0.0351(16) 0.0446(19) -0.0059(14) -0.0082(14) 0.0048(13)
 C47 0.0331(16) 0.0361(16) 0.0388(17) -0.0070(13) -0.0117(13) -0.0051(13)
 C22 0.0339(17) 0.053(2) 0.045(2) -0.0117(16) -0.0065(15) 0.0006(15)
 C48 0.0411(18) 0.050(2) 0.0415(19) -0.0064(16) -0.0152(15) 0.0019(15)
 C35 0.0310(16) 0.0433(18) 0.0388(18) 0.0008(14) -0.0049(13) 0.0013(13)
 C10 0.0373(17) 0.0397(17) 0.048(2) -0.0041(15) -0.0158(15) 0.0028(14)
 C1 0.0346(17) 0.0328(16) 0.070(3) -0.0092(17) -0.0134(17) -0.0045(13)
 C42 0.0350(17) 0.0494(19) 0.047(2) -0.0071(16) -0.0122(15) -0.0058(15)
 C41 0.0345(16) 0.0384(17) 0.0453(19) -0.0055(14) -0.0147(15) -0.0016(13)
 C51 0.0401(18) 0.0433(18) 0.0420(19) -0.0103(15) -0.0055(15) -0.0008(15)
 C46 0.0408(18) 0.0428(18) 0.048(2) -0.0102(16) -0.0104(16) -0.0010(15)
 C50 0.0433(19) 0.054(2) 0.0379(18) -0.0078(16) -0.0048(15) -0.0132(16)
 C49 0.051(2) 0.049(2) 0.045(2) -0.0004(17) -0.0161(17) -0.0038(17)
 C52 0.0407(18) 0.0397(17) 0.0408(19) -0.0061(15) -0.0082(15) 0.0026(14)
 C11 0.0440(19) 0.0414(18) 0.054(2) 0.0000(16) -0.0129(16) 0.0027(15)
 C23 0.0408(18) 0.0472(19) 0.0366(18) -0.0001(15) -0.0057(15) 0.0015(15)
 C2 0.0385(18) 0.0447(18) 0.048(2) -0.0087(16) -0.0134(15) -0.0064(15)
 C36 0.055(2) 0.0385(18) 0.058(2) -0.0038(17) -0.0234(19) 0.0074(16)
 C40 0.0398(19) 0.049(2) 0.067(3) -0.0046(19) -0.0178(18) 0.0068(16)
 C38 0.054(2) 0.055(2) 0.064(3) 0.008(2) -0.005(2) 0.023(2)
 C45 0.058(2) 0.045(2) 0.061(3) -0.0178(19) -0.020(2) -0.0043(18)
 C43 0.043(2) 0.056(2) 0.054(2) -0.0013(18) -0.0158(17) -0.0170(17)
 C53 0.0415(19) 0.060(2) 0.072(3) -0.031(2) -0.0178(19) 0.0083(17)
 C3 0.0361(17) 0.0455(19) 0.053(2) -0.0070(16) -0.0143(16) -0.0062(15)
 C39 0.043(2) 0.068(3) 0.076(3) 0.001(2) -0.021(2) 0.0128(19)
 C4 0.0384(19) 0.060(2) 0.058(2) -0.0039(19) -0.0107(17) -0.0069(17)
 C12 0.052(8) 0.043(11) 0.072(8) 0.010(7) -0.018(6) -0.010(8)
 C81 0.049(2) 0.059(2) 0.053(2) -0.0160(19) -0.0142(18) 0.0086(18)
 C75 0.063(13) 0.055(7) 0.062(10) -0.019(7) -0.036(10) 0.009(6)
 C64 0.0395(19) 0.069(2) 0.059(2) -0.009(2) -0.0166(18) 0.0138(17)
 C16 0.050(7) 0.035(10) 0.056(6) -0.005(5) -0.011(5) 0.005(5)
 C5 0.039(2) 0.072(3) 0.069(3) -0.013(2) -0.002(2) -0.0089(19)
 C37 0.068(3) 0.042(2) 0.058(3) -0.0039(18) -0.014(2) 0.0127(19)
 C7 0.048(2) 0.058(2) 0.107(4) -0.013(3) -0.042(3) 0.0046(19)
 C8 0.050(2) 0.056(2) 0.063(3) -0.005(2) -0.025(2) -0.0050(18)
 C44 0.056(2) 0.050(2) 0.064(3) -0.0093(19) -0.022(2) -0.0139(18)
 C54 0.060(2) 0.048(2) 0.078(3) -0.024(2) -0.029(2) 0.0097(18)
 C55 0.054(2) 0.060(2) 0.072(3) -0.023(2) -0.026(2) 0.0007(19)
 C6 0.036(2) 0.072(3) 0.098(4) -0.023(3) -0.015(2) 0.003(2)
 C71 0.071(3) 0.051(2) 0.070(3) -0.012(2) -0.042(2) 0.0020(19)
 C15 0.079(9) 0.069(10) 0.045(7) 0.007(7) -0.025(6) -0.024(6)
 C56 0.047(2) 0.077(3) 0.104(4) -0.045(3) -0.041(2) 0.010(2)
 C80 0.063(3) 0.098(4) 0.059(3) -0.029(3) -0.021(2) -0.001(3)
 C57 0.083(3) 0.069(2) 0.051(2) -0.0132(19) -0.020(2) 0.016(2)
 C65 0.037(4) 0.106(9) 0.075(8) -0.018(6) -0.021(4) 0.005(5)
 C58 0.082(5) 0.063(4) 0.059(4) 0.000(4) -0.019(4) 0.025(4)
 C77 0.073(13) 0.038(5) 0.066(8) -0.003(5) -0.040(9) -0.011(6)
 C78 0.068(3) 0.095(4) 0.088(4) -0.049(3) 0.001(3) -0.035(3)
 C76 0.058(10) 0.040(5) 0.059(7) -0.013(5) -0.030(7) 0.003(5)
 C13 0.050(6) 0.060(6) 0.050(9) 0.010(7) -0.018(6) -0.010(5)
 C60 0.076(5) 0.051(4) 0.061(5) -0.008(4) -0.023(5) 0.019(4)
 C67 0.041(4) 0.073(6) 0.071(6) 0.005(5) -0.008(4) -0.002(4)
 C59 0.078(5) 0.057(4) 0.062(4) -0.002(3) -0.022(4) 0.020(4)
 C79 0.067(3) 0.084(3) 0.105(4) -0.045(3) -0.034(3) 0.001(3)
 C14 0.062(7) 0.076(8) 0.047(9) 0.007(7) -0.021(6) -0.021(6)
 C66 0.044(4) 0.096(7) 0.090(7) 0.022(6) -0.008(5) -0.007(4)
 C63 0.073(4) 0.045(2) 0.060(3) -0.007(2) -0.027(2) 0.012(2)
 C62 0.082(4) 0.058(2) 0.063(3) 0.000(2) -0.021(3) 0.024(3)
 C61 0.079(3) 0.064(3) 0.057(3) 0.003(2) -0.022(3) 0.023(3)
 C68 0.045(6) 0.084(10) 0.081(12) -0.025(7) -0.039(7) 0.011(6)
 C69 0.035(5) 0.072(8) 0.095(11) -0.011(7) -0.020(6) -0.010(5)
 C70 0.035(7) 0.090(12) 0.062(8) 0.007(7) -0.013(5) -0.007(7)
 C74 0.054(7) 0.047(4) 0.079(6) -0.021(4) -0.036(5) 0.010(4)
 C73 0.081(11) 0.052(5) 0.088(8) -0.011(5) -0.044(8) 0.012(5)
 C72 0.052(7) 0.063(5) 0.060(6) -0.011(5) -0.022(5) 0.011(4)
 C30 0.075(5) 0.042(4) 0.050(4) -0.013(3) -0.014(4) 0.003(4)
 C31 0.106(7) 0.037(5) 0.061(5) -0.012(4) -0.033(4) 0.002(5)
 C32 0.086(6) 0.045(4) 0.057(6) -0.009(4) -0.015(4) 0.004(4)
 C33 0.083(6) 0.055(4) 0.057(6) -0.009(3) -0.018(4) 0.012(4)
 C34 0.069(6) 0.055(5) 0.058(5) -0.011(4) -0.015(5) 0.012(4)
 C24 0.055(2) 0.051(2) 0.044(2) -0.0081(17) -0.0039(17) -0.0021(17)
 C29 0.092(10) 0.054(9) 0.046(8) -0.027(7) -0.016(7) -0.002(7)
 C28 0.106(12) 0.049(10) 0.050(8) -0.009(7) -0.007(7) -0.019(8)
 C27 0.104(13) 0.057(9) 0.060(10) -0.014(9) -0.005(8) -0.006(9)
 C26 0.110(12) 0.055(7) 0.058(12) -0.017(7) -0.007(8) -0.004(8)
 C25 0.075(11) 0.046(8) 0.048(9) -0.011(6) 0.009(7) 0.010(7)
 C18 0.073(6) 0.059(5) 0.043(7) 0.008(5) -0.028(5) -0.020(4)
 C20 0.071(6) 0.058(6) 0.045(5) 0.004(4) -0.030(4) -0.016(4)
 C19 0.096(8) 0.065(6) 0.055(6) 0.011(5) -0.040(6) -0.031(5)
 C17 0.041(4) 0.031(5) 0.056(5) -0.004(4) -0.005(4) 0.004(3)
 C21 0.065(6) 0.041(9) 0.056(5) 0.011(5) -0.019(5) -0.006(6)

_geom_special_details
;
 All esds (except the esd in the dihedral angle between two l.s. planes)
 are estimated using the full covariance matrix.  The cell esds are taken
 into account individually in the estimation of esds in distances, angles
 and torsion angles; correlations between esds in cell parameters are only
 used when they are defined by crystal symmetry.  An approximate (isotropic)
 treatment of cell esds is used for estimating esds involving l.s. planes.
;
loop_
  _geom_bond_atom_site_label_1
  _geom_bond_atom_site_label_2
  _geom_bond_distance
  _geom_bond_site_symmetry_2
  _geom_bond_publ_flag
 Br1 Mg1 2.5585(12) . ?
 Fe1 Si1 2.3840(11) . ?
 Fe1 C9 2.067(3) . ?
 Fe1 C22 2.076(3) . ?
 Fe1 C10 2.176(3) . ?
 Fe1 C1 2.078(3) . ?
 Fe1 C23 2.181(4) . ?
 Fe1 C2 2.179(3) . ?
 Si1 C47 1.908(3) . ?
 Si1 C35 1.902(3) . ?
 Si1 C41 1.914(3) . ?
 Mg1 O4 2.126(3) . ?
 Mg1 O2 2.139(3) . ?
 Mg1 O3 2.100(3) . ?
 Mg1 O1 2.093(3) . ?
 Mg1 O5 2.129(3) . ?
 O4 C53 1.462(4) . ?
 O4 C56 1.457(4) . ?
 O2 C64 1.451(4) . ?
 O2 C67 1.480(9) . ?
 O2 C70 1.462(13) . ?
 O3 C71 1.470(5) . ?
 O3 C77 1.467(12) . ?
 O3 C74 1.462(9) . ?
 O1 C57 1.440(5) . ?
 O1 C60 1.469(15) . ?
 O1 C63 1.464(6) . ?
 O5 C81 1.449(5) . ?
 O5 C78 1.475(5) . ?
 C9 H 0.9900 . ?
 C9 HA 0.9900 . ?
 C9 C10 1.414(5) . ?
 C47 C48 1.385(5) . ?
 C47 C52 1.411(5) . ?
 C22 HB 0.9500 . ?
 C22 HC 0.9500 . ?
 C22 C23 1.402(5) . ?
 C48 HD 0.9500 . ?
 C48 C49 1.397(5) . ?
 C35 C36 1.404(5) . ?
 C35 C40 1.402(5) . ?
 C10 HE 1.0000 . ?
 C10 C11 1.463(5) . ?
 C1 HF 0.9900 . ?
 C1 HG 0.9900 . ?
 C1 C2 1.420(5) . ?
 C42 HH 0.9500 . ?
 C42 C41 1.398(5) . ?
 C42 C43 1.403(5) . ?
 C41 C46 1.397(5) . ?
 C51 HI 0.9500 . ?
 C51 C50 1.367(5) . ?
 C51 C52 1.383(5) . ?
 C46 HJ 0.9500 . ?
 C46 C45 1.402(5) . ?
 C50 HK 0.9500 . ?
 C50 C49 1.386(5) . ?
 C49 HL 0.9500 . ?
 C52 HM 0.9500 . ?
 C11 C12 1.433(13) . ?
 C11 C16 1.400(12) . ?
 C11 C17 1.403(9) . ?
 C11 C21 1.418(10) . ?
 C23 HN 1.0000 . ?
 C23 C24 1.480(5) . ?
 C2 HO 1.0000 . ?
 C2 C3 1.474(5) . ?
 C36 HP 0.9500 . ?
 C36 C37 1.395(5) . ?
 C40 HQ 0.9500 . ?
 C40 C39 1.399(5) . ?
 C38 HR 0.9500 . ?
 C38 C39 1.373(7) . ?
 C38 C37 1.367(7) . ?
 C45 HS 0.9500 . ?
 C45 C44 1.377(6) . ?
 C43 HT 0.9500 . ?
 C43 C44 1.373(6) . ?
 C53 H53A 0.9900 . ?
 C53 H53B 0.9900 . ?
 C53 C54 1.500(6) . ?
 C3 C4 1.395(6) . ?
 C3 C8 1.407(6) . ?
 C39 HU 0.9500 . ?
 C4 HV 0.9500 . ?
 C4 C5 1.390(6) . ?
 C12 HW 0.9500 . ?
 C12 C13 1.395(13) . ?
 C81 H81A 0.9900 . ?
 C81 H81B 0.9900 . ?
 C81 C80 1.517(6) . ?
 C75 H75A 0.9900 . ?
 C75 H75B 0.9900 . ?
 C75 C71 1.526(14) . ?
 C75 C76 1.498(15) . ?
 C64 H64A 0.9900 . ?
 C64 H64B 0.9900 . ?
 C64 H64C 0.9900 . ?
 C64 H64D 0.9900 . ?
 C64 C65 1.520(10) . ?
 C64 C68 1.489(14) . ?
 C16 HX 0.9500 . ?
 C16 C15 1.391(14) . ?
 C5 HY 0.9500 . ?
 C5 C6 1.367(7) . ?
 C37 HZ 0.9500 . ?
 C7 H1 0.9500 . ?
 C7 C8 1.387(6) . ?
 C7 C6 1.378(8) . ?
 C8 H2 0.9500 . ?
 C44 H3 0.9500 . ?
 C54 H54A 0.9900 . ?
 C54 H54B 0.9900 . ?
 C54 C55 1.517(6) . ?
 C55 H55A 0.9900 . ?
 C55 H55B 0.9900 . ?
 C55 C56 1.489(6) . ?
 C6 H4 0.9500 . ?
 C71 H71C 0.9900 . ?
 C71 H71D 0.9900 . ?
 C71 H71A 0.9900 . ?
 C71 H71B 0.9900 . ?
 C71 C72 1.519(10) . ?
 C15 H5 0.9500 . ?
 C15 C14 1.389(14) . ?
 C56 H56A 0.9900 . ?
 C56 H56B 0.9900 . ?
 C80 H80A 0.9900 . ?
 C80 H80B 0.9900 . ?
 C80 C79 1.474(7) . ?
 C57 H57A 0.9900 . ?
 C57 H57B 0.9900 . ?
 C57 H57C 0.9900 . ?
 C57 H57D 0.9900 . ?
 C57 C58 1.542(17) . ?
 C57 C61 1.476(7) . ?
 C65 H65A 0.9900 . ?
 C65 H65B 0.9900 . ?
 C65 C66 1.502(13) . ?
 C58 H58A 0.9900 . ?
 C58 H58B 0.9900 . ?
 C58 C59 1.505(17) . ?
 C77 H77A 0.9900 . ?
 C77 H77B 0.9900 . ?
 C77 C76 1.492(13) . ?
 C78 H78A 0.9900 . ?
 C78 H78B 0.9900 . ?
 C78 C79 1.447(8) . ?
 C76 H76A 0.9900 . ?
 C76 H76B 0.9900 . ?
 C13 H6 0.9500 . ?
 C13 C14 1.388(14) . ?
 C60 H60A 0.9900 . ?
 C60 H60B 0.9900 . ?
 C60 C59 1.491(18) . ?
 C67 H67A 0.9900 . ?
 C67 H67B 0.9900 . ?
 C67 C66 1.511(12) . ?
 C59 H59A 0.9900 . ?
 C59 H59B 0.9900 . ?
 C79 H79A 0.9900 . ?
 C79 H79B 0.9900 . ?
 C14 H7 0.9500 . ?
 C66 H66A 0.9900 . ?
 C66 H66B 0.9900 . ?
 C63 H63A 0.9900 . ?
 C63 H63B 0.9900 . ?
 C63 C62 1.499(8) . ?
 C62 H62A 0.9900 . ?
 C62 H62B 0.9900 . ?
 C62 C61 1.513(8) . ?
 C61 H61A 0.9900 . ?
 C61 H61B 0.9900 . ?
 C68 H68A 0.9900 . ?
 C68 H68B 0.9900 . ?
 C68 C69 1.492(16) . ?
 C69 H69A 0.9900 . ?
 C69 H69B 0.9900 . ?
 C69 C70 1.498(16) . ?
 C70 H70A 0.9900 . ?
 C70 H70B 0.9900 . ?
 C74 H74A 0.9900 . ?
 C74 H74B 0.9900 . ?
 C74 C73 1.490(11) . ?
 C73 H73A 0.9900 . ?
 C73 H73B 0.9900 . ?
 C73 C72 1.499(11) . ?
 C72 H72A 0.9900 . ?
 C72 H72B 0.9900 . ?
 C30 H8 0.9500 . ?
 C30 C31 1.382(9) . ?
 C30 C24 1.394(10) . ?
 C31 H9 0.9500 . ?
 C31 C32 1.398(10) . ?
 C32 H10 0.9500 . ?
 C32 C33 1.375(10) . ?
 C33 H11 0.9500 . ?
 C33 C34 1.367(10) . ?
 C34 H12 0.9500 . ?
 C34 C24 1.433(10) . ?
 C24 C29 1.3900 . ?
 C24 C25 1.3900 . ?
 C29 H13 0.9500 . ?
 C29 C28 1.3900 . ?
 C28 H14 0.9500 . ?
 C28 C27 1.3900 . ?
 C27 H15 0.9500 . ?
 C27 C26 1.3900 . ?
 C26 H16 0.9500 . ?
 C26 C25 1.3900 . ?
 C25 H17 0.9500 . ?
 C18 H18 0.9500 . ?
 C18 C19 1.388(11) . ?
 C18 C17 1.400(11) . ?
 C20 H19 0.9500 . ?
 C20 C19 1.391(11) . ?
 C20 C21 1.380(10) . ?
 C19 H20 0.9500 . ?
 C17 H21 0.9500 . ?
 C21 H22 0.9500 . ?

loop_
  _geom_angle_atom_site_label_1
  _geom_angle_atom_site_label_2
  _geom_angle_atom_site_label_3
  _geom_angle
  _geom_angle_site_symmetry_1
  _geom_angle_site_symmetry_3
  _geom_angle_publ_flag
 C9 Fe1 Si1 88.50(10) . . ?
 C9 Fe1 C22 120.29(15) . . ?
 C9 Fe1 C10 38.83(14) . . ?
 C9 Fe1 C1 119.32(14) . . ?
 C9 Fe1 C23 128.25(14) . . ?
 C9 Fe1 C2 100.63(14) . . ?
 C22 Fe1 Si1 84.95(11) . . ?
 C22 Fe1 C10 101.74(15) . . ?
 C22 Fe1 C1 120.10(15) . . ?
 C22 Fe1 C23 38.37(14) . . ?
 C22 Fe1 C2 129.72(15) . . ?
 C10 Fe1 Si1 122.47(10) . . ?
 C10 Fe1 C23 91.79(14) . . ?
 C10 Fe1 C2 92.16(14) . . ?
 C1 Fe1 Si1 91.21(12) . . ?
 C1 Fe1 C10 128.82(14) . . ?
 C1 Fe1 C23 102.91(15) . . ?
 C1 Fe1 C2 38.88(14) . . ?
 C23 Fe1 Si1 120.80(10) . . ?
 C2 Fe1 Si1 126.71(11) . . ?
 C2 Fe1 C23 93.94(15) . . ?
 C47 Si1 Fe1 115.25(11) . . ?
 C47 Si1 C41 105.73(15) . . ?
 C35 Si1 Fe1 117.38(12) . . ?
 C35 Si1 C47 101.78(15) . . ?
 C35 Si1 C41 104.62(15) . . ?
 C41 Si1 Fe1 110.83(11) . . ?
 O4 Mg1 Br1 92.59(8) . . ?
 O4 Mg1 O2 86.86(11) . . ?
 O4 Mg1 O5 174.30(12) . . ?
 O2 Mg1 Br1 179.07(10) . . ?
 O3 Mg1 Br1 93.19(9) . . ?
 O3 Mg1 O4 89.19(11) . . ?
 O3 Mg1 O2 87.55(11) . . ?
 O3 Mg1 O5 89.52(12) . . ?
 O1 Mg1 Br1 91.63(9) . . ?
 O1 Mg1 O4 90.00(12) . . ?
 O1 Mg1 O2 87.63(11) . . ?
 O1 Mg1 O3 175.15(12) . . ?
 O1 Mg1 O5 90.82(12) . . ?
 O5 Mg1 Br1 93.02(8) . . ?
 O5 Mg1 O2 87.54(11) . . ?
 C53 O4 Mg1 126.4(2) . . ?
 C56 O4 Mg1 125.3(2) . . ?
 C56 O4 C53 108.3(3) . . ?
 C64 O2 Mg1 125.5(2) . . ?
 C64 O2 C67 112.6(5) . . ?
 C64 O2 C70 98.7(9) . . ?
 C67 O2 Mg1 121.8(4) . . ?
 C70 O2 Mg1 134.7(8) . . ?
 C71 O3 Mg1 120.9(2) . . ?
 C77 O3 Mg1 127.5(9) . . ?
 C77 O3 C71 110.8(10) . . ?
 C74 O3 Mg1 126.0(7) . . ?
 C74 O3 C71 106.5(7) . . ?
 C57 O1 Mg1 123.3(2) . . ?
 C57 O1 C60 98.4(11) . . ?
 C57 O1 C63 107.8(4) . . ?
 C60 O1 Mg1 138.0(10) . . ?
 C63 O1 Mg1 121.9(3) . . ?
 C81 O5 Mg1 126.2(2) . . ?
 C81 O5 C78 107.0(3) . . ?
 C78 O5 Mg1 126.6(3) . . ?
 Fe1 C9 H 116.0 . . ?
 Fe1 C9 HA 116.0 . . ?
 H C9 HA 113.0 . . ?
 C10 C9 Fe1 74.7(2) . . ?
 C10 C9 H 116.0 . . ?
 C10 C9 HA 116.0 . . ?
 C48 C47 Si1 123.6(3) . . ?
 C48 C47 C52 115.3(3) . . ?
 C52 C47 Si1 121.1(3) . . ?
 Fe1 C22 HB 110.8 . . ?
 Fe1 C22 HC 84.6 . . ?
 HB C22 HC 120.0 . . ?
 C23 C22 Fe1 74.9(2) . . ?
 C23 C22 HB 120.0 . . ?
 C23 C22 HC 120.0 . . ?
 C47 C48 HD 118.7 . . ?
 C47 C48 C49 122.7(4) . . ?
 C49 C48 HD 118.7 . . ?
 C36 C35 Si1 120.0(3) . . ?
 C40 C35 Si1 124.0(3) . . ?
 C40 C35 C36 115.9(3) . . ?
 Fe1 C10 HE 114.1 . . ?
 C9 C10 Fe1 66.43(18) . . ?
 C9 C10 HE 114.1 . . ?
 C9 C10 C11 123.6(3) . . ?
 C11 C10 Fe1 115.8(2) . . ?
 C11 C10 HE 114.1 . . ?
 Fe1 C1 HF 116.1 . . ?
 Fe1 C1 HG 116.1 . . ?
 HF C1 HG 113.1 . . ?
 C2 C1 Fe1 74.4(2) . . ?
 C2 C1 HF 116.1 . . ?
 C2 C1 HG 116.1 . . ?
 C41 C42 HH 119.1 . . ?
 C41 C42 C43 121.7(4) . . ?
 C43 C42 HH 119.1 . . ?
 C42 C41 Si1 121.1(3) . . ?
 C46 C41 Si1 121.7(3) . . ?
 C46 C41 C42 116.7(3) . . ?
 C50 C51 HI 120.1 . . ?
 C50 C51 C52 119.7(3) . . ?
 C52 C51 HI 120.1 . . ?
 C41 C46 HJ 119.4 . . ?
 C41 C46 C45 121.2(4) . . ?
 C45 C46 HJ 119.4 . . ?
 C51 C50 HK 120.1 . . ?
 C51 C50 C49 119.9(4) . . ?
 C49 C50 HK 120.1 . . ?
 C48 C49 HL 120.2 . . ?
 C50 C49 C48 119.5(4) . . ?
 C50 C49 HL 120.2 . . ?
 C47 C52 HM 118.5 . . ?
 C51 C52 C47 122.9(3) . . ?
 C51 C52 HM 118.5 . . ?
 C12 C11 C10 118.8(9) . . ?
 C16 C11 C10 123.9(10) . . ?
 C16 C11 C12 117.2(11) . . ?
 C17 C11 C10 126.0(7) . . ?
 C17 C11 C21 119.1(8) . . ?
 C21 C11 C10 114.9(7) . . ?
 Fe1 C23 HN 114.6 . . ?
 C22 C23 Fe1 66.7(2) . . ?
 C22 C23 HN 114.6 . . ?
 C22 C23 C24 122.8(4) . . ?
 C24 C23 Fe1 114.9(2) . . ?
 C24 C23 HN 114.6 . . ?
 Fe1 C2 HO 114.0 . . ?
 C1 C2 Fe1 66.72(19) . . ?
 C1 C2 HO 114.0 . . ?
 C1 C2 C3 123.9(4) . . ?
 C3 C2 Fe1 115.6(2) . . ?
 C3 C2 HO 114.0 . . ?
 C35 C36 HP 119.1 . . ?
 C37 C36 C35 121.9(4) . . ?
 C37 C36 HP 119.1 . . ?
 C35 C40 HQ 119.2 . . ?
 C39 C40 C35 121.7(4) . . ?
 C39 C40 HQ 119.2 . . ?
 C39 C38 HR 120.2 . . ?
 C37 C38 HR 120.2 . . ?
 C37 C38 C39 119.6(4) . . ?
 C46 C45 HS 119.6 . . ?
 C44 C45 C46 120.9(4) . . ?
 C44 C45 HS 119.6 . . ?
 C42 C43 HT 119.8 . . ?
 C44 C43 C42 120.4(4) . . ?
 C44 C43 HT 119.8 . . ?
 O4 C53 H53A 110.7 . . ?
 O4 C53 H53B 110.7 . . ?
 O4 C53 C54 105.0(3) . . ?
 H53A C53 H53B 108.8 . . ?
 C54 C53 H53A 110.7 . . ?
 C54 C53 H53B 110.7 . . ?
 C4 C3 C2 123.6(4) . . ?
 C4 C3 C8 116.5(4) . . ?
 C8 C3 C2 119.9(4) . . ?
 C40 C39 HU 119.8 . . ?
 C38 C39 C40 120.5(4) . . ?
 C38 C39 HU 119.8 . . ?
 C3 C4 HV 119.2 . . ?
 C5 C4 C3 121.7(4) . . ?
 C5 C4 HV 119.2 . . ?
 C11 C12 HW 118.8 . . ?
 C13 C12 C11 122.3(14) . . ?
 C13 C12 HW 118.8 . . ?
 O5 C81 H81A 110.6 . . ?
 O5 C81 H81B 110.6 . . ?
 O5 C81 C80 105.8(3) . . ?
 H81A C81 H81B 108.7 . . ?
 C80 C81 H81A 110.6 . . ?
 C80 C81 H81B 110.6 . . ?
 H75A C75 H75B 108.9 . . ?
 C71 C75 H75A 110.9 . . ?
 C71 C75 H75B 110.9 . . ?
 C76 C75 H75A 110.9 . . ?
 C76 C75 H75B 110.9 . . ?
 C76 C75 C71 104.3(13) . . ?
 O2 C64 H64A 111.5 . . ?
 O2 C64 H64B 111.5 . . ?
 O2 C64 H64C 109.0 . . ?
 O2 C64 H64D 109.0 . . ?
 O2 C64 C65 101.2(7) . . ?
 O2 C64 C68 112.7(10) . . ?
 H64A C64 H64B 109.4 . . ?
 H64C C64 H64D 107.8 . . ?
 C65 C64 H64A 111.5 . . ?
 C65 C64 H64B 111.5 . . ?
 C68 C64 H64C 109.0 . . ?
 C68 C64 H64D 109.0 . . ?
 C11 C16 HX 120.3 . . ?
 C15 C16 C11 119.3(13) . . ?
 C15 C16 HX 120.3 . . ?
 C4 C5 HY 119.8 . . ?
 C6 C5 C4 120.4(5) . . ?
 C6 C5 HY 119.8 . . ?
 C36 C37 HZ 119.8 . . ?
 C38 C37 C36 120.5(4) . . ?
 C38 C37 HZ 119.8 . . ?
 C8 C7 H1 119.9 . . ?
 C6 C7 H1 119.9 . . ?
 C6 C7 C8 120.1(5) . . ?
 C3 C8 H2 119.3 . . ?
 C7 C8 C3 121.5(5) . . ?
 C7 C8 H2 119.3 . . ?
 C45 C44 H3 120.5 . . ?
 C43 C44 C45 119.1(4) . . ?
 C43 C44 H3 120.5 . . ?
 C53 C54 H54A 111.3 . . ?
 C53 C54 H54B 111.3 . . ?
 C53 C54 C55 102.4(3) . . ?
 H54A C54 H54B 109.2 . . ?
 C55 C54 H54A 111.3 . . ?
 C55 C54 H54B 111.3 . . ?
 C54 C55 H55A 110.9 . . ?
 C54 C55 H55B 110.9 . . ?
 H55A C55 H55B 108.9 . . ?
 C56 C55 C54 104.3(3) . . ?
 C56 C55 H55A 110.9 . . ?
 C56 C55 H55B 110.9 . . ?
 C5 C6 C7 119.8(4) . . ?
 C5 C6 H4 120.1 . . ?
 C7 C6 H4 120.1 . . ?
 O3 C71 C75 103.7(11) . . ?
 O3 C71 H71C 110.2 . . ?
 O3 C71 H71D 110.2 . . ?
 O3 C71 H71A 111.0 . . ?
 O3 C71 H71B 111.0 . . ?
 O3 C71 C72 107.7(8) . . ?
 C75 C71 H71A 111.0 . . ?
 C75 C71 H71B 111.0 . . ?
 H71C C71 H71D 108.5 . . ?
 H71A C71 H71B 109.0 . . ?
 C72 C71 H71C 110.2 . . ?
 C72 C71 H71D 110.2 . . ?
 C16 C15 H5 118.7 . . ?
 C14 C15 C16 122.5(13) . . ?
 C14 C15 H5 118.7 . . ?
 O4 C56 C55 107.0(3) . . ?
 O4 C56 H56A 110.3 . . ?
 O4 C56 H56B 110.3 . . ?
 C55 C56 H56A 110.3 . . ?
 C55 C56 H56B 110.3 . . ?
 H56A C56 H56B 108.6 . . ?
 C81 C80 H80A 110.5 . . ?
 C81 C80 H80B 110.5 . . ?
 H80A C80 H80B 108.7 . . ?
 C79 C80 C81 106.2(4) . . ?
 C79 C80 H80A 110.5 . . ?
 C79 C80 H80B 110.5 . . ?
 O1 C57 H57A 111.9 . . ?
 O1 C57 H57B 111.9 . . ?
 O1 C57 H57C 110.1 . . ?
 O1 C57 H57D 110.1 . . ?
 O1 C57 C58 99.3(11) . . ?
 O1 C57 C61 108.1(4) . . ?
 H57A C57 H57B 109.6 . . ?
 H57C C57 H57D 108.4 . . ?
 C58 C57 H57A 111.9 . . ?
 C58 C57 H57B 111.9 . . ?
 C61 C57 H57C 110.1 . . ?
 C61 C57 H57D 110.1 . . ?
 C64 C65 H65A 110.8 . . ?
 C64 C65 H65B 110.8 . . ?
 H65A C65 H65B 108.9 . . ?
 C66 C65 C64 104.8(8) . . ?
 C66 C65 H65A 110.8 . . ?
 C66 C65 H65B 110.8 . . ?
 C57 C58 H58A 110.8 . . ?
 C57 C58 H58B 110.8 . . ?
 H58A C58 H58B 108.9 . . ?
 C59 C58 C57 104.8(13) . . ?
 C59 C58 H58A 110.8 . . ?
 C59 C58 H58B 110.8 . . ?
 O3 C77 H77A 111.0 . . ?
 O3 C77 H77B 111.0 . . ?
 O3 C77 C76 104.0(11) . . ?
 H77A C77 H77B 109.0 . . ?
 C76 C77 H77A 111.0 . . ?
 C76 C77 H77B 111.0 . . ?
 O5 C78 H78A 110.6 . . ?
 O5 C78 H78B 110.6 . . ?
 H78A C78 H78B 108.7 . . ?
 C79 C78 O5 105.9(4) . . ?
 C79 C78 H78A 110.6 . . ?
 C79 C78 H78B 110.6 . . ?
 C75 C76 H76A 110.9 . . ?
 C75 C76 H76B 110.9 . . ?
 C77 C76 C75 104.1(14) . . ?
 C77 C76 H76A 110.9 . . ?
 C77 C76 H76B 110.9 . . ?
 H76A C76 H76B 108.9 . . ?
 C12 C13 H6 120.9 . . ?
 C14 C13 C12 118.3(14) . . ?
 C14 C13 H6 120.9 . . ?
 O1 C60 H60A 111.1 . . ?
 O1 C60 H60B 111.1 . . ?
 O1 C60 C59 103.5(14) . . ?
 H60A C60 H60B 109.0 . . ?
 C59 C60 H60A 111.1 . . ?
 C59 C60 H60B 111.1 . . ?
 O2 C67 H67A 111.3 . . ?
 O2 C67 H67B 111.3 . . ?
 O2 C67 C66 102.5(8) . . ?
 H67A C67 H67B 109.2 . . ?
 C66 C67 H67A 111.3 . . ?
 C66 C67 H67B 111.3 . . ?
 C58 C59 H59A 111.4 . . ?
 C58 C59 H59B 111.4 . . ?
 C60 C59 C58 101.7(15) . . ?
 C60 C59 H59A 111.4 . . ?
 C60 C59 H59B 111.4 . . ?
 H59A C59 H59B 109.3 . . ?
 C80 C79 H79A 110.8 . . ?
 C80 C79 H79B 110.8 . . ?
 C78 C79 C80 104.6(4) . . ?
 C78 C79 H79A 110.8 . . ?
 C78 C79 H79B 110.8 . . ?
 H79A C79 H79B 108.9 . . ?
 C15 C14 H7 120.2 . . ?
 C13 C14 C15 119.6(12) . . ?
 C13 C14 H7 120.2 . . ?
 C65 C66 C67 101.5(11) . . ?
 C65 C66 H66A 111.5 . . ?
 C65 C66 H66B 111.5 . . ?
 C67 C66 H66A 111.5 . . ?
 C67 C66 H66B 111.5 . . ?
 H66A C66 H66B 109.3 . . ?
 O1 C63 H63A 111.1 . . ?
 O1 C63 H63B 111.1 . . ?
 O1 C63 C62 103.4(5) . . ?
 H63A C63 H63B 109.0 . . ?
 C62 C63 H63A 111.1 . . ?
 C62 C63 H63B 111.1 . . ?
 C63 C62 H62A 111.3 . . ?
 C63 C62 H62B 111.3 . . ?
 C63 C62 C61 102.4(4) . . ?
 H62A C62 H62B 109.2 . . ?
 C61 C62 H62A 111.3 . . ?
 C61 C62 H62B 111.3 . . ?
 C57 C61 C62 103.3(5) . . ?
 C57 C61 H61A 111.1 . . ?
 C57 C61 H61B 111.1 . . ?
 C62 C61 H61A 111.1 . . ?
 C62 C61 H61B 111.1 . . ?
 H61A C61 H61B 109.1 . . ?
 C64 C68 H68A 111.6 . . ?
 C64 C68 H68B 111.6 . . ?
 C64 C68 C69 101.0(11) . . ?
 H68A C68 H68B 109.4 . . ?
 C69 C68 H68A 111.6 . . ?
 C69 C68 H68B 111.6 . . ?
 C68 C69 H69A 110.6 . . ?
 C68 C69 H69B 110.6 . . ?
 C68 C69 C70 105.9(12) . . ?
 H69A C69 H69B 108.7 . . ?
 C70 C69 H69A 110.6 . . ?
 C70 C69 H69B 110.6 . . ?
 O2 C70 C69 105.8(12) . . ?
 O2 C70 H70A 110.6 . . ?
 O2 C70 H70B 110.6 . . ?
 C69 C70 H70A 110.6 . . ?
 C69 C70 H70B 110.6 . . ?
 H70A C70 H70B 108.7 . . ?
 O3 C74 H74A 110.8 . . ?
 O3 C74 H74B 110.8 . . ?
 O3 C74 C73 104.7(9) . . ?
 H74A C74 H74B 108.9 . . ?
 C73 C74 H74A 110.8 . . ?
 C73 C74 H74B 110.8 . . ?
 C74 C73 H73A 111.0 . . ?
 C74 C73 H73B 111.0 . . ?
 C74 C73 C72 103.7(9) . . ?
 H73A C73 H73B 109.0 . . ?
 C72 C73 H73A 111.0 . . ?
 C72 C73 H73B 111.0 . . ?
 C71 C72 H72A 111.2 . . ?
 C71 C72 H72B 111.2 . . ?
 C73 C72 C71 102.7(9) . . ?
 C73 C72 H72A 111.2 . . ?
 C73 C72 H72B 111.2 . . ?
 H72A C72 H72B 109.1 . . ?
 C31 C30 H8 118.0 . . ?
 C31 C30 C24 124.1(8) . . ?
 C24 C30 H8 118.0 . . ?
 C30 C31 H9 121.0 . . ?
 C30 C31 C32 117.9(8) . . ?
 C32 C31 H9 121.0 . . ?
 C31 C32 H10 120.0 . . ?
 C33 C32 C31 119.9(8) . . ?
 C33 C32 H10 120.0 . . ?
 C32 C33 H11 119.1 . . ?
 C34 C33 C32 121.9(8) . . ?
 C34 C33 H11 119.1 . . ?
 C33 C34 H12 119.8 . . ?
 C33 C34 C24 120.5(8) . . ?
 C24 C34 H12 119.8 . . ?
 C30 C24 C23 125.4(7) . . ?
 C30 C24 C34 115.7(7) . . ?
 C34 C24 C23 118.8(6) . . ?
 C29 C24 C23 110.6(9) . . ?
 C29 C24 C25 120.0 . . ?
 C25 C24 C23 129.4(9) . . ?
 C24 C29 H13 120.0 . . ?
 C24 C29 C28 120.0 . . ?
 C28 C29 H13 120.0 . . ?
 C29 C28 H14 120.0 . . ?
 C27 C28 C29 120.0 . . ?
 C27 C28 H14 120.0 . . ?
 C28 C27 H15 120.0 . . ?
 C28 C27 C26 120.0 . . ?
 C26 C27 H15 120.0 . . ?
 C27 C26 H16 120.0 . . ?
 C25 C26 C27 120.0 . . ?
 C25 C26 H16 120.0 . . ?
 C24 C25 H17 120.0 . . ?
 C26 C25 C24 120.0 . . ?
 C26 C25 H17 120.0 . . ?
 C19 C18 H18 118.6 . . ?
 C19 C18 C17 122.8(10) . . ?
 C17 C18 H18 118.6 . . ?
 C19 C20 H19 120.9 . . ?
 C21 C20 H19 120.9 . . ?
 C21 C20 C19 118.2(9) . . ?
 C18 C19 C20 119.8(9) . . ?
 C18 C19 H20 120.1 . . ?
 C20 C19 H20 120.1 . . ?
 C11 C17 H21 121.3 . . ?
 C18 C17 C11 117.3(10) . . ?
 C18 C17 H21 121.3 . . ?
 C11 C21 H22 118.8 . . ?
 C20 C21 C11 122.4(10) . . ?
 C20 C21 H22 118.8 . . ?

loop_
  _geom_torsion_atom_site_label_1
  _geom_torsion_atom_site_label_2
  _geom_torsion_atom_site_label_3
  _geom_torsion_atom_site_label_4
  _geom_torsion
  _geom_torsion_site_symmetry_1
  _geom_torsion_site_symmetry_2
  _geom_torsion_site_symmetry_3
  _geom_torsion_site_symmetry_4
  _geom_torsion_publ_flag
 Fe1 C9 C10 C11 -106.3(3) . . . . ?
 Fe1 C22 C23 C24 -105.5(3) . . . . ?
 Fe1 C10 C11 C12 -60.9(19) . . . . ?
 Fe1 C10 C11 C16 120.6(18) . . . . ?
 Fe1 C10 C11 C17 -71.4(13) . . . . ?
 Fe1 C10 C11 C21 109.4(14) . . . . ?
 Fe1 C1 C2 C3 -106.2(3) . . . . ?
 Fe1 C23 C24 C30 109.0(7) . . . . ?
 Fe1 C23 C24 C34 -72.8(8) . . . . ?
 Fe1 C23 C24 C29 106.0(8) . . . . ?
 Fe1 C23 C24 C25 -75.8(11) . . . . ?
 Fe1 C2 C3 C4 -70.5(4) . . . . ?
 Fe1 C2 C3 C8 110.4(4) . . . . ?
 Si1 C47 C48 C49 -176.7(3) . . . . ?
 Si1 C47 C52 C51 176.5(3) . . . . ?
 Si1 C35 C36 C37 -176.1(3) . . . . ?
 Si1 C35 C40 C39 176.4(3) . . . . ?
 Si1 C41 C46 C45 -171.8(3) . . . . ?
 Mg1 O4 C53 C54 -156.0(3) . . . . ?
 Mg1 O4 C56 C55 177.9(3) . . . . ?
 Mg1 O2 C64 C65 -165.1(10) . . . . ?
 Mg1 O2 C64 C68 -157.3(18) . . . . ?
 Mg1 O2 C67 C66 -169.1(11) . . . . ?
 Mg1 O2 C70 C69 152.7(11) . . . . ?
 Mg1 O3 C71 C75 165(2) . . . . ?
 Mg1 O3 C71 C72 158.7(14) . . . . ?
 Mg1 O3 C77 C76 173.4(9) . . . . ?
 Mg1 O3 C74 C73 -178.6(9) . . . . ?
 Mg1 O1 C57 C58 132.1(11) . . . . ?
 Mg1 O1 C57 C61 155.0(4) . . . . ?
 Mg1 O1 C60 C59 -132.5(16) . . . . ?
 Mg1 O1 C63 C62 -178.0(4) . . . . ?
 Mg1 O5 C81 C80 -163.9(3) . . . . ?
 Mg1 O5 C78 C79 147.3(4) . . . . ?
 O4 C53 C54 C55 -34.7(5) . . . . ?
 O2 C64 C65 C66 -33.0(17) . . . . ?
 O2 C64 C68 C69 -13(3) . . . . ?
 O2 C67 C66 C65 -34(2) . . . . ?
 O3 C71 C72 C73 18(2) . . . . ?
 O3 C77 C76 C75 33(3) . . . . ?
 O3 C74 C73 C72 38.6(15) . . . . ?
 O1 C57 C58 C59 35(2) . . . . ?
 O1 C57 C61 C62 20.1(7) . . . . ?
 O1 C60 C59 C58 -30(3) . . . . ?
 O1 C63 C62 C61 37.9(7) . . . . ?
 O5 C81 C80 C79 8.7(6) . . . . ?
 O5 C78 C79 C80 33.0(6) . . . . ?
 C9 C10 C11 C12 17(2) . . . . ?
 C9 C10 C11 C16 -161.6(18) . . . . ?
 C9 C10 C11 C17 6.4(13) . . . . ?
 C9 C10 C11 C21 -172.8(14) . . . . ?
 C47 C48 C49 C50 0.1(6) . . . . ?
 C22 C23 C24 C30 -173.6(7) . . . . ?
 C22 C23 C24 C34 4.6(9) . . . . ?
 C22 C23 C24 C29 -176.6(8) . . . . ?
 C22 C23 C24 C25 1.6(11) . . . . ?
 C48 C47 C52 C51 -0.2(5) . . . . ?
 C35 C36 C37 C38 -0.3(7) . . . . ?
 C35 C40 C39 C38 -0.4(7) . . . . ?
 C10 C11 C12 C13 -172(3) . . . . ?
 C10 C11 C16 C15 179.5(18) . . . . ?
 C10 C11 C17 C18 179.2(12) . . . . ?
 C10 C11 C21 C20 176.0(17) . . . . ?
 C1 C2 C3 C4 7.6(6) . . . . ?
 C1 C2 C3 C8 -171.5(3) . . . . ?
 C42 C41 C46 C45 0.7(6) . . . . ?
 C42 C43 C44 C45 -0.4(7) . . . . ?
 C41 C42 C43 C44 0.7(6) . . . . ?
 C41 C46 C45 C44 -0.5(7) . . . . ?
 C51 C50 C49 C48 -0.1(6) . . . . ?
 C46 C45 C44 C43 0.3(7) . . . . ?
 C50 C51 C52 C47 0.3(6) . . . . ?
 C52 C47 C48 C49 0.0(5) . . . . ?
 C52 C51 C50 C49 -0.2(6) . . . . ?
 C11 C12 C13 C14 -10(5) . . . . ?
 C11 C16 C15 C14 -5(4) . . . . ?
 C23 C24 C29 C28 178.4(6) . . . . ?
 C23 C24 C25 C26 -178.1(7) . . . . ?
 C2 C3 C4 C5 -178.7(4) . . . . ?
 C2 C3 C8 C7 177.9(4) . . . . ?
 C36 C35 C40 C39 -0.9(6) . . . . ?
 C40 C35 C36 C37 1.2(6) . . . . ?
 C43 C42 C41 Si1 171.7(3) . . . . ?
 C43 C42 C41 C46 -0.8(6) . . . . ?
 C53 O4 C56 C55 -0.7(5) . . . . ?
 C53 C54 C55 C56 34.1(5) . . . . ?
 C3 C4 C5 C6 0.5(7) . . . . ?
 C39 C38 C37 C36 -1.1(7) . . . . ?
 C4 C3 C8 C7 -1.3(6) . . . . ?
 C4 C5 C6 C7 -0.6(7) . . . . ?
 C12 C11 C16 C15 1(4) . . . . ?
 C12 C13 C14 C15 5(4) . . . . ?
 C81 O5 C78 C79 -28.0(6) . . . . ?
 C81 C80 C79 C78 -25.7(6) . . . . ?
 C64 O2 C67 C66 14.6(17) . . . . ?
 C64 O2 C70 C69 -39(2) . . . . ?
 C64 C65 C66 C67 42(2) . . . . ?
 C64 C68 C69 C70 -12(3) . . . . ?
 C16 C11 C12 C13 7(4) . . . . ?
 C16 C15 C14 C13 2(4) . . . . ?
 C37 C38 C39 C40 1.4(7) . . . . ?
 C8 C3 C4 C5 0.4(6) . . . . ?
 C8 C7 C6 C5 -0.2(7) . . . . ?
 C54 C55 C56 O4 -21.1(6) . . . . ?
 C6 C7 C8 C3 1.2(7) . . . . ?
 C71 O3 C77 C76 -17(2) . . . . ?
 C71 O3 C74 C73 -27.2(10) . . . . ?
 C71 C75 C76 C77 -36(3) . . . . ?
 C56 O4 C53 C54 22.5(5) . . . . ?
 C57 O1 C60 C59 54(2) . . . . ?
 C57 O1 C63 C62 -26.2(7) . . . . ?
 C57 C58 C59 C60 -3(3) . . . . ?
 C77 O3 C71 C75 -5(2) . . . . ?
 C78 O5 C81 C80 11.5(5) . . . . ?
 C76 C75 C71 O3 25(3) . . . . ?
 C60 O1 C57 C58 -53.2(17) . . . . ?
 C67 O2 C64 C65 11.1(14) . . . . ?
 C63 O1 C57 C61 3.7(7) . . . . ?
 C63 C62 C61 C57 -35.5(7) . . . . ?
 C68 C69 C70 O2 34(3) . . . . ?
 C70 O2 C64 C68 33(2) . . . . ?
 C74 O3 C71 C72 5.5(15) . . . . ?
 C74 C73 C72 C71 -34(2) . . . . ?
 C30 C31 C32 C33 1.1(14) . . . . ?
 C31 C30 C24 C23 179.8(7) . . . . ?
 C31 C30 C24 C34 1.6(12) . . . . ?
 C31 C32 C33 C34 0.2(15) . . . . ?
 C32 C33 C34 C24 -0.7(14) . . . . ?
 C33 C34 C24 C23 -178.5(7) . . . . ?
 C33 C34 C24 C30 -0.2(12) . . . . ?
 C24 C30 C31 C32 -2.1(14) . . . . ?
 C24 C29 C28 C27 0.0 . . . . ?
 C29 C24 C25 C26 0.0 . . . . ?
 C29 C28 C27 C26 0.0 . . . . ?
 C28 C27 C26 C25 0.0 . . . . ?
 C27 C26 C25 C24 0.0 . . . . ?
 C25 C24 C29 C28 0.0 . . . . ?
 C19 C18 C17 C11 6(3) . . . . ?
 C19 C20 C21 C11 4(3) . . . . ?
 C17 C11 C21 C20 -3(3) . . . . ?
 C17 C18 C19 C20 -5(3) . . . . ?
 C21 C11 C17 C18 -2(3) . . . . ?
 C21 C20 C19 C18 0(2) . . . . ?

_smtbx_masks_special_details
;
A solvent mask was calculated and 116 electrons were 
found in a volume of 494\%A^3^ in 1 void per unit cell. 
This is consistent with the presence of 
1[C6H14] per Asymmetric Unit 
which account for 100 electrons 
per unit cell.
;
loop_
  _smtbx_masks_void_nr
  _smtbx_masks_void_average_x
  _smtbx_masks_void_average_y
  _smtbx_masks_void_average_z
  _smtbx_masks_void_volume
  _smtbx_masks_void_count_electrons
  _smtbx_masks_void_content
 1 0.000 -0.401 0.000 494.0 115.5 '2 C6H14'

_smtbx_masks_void_probe_radius     1.2
_smtbx_masks_void_truncation_radius  1.2
_shelx_res_file
;
TITL 27akb24_auto_a.res in P-1
    27akb24_auto.res
    created by SHELXL-2018/3 at 20:19:06 on 01-Sep-2025
REM Old TITL 27akb24_auto_a.res in P-1
REM SHELXT solution in P-1: R1 0.207, Rweak 0.023, Alpha 0.053
REM <I/s> 0.000 for 0 systematic absences, Orientation as input
REM Formula found by SHELXT: C73 Si2 Fe2
CELL 1.54184 12.97 13.7887 18.9046 83.358 70.267 88.763
ZERR 2 0.0006 0.0005 0.0009 0.004 0.004 0.004
LATT 1
SFAC C H Br Fe Mg O Si
UNIT 136 186 2 2 2 10 2
SADI O1 C60 O1 C63
SADI C57 C58 C57 C61
SADI C58 C59 C61 C62
SADI 0.04 C58 C60 C61 C63
SADI C60 C59 C63 C62
SIMU Mg1 Br1 O4 O2 O3 O1 O5 C53 C56 C64 C67 C70 C71 C77 C74 C57 C60 C63 C81 =
 C78 C54 C55 C65 C68 C66 C69 C72 C75 C76 C73 C58 C61 C59 C62 C80 C79
RIGU Mg1 Br1 O4 O2 O3 O1 O5 C53 C56 C64 C67 C70 C71 C77 C74 C57 C60 C63 C81 =
 C78 C54 C55 C65 C68 C66 C69 C72 C75 C76 C73 C58 C61 C59 C62 C80 C79
SADI 0.04 O1 C59 O1 C62
SADI 0.04 C57 C59 C57 C62
SIMU 0.008 0.016 2 C57 C61 C58 C62 C59 C60 C63
SADI O2 C67 O2 C70
SADI C64 C65 C64 C68
SADI C65 C66 C68 C69
SADI C67 C66 C70 C69
SADI 0.04 O2 C66 O2 C69
SADI 0.04 C64 C66 C64 C69
SADI 0.04 C65 C67 C68 C70
SADI O3 C77 O3 C74
SADI C75 C71 C72 C71
SADI C75 C76 C72 C73
SADI C77 C76 C74 C73
SADI 0.04 O3 C76 O3 C73
SADI 0.04 C75 C77 C72 C74
SADI 0.04 C71 C76 C71 C73
SADI C25 C26 C34 C33
SADI C29 C28 C30 C31
SADI C28 C27 C31 C32
SADI C26 C27 C33 C32
SADI 0.04 C23 C25 C23 C34
SADI 0.04 C23 C29 C23 C30
SADI 0.04 C25 C29 C34 C30
SADI 0.04 C25 C27 C34 C32
SADI 0.04 C29 C27 C30 C32
SADI 0.04 C28 C26 C31 C33
SIMU C24 C34 C25 C33 C26 C32 C27 C31 C28 C30 C29
RIGU C24 C34 C25 C33 C26 C32 C27 C31 C28 C30 C29
SADI C11 C12 C11 C17
SADI C11 C16 C11 C21
SADI C12 C13 C17 C18
SADI C16 C15 C21 C20
SADI C15 C14 C20 C19
SADI C13 C14 C18 C19
SADI 0.04 C10 C12 C10 C17
SADI 0.04 C10 C16 C10 C21
SADI 0.04 C11 C15 C11 C20
SADI 0.04 C11 C13 C11 C18
SADI 0.04 C12 C16 C17 C21
SADI 0.04 C12 C14 C17 C19
SADI 0.04 C16 C14 C21 C19
SADI 0.04 C15 C13 C20 C18
RIGU C21 C11 C16 C20 C15 C14 C19 C18 C13 C17 C12
SIMU C21 C11 C16 C20 C15 C14 C19 C18 C13 C17 C12

L.S. 10
PLAN  26
SIZE 0.14 0.02 0.01
TEMP -123
CONF
list 4
MORE -1
ABIN
BOND $H
fmap 2
acta
OMIT -3 -3 1
OMIT -2 0 4
OMIT -2 5 0
OMIT -1 0 1
OMIT -1 0 7
OMIT -1 1 3
OMIT 3 1 5
OMIT 4 -4 1
OMIT 4 -1 6
OMIT 4 0 4
OMIT 5 0 6
REM <olex2.extras>
REM <HklSrc "%.\\27akb24_auto.hkl">
REM </olex2.extras>

WGHT    0.076400
FVAR       0.37207   0.19462   0.62797   0.39169   0.34234   0.41682
BR1   3   -0.010054    0.276805    0.383239    11.00000    0.03441    0.06921 =
         0.08135   -0.02864   -0.01436    0.00249
FE1   4    0.529008    0.807751    0.223392    11.00000    0.02833    0.03164 =
         0.03913   -0.00590   -0.00885   -0.00034
SI1   7    0.601934    0.781047    0.323975    11.00000    0.02798    0.03400 =
         0.03840   -0.00515   -0.00800    0.00067
MG1   5    0.199216    0.283347    0.326909    11.00000    0.03234    0.03844 =
         0.04940   -0.01244   -0.01266    0.00167
O4    6    0.212332    0.384690    0.400235    11.00000    0.03544    0.04860 =
         0.05990   -0.02218   -0.02078    0.00605
O2    6    0.374326    0.288268    0.281613    11.00000    0.03370    0.05920 =
         0.05025   -0.00354   -0.01351    0.00276
O3    6    0.200661    0.400822    0.245234    11.00000    0.05395    0.04303 =
         0.06432   -0.01106   -0.03137   -0.00108
O1    6    0.212222    0.167602    0.405310    11.00000    0.05066    0.04559 =
         0.04937   -0.01247   -0.00558    0.00694
O5    6    0.202987    0.184479    0.247546    11.00000    0.04661    0.04717 =
         0.05528   -0.01782   -0.00759   -0.00476
C9    1    0.446168    0.925740    0.272804    11.00000    0.03369    0.03515 =
         0.04464   -0.00592   -0.00817    0.00481
AFIX  23
H     2    0.369398    0.912836    0.306320    11.00000   -1.20000
HA    2    0.487362    0.967453    0.293677    11.00000   -1.20000
AFIX   0
C47   1    0.497812    0.739568    0.421133    11.00000    0.03314    0.03608 =
         0.03884   -0.00702   -0.01169   -0.00514
C22   1    0.691655    0.823151    0.153701    11.00000    0.03392    0.05320 =
         0.04503   -0.01175   -0.00646    0.00058
AFIX  93
HB    2    0.735022    0.774356    0.169085    11.00000   -1.20000
HC    2    0.687385    0.885950    0.170441    11.00000   -1.20000
AFIX   0
C48   1    0.515359    0.663817    0.470385    11.00000    0.04110    0.05050 =
         0.04155   -0.00635   -0.01522    0.00187
AFIX  43
HD    2    0.584237    0.632678    0.456496    11.00000   -1.20000
AFIX   0
C35   1    0.711580    0.685006    0.315946    11.00000    0.03104    0.04327 =
         0.03884    0.00083   -0.00493    0.00126
C10   1    0.462666    0.947204    0.194756    11.00000    0.03730    0.03972 =
         0.04756   -0.00407   -0.01578    0.00282
AFIX  13
HE    2    0.394824    0.941472    0.181489    11.00000   -1.20000
AFIX   0
C1    1    0.453185    0.670667    0.252704    11.00000    0.03464    0.03278 =
         0.07011   -0.00922   -0.01343   -0.00450
AFIX  23
HF    2    0.496758    0.616554    0.227877    11.00000   -1.20000
HG    2    0.412772    0.652557    0.307205    11.00000   -1.20000
AFIX   0
C42   1    0.771339    0.930839    0.284870    11.00000    0.03503    0.04944 =
         0.04652   -0.00711   -0.01219   -0.00580
AFIX  43
HH    2    0.812668    0.889964    0.248637    11.00000   -1.20000
AFIX   0
C41   1    0.668598    0.898120    0.335217    11.00000    0.03449    0.03838 =
         0.04526   -0.00549   -0.01470   -0.00162
C51   1    0.313672    0.750692    0.514082    11.00000    0.04012    0.04334 =
         0.04195   -0.01032   -0.00552   -0.00079
AFIX  43
HI    2    0.244423    0.781180    0.528359    11.00000   -1.20000
AFIX   0
C46   1    0.612092    0.960665    0.387906    11.00000    0.04078    0.04279 =
         0.04758   -0.01018   -0.01040   -0.00100
AFIX  43
HJ    2    0.542377    0.940905    0.423542    11.00000   -1.20000
AFIX   0
C50   1    0.334777    0.675679    0.560904    11.00000    0.04329    0.05408 =
         0.03786   -0.00784   -0.00477   -0.01321
AFIX  43
HK    2    0.280257    0.653981    0.607909    11.00000   -1.20000
AFIX   0
C49   1    0.435835    0.631329    0.539694    11.00000    0.05149    0.04934 =
         0.04459   -0.00043   -0.01609   -0.00378
AFIX  43
HL    2    0.450956    0.579196    0.572047    11.00000   -1.20000
AFIX   0
C52   1    0.393576    0.782032    0.445815    11.00000    0.04069    0.03972 =
         0.04083   -0.00606   -0.00815    0.00261
AFIX  43
HM    2    0.377562    0.834492    0.414128    11.00000   -1.20000
AFIX   0
C11   1    0.542509    1.019840    0.144399    11.00000    0.04400    0.04140 =
         0.05379    0.00005   -0.01285    0.00272
C23   1    0.633942    0.802481    0.106285    11.00000    0.04080    0.04717 =
         0.03664   -0.00006   -0.00569    0.00147
PART 2
AFIX  13
HN    2    0.626856    0.859319    0.070352    11.00000   -1.20000
AFIX   0
PART 0
C2    1    0.394837    0.726567    0.211283    11.00000    0.03848    0.04472 =
         0.04834   -0.00875   -0.01341   -0.00643
AFIX  13
HO    2    0.409277    0.708149    0.159208    11.00000   -1.20000
AFIX   0
C36   1    0.698773    0.594449    0.292408    11.00000    0.05547    0.03847 =
         0.05778   -0.00383   -0.02339    0.00742
AFIX  43
HP    2    0.637195    0.583665    0.277675    11.00000   -1.20000
AFIX   0
C40   1    0.805370    0.696465    0.335429    11.00000    0.03980    0.04931 =
         0.06726   -0.00461   -0.01775    0.00681
AFIX  43
HQ    2    0.818277    0.756756    0.351047    11.00000   -1.20000
AFIX   0
C38   1    0.863537    0.533261    0.310579    11.00000    0.05388    0.05475 =
         0.06428    0.00779   -0.00484    0.02261
AFIX  43
HR    2    0.913833    0.481922    0.309719    11.00000   -1.20000
AFIX   0
C45   1    0.656356    1.052058    0.389172    11.00000    0.05791    0.04536 =
         0.06089   -0.01781   -0.01987   -0.00433
AFIX  43
HS    2    0.615993    1.093439    0.425327    11.00000   -1.20000
AFIX   0
C43   1    0.814981    1.022448    0.286467    11.00000    0.04297    0.05570 =
         0.05375   -0.00129   -0.01576   -0.01699
AFIX  43
HT    2    0.884692    1.042955    0.251186    11.00000   -1.20000
AFIX   0

C53   1    0.122450    0.437786    0.449008    11.00000    0.04152    0.06037 =
         0.07225   -0.03132   -0.01783    0.00830
AFIX  23
H53A  2    0.085525    0.397445    0.497649    11.00000   -1.20000
H53B  2    0.067786    0.456269    0.424066    11.00000   -1.20000
AFIX   0

C3    1    0.284491    0.764972    0.245945    11.00000    0.03608    0.04548 =
         0.05307   -0.00704   -0.01425   -0.00620
C39   1    0.880427    0.621374    0.332455    11.00000    0.04290    0.06786 =
         0.07567    0.00052   -0.02131    0.01278
AFIX  43
HU    2    0.943537    0.631419    0.345666    11.00000   -1.20000
AFIX   0
C4    1    0.230868    0.760028    0.323904    11.00000    0.03845    0.05987 =
         0.05775   -0.00389   -0.01072   -0.00691
AFIX  43
HV    2    0.267083    0.731750    0.357152    11.00000   -1.20000
AFIX   0
PART 1
C12   1    0.627685    1.053167    0.168610    61.00000    0.05166    0.04304 =
         0.07207    0.00987   -0.01846   -0.01032
AFIX  43
HW    2    0.636064    1.021484    0.213665    61.00000   -1.20000
AFIX   0

PART 0
C81   1    0.295889    0.167087    0.181772    11.00000    0.04913    0.05886 =
         0.05300   -0.01597   -0.01420    0.00860
AFIX  23
H81A  2    0.350050    0.125794    0.196896    11.00000   -1.20000
H81B  2    0.332152    0.229561    0.154500    11.00000   -1.20000
AFIX   0
PART 1
C75   1    0.142943    0.494965    0.153740    41.00000    0.06275    0.05455 =
         0.06197   -0.01885   -0.03638    0.00900
AFIX  23
H75A  2    0.157127    0.499538    0.098603    41.00000   -1.20000
H75B  2    0.068923    0.519904    0.178718    41.00000   -1.20000
AFIX   0
PART 0
C64   1    0.446565    0.221886    0.306731    11.00000    0.03951    0.06916 =
         0.05879   -0.00858   -0.01662    0.01382
PART 1
AFIX  23
H64A  2    0.448731    0.157681    0.287682    31.00000   -1.20000
H64B  2    0.424615    0.212368    0.362595    31.00000   -1.20000
AFIX  23
PART 2
H64C  2    0.451863    0.160995    0.282732   -31.00000   -1.20000
H64D  2    0.414475    0.204739    0.362176   -31.00000   -1.20000
AFIX   0

PART 1
C16   1    0.539730    1.061239    0.073884    61.00000    0.05047    0.03537 =
         0.05583   -0.00541   -0.01087    0.00532
AFIX  43
HX    2    0.484081    1.042307    0.055752    61.00000   -1.20000
AFIX   0
PART 0
C5    1    0.125832    0.795426    0.354131    11.00000    0.03889    0.07156 =
         0.06872   -0.01259   -0.00167   -0.00891
AFIX  43
HY    2    0.091578    0.791547    0.407452    11.00000   -1.20000
AFIX   0
C37   1    0.773859    0.519883    0.290039    11.00000    0.06768    0.04211 =
         0.05804   -0.00388   -0.01421    0.01267
AFIX  43
HZ    2    0.762594    0.459373    0.274037    11.00000   -1.20000
AFIX   0
C7    1    0.121586    0.842287    0.230263    11.00000    0.04769    0.05792 =
         0.10717   -0.01285   -0.04157    0.00458
AFIX  43
H1    2    0.083867    0.870136    0.197837    11.00000   -1.20000
AFIX   0
C8    1    0.226914    0.808259    0.199669    11.00000    0.05015    0.05594 =
         0.06333   -0.00533   -0.02535   -0.00499
AFIX  43
H2    2    0.260984    0.814303    0.146260    11.00000   -1.20000
AFIX   0
C44   1    0.757580    1.082639    0.338693    11.00000    0.05649    0.04983 =
         0.06416   -0.00928   -0.02157   -0.01390
AFIX  43
H3    2    0.787263    1.144526    0.340000    11.00000   -1.20000
AFIX   0

C54   1    0.175432    0.526899    0.461475    11.00000    0.05999    0.04833 =
         0.07840   -0.02406   -0.02926    0.00966
AFIX  23
H54A  2    0.132188    0.551226    0.509857    11.00000   -1.20000
H54B  2    0.184720    0.579791    0.419554    11.00000   -1.20000
AFIX   0
C55   1    0.285265    0.489060    0.463376    11.00000    0.05412    0.06013 =
         0.07197   -0.02324   -0.02607    0.00071
AFIX  23
H55A  2    0.341018    0.542441    0.447521    11.00000   -1.20000
H55B  2    0.279309    0.458985    0.514791    11.00000   -1.20000
AFIX   0

C6    1    0.071507    0.835788    0.307616    11.00000    0.03633    0.07228 =
         0.09839   -0.02250   -0.01504    0.00337
AFIX  43
H4    2   -0.000575    0.859300    0.328546    11.00000   -1.20000
AFIX   0

C71   1    0.153300    0.389994    0.186024    11.00000    0.07126    0.05067 =
         0.07030   -0.01214   -0.04174    0.00196
PART 2
AFIX  23
H71C  2    0.085675    0.349055    0.207127   -41.00000   -1.20000
H71D  2    0.206062    0.358239    0.144498   -41.00000   -1.20000
AFIX  23
PART 1
H71A  2    0.080757    0.356577    0.207646    41.00000   -1.20000
H71B  2    0.202165    0.352528    0.146596    41.00000   -1.20000
AFIX   0

C15   1    0.619305    1.130387    0.030644    61.00000    0.07927    0.06856 =
         0.04462    0.00708   -0.02511   -0.02402
AFIX  43
H5    2    0.620578    1.153964   -0.018898    61.00000   -1.20000
AFIX   0

PART 0
C56   1    0.314023    0.414897    0.408773    11.00000    0.04665    0.07728 =
         0.10353   -0.04479   -0.04052    0.01024
AFIX  23
H56A  2    0.365871    0.443397    0.359418    11.00000   -1.20000
H56B  2    0.348772    0.358159    0.428197    11.00000   -1.20000
AFIX   0
C80   1    0.249670    0.115287    0.132211    11.00000    0.06335    0.09791 =
         0.05948   -0.02904   -0.02072   -0.00088
AFIX  23
H80A  2    0.274497    0.148602    0.079863    11.00000   -1.20000
H80B  2    0.273927    0.046743    0.130963    11.00000   -1.20000
AFIX   0
C57   1    0.177059    0.173148    0.485539    11.00000    0.08318    0.06937 =
         0.05052   -0.01321   -0.02012    0.01582
PART 1
AFIX  23
H57A  2    0.130700    0.230495    0.500015    21.00000   -1.20000
H57B  2    0.239799    0.174433    0.504084    21.00000   -1.20000
AFIX  23
PART 2
H57C  2    0.111315    0.214069    0.501050   -21.00000   -1.20000
H57D  2    0.235824    0.202872    0.498899   -21.00000   -1.20000
AFIX   0
PART 1
C65   1    0.555630    0.276649    0.270971    31.00000    0.03686    0.10603 =
         0.07527   -0.01759   -0.02122    0.00518
AFIX  23
H65A  2    0.565013    0.323565    0.304313    31.00000   -1.20000
H65B  2    0.617278    0.230713    0.261204    31.00000   -1.20000
AFIX   0
C58   1    0.110726    0.076461    0.513662    21.00000    0.08169    0.06305 =
         0.05856    0.00049   -0.01910    0.02460
AFIX  23
H58A  2    0.107486    0.052494    0.565810    21.00000   -1.20000
H58B  2    0.035099    0.085054    0.512933    21.00000   -1.20000
AFIX   0
C77   1    0.227480    0.503535    0.245474    41.00000    0.07303    0.03848 =
         0.06610   -0.00283   -0.03968   -0.01091
AFIX  23
H77A  2    0.300018    0.510211    0.251198    41.00000   -1.20000
H77B  2    0.171469    0.532615    0.287007    41.00000   -1.20000
AFIX   0
PART 0
C78   1    0.109646    0.127215    0.245316    11.00000    0.06778    0.09541 =
         0.08834   -0.04891    0.00050   -0.03477
AFIX  23
H78A  2    0.105568    0.061772    0.273967    11.00000   -1.20000
H78B  2    0.039978    0.160936    0.267572    11.00000   -1.20000
AFIX   0
PART 1
C76   1    0.228355    0.550882    0.170216    41.00000    0.05752    0.04008 =
         0.05861   -0.01257   -0.02967    0.00264
AFIX  23
H76A  2    0.301149    0.545715    0.131163    41.00000   -1.20000
H76B  2    0.209466    0.620682    0.172349    41.00000   -1.20000
AFIX   0

C13   1    0.698733    1.130473    0.128379    61.00000    0.05017    0.06011 =
         0.04962    0.00988   -0.01822   -0.01008
AFIX  43
H6    2    0.747068    1.157894    0.149213    61.00000   -1.20000
AFIX   0

C60   1    0.261500    0.070653    0.404463    21.00000    0.07638    0.05051 =
         0.06138   -0.00790   -0.02259    0.01874
AFIX  23
H60A  2    0.326172    0.070611    0.421078    21.00000   -1.20000
H60B  2    0.283880    0.049280    0.353275    21.00000   -1.20000
AFIX   0
C67   1    0.434830    0.366730    0.222848    31.00000    0.04110    0.07297 =
         0.07099    0.00481   -0.00826   -0.00169
AFIX  23
H67A  2    0.430977    0.429637    0.244024    31.00000   -1.20000
H67B  2    0.406039    0.375178    0.180276    31.00000   -1.20000
AFIX   0
C59   1    0.171784    0.006625    0.459096    21.00000    0.07790    0.05664 =
         0.06183   -0.00224   -0.02162    0.01979
AFIX  23
H59A  2    0.201193   -0.048279    0.484688    21.00000   -1.20000
H59B  2    0.124579   -0.019599    0.433853    21.00000   -1.20000
AFIX   0
PART 0
C79   1    0.129469    0.118948    0.166215    11.00000    0.06725    0.08446 =
         0.10526   -0.04520   -0.03373    0.00142
AFIX  23
H79A  2    0.100602    0.176055    0.142505    11.00000   -1.20000
H79B  2    0.094474    0.058799    0.160173    11.00000   -1.20000
AFIX   0

PART 1
C14   1    0.696957    1.166285    0.057100    61.00000    0.06240    0.07561 =
         0.04714    0.00670   -0.02088   -0.02088
AFIX  43
H7    2    0.748573    1.215080    0.026586    61.00000   -1.20000
AFIX   0

C66   1    0.550399    0.329206    0.198130    31.00000    0.04402    0.09592 =
         0.09039    0.02168   -0.00813   -0.00671
AFIX  23
H66A  2    0.561835    0.284178    0.159096    31.00000   -1.20000
H66B  2    0.605048    0.383421    0.178463    31.00000   -1.20000
AFIX   0
PART 2
C63   1    0.201892    0.065561    0.393867   -21.00000    0.07270    0.04538 =
         0.05967   -0.00684   -0.02666    0.01211
AFIX  23
H63A  2    0.260795    0.048621    0.348075   -21.00000   -1.20000
H63B  2    0.129969    0.052369    0.389050   -21.00000   -1.20000
AFIX   0
C62   1    0.212358    0.009763    0.463959   -21.00000    0.08248    0.05840 =
         0.06293   -0.00021   -0.02150    0.02382
AFIX  23
H62A  2    0.290086    0.003205    0.460339   -21.00000   -1.20000
H62B  2    0.177872   -0.056024    0.473698   -21.00000   -1.20000
AFIX   0
C61   1    0.151453    0.073024    0.524571   -21.00000    0.07866    0.06393 =
         0.05749    0.00291   -0.02173    0.02266
AFIX  23
H61A  2    0.071649    0.059019    0.542508   -21.00000   -1.20000
H61B  2    0.177933    0.062964    0.568196   -21.00000   -1.20000
AFIX   0
C68   1    0.558603    0.264076    0.288058   -31.00000    0.04505    0.08405 =
         0.08113   -0.02472   -0.03866    0.01131
AFIX  23
H68A  2    0.615808    0.217826    0.264265   -31.00000   -1.20000
H68B  2    0.570736    0.283614    0.333447   -31.00000   -1.20000
AFIX   0
C69   1    0.555899    0.350620    0.233556   -31.00000    0.03496    0.07164 =
         0.09451   -0.01116   -0.01970   -0.00989
AFIX  23
H69A  2    0.622299    0.353684    0.187877   -31.00000   -1.20000
H69B  2    0.552063    0.411682    0.257135   -31.00000   -1.20000
AFIX   0
C70   1    0.455282    0.337214    0.213386   -31.00000    0.03525    0.09021 =
         0.06209    0.00650   -0.01272   -0.00687
AFIX  23
H70A  2    0.428159    0.401159    0.198178   -31.00000   -1.20000
H70B  2    0.471163    0.296731    0.171102   -31.00000   -1.20000
AFIX   0
C74   1    0.193238    0.504151    0.256681   -41.00000    0.05396    0.04707 =
         0.07921   -0.02071   -0.03620    0.01028
AFIX  23
H74A  2    0.256125    0.525167    0.270080   -41.00000   -1.20000
H74B  2    0.124491    0.516765    0.297479   -41.00000   -1.20000
AFIX   0
C73   1    0.194933    0.556339    0.182718   -41.00000    0.08093    0.05241 =
         0.08760   -0.01124   -0.04431    0.01164
AFIX  23
H73A  2    0.270699    0.563949    0.146413   -41.00000   -1.20000
H73B  2    0.162201    0.621658    0.189126   -41.00000   -1.20000
AFIX   0
C72   1    0.127368    0.491434    0.156459   -41.00000    0.05160    0.06293 =
         0.05990   -0.01111   -0.02248    0.01096
AFIX  23
H72A  2    0.149283    0.499403    0.100591   -41.00000   -1.20000
H72B  2    0.048343    0.505023    0.178344   -41.00000   -1.20000
AFIX   0

C30   1    0.590044    0.684095    0.025477   -51.00000    0.07494    0.04234 =
         0.05038   -0.01316   -0.01405    0.00302
AFIX  43
H8    2    0.552684    0.734400    0.005761   -51.00000   -1.20000
AFIX   0
C31   1    0.594481    0.593472    0.000146   -51.00000    0.10566    0.03709 =
         0.06125   -0.01217   -0.03326    0.00226
AFIX  43
H9    2    0.559151    0.581233   -0.034611   -51.00000   -1.20000
AFIX   0
C32   1    0.652567    0.520393    0.027259   -51.00000    0.08636    0.04518 =
         0.05691   -0.00915   -0.01519    0.00434
AFIX  43
H10   2    0.658269    0.457643    0.010285   -51.00000   -1.20000
AFIX   0
C33   1    0.701427    0.539422    0.078506   -51.00000    0.08272    0.05509 =
         0.05655   -0.00933   -0.01794    0.01195
AFIX  43
H11   2    0.740877    0.489178    0.096335   -51.00000   -1.20000
AFIX   0
C34   1    0.694853    0.628611    0.104543   -51.00000    0.06944    0.05482 =
         0.05772   -0.01081   -0.01510    0.01184
AFIX  43
H12   2    0.728886    0.639178    0.140377   -51.00000   -1.20000
AFIX  66
PART 0
C24   1    0.636975    0.706270    0.078152    11.00000    0.05461    0.05125 =
         0.04367   -0.00814   -0.00387   -0.00208
PART 1
C29   1    0.577599    0.707795    0.029063    51.00000    0.09235    0.05419 =
         0.04575   -0.02744   -0.01587   -0.00205
AFIX  43
H13   2    0.540752    0.765282    0.019057    51.00000   -1.20000
AFIX  65
C28   1    0.572137    0.625209   -0.005386    51.00000    0.10649    0.04922 =
         0.05015   -0.00919   -0.00711   -0.01925
AFIX  43
H14   2    0.531556    0.626252   -0.038936    51.00000   -1.20000
AFIX  65
C27   1    0.626050    0.541098    0.009255    51.00000    0.10438    0.05693 =
         0.06041   -0.01396   -0.00500   -0.00645
AFIX  43
H15   2    0.622316    0.484654   -0.014290    51.00000   -1.20000
AFIX  65
C26   1    0.685426    0.539571    0.058343    51.00000    0.11000    0.05512 =
         0.05809   -0.01682   -0.00686   -0.00370
AFIX  43
H16   2    0.722273    0.482084    0.068349    51.00000   -1.20000
AFIX  65
C25   1    0.690889    0.622157    0.092793    51.00000    0.07499    0.04590 =
         0.04782   -0.01087    0.00878    0.01035
AFIX  43
H17   2    0.731470    0.621113    0.126343    51.00000   -1.20000
AFIX   0
PART 2
C18   1    0.690372    1.136824    0.106659   -61.00000    0.07319    0.05919 =
         0.04277    0.00821   -0.02830   -0.01993
AFIX  43
H18   2    0.747636    1.167713    0.117014   -61.00000   -1.20000
AFIX   0
C20   1    0.602294    1.109504    0.017133   -61.00000    0.07071    0.05828 =
         0.04545    0.00353   -0.02984   -0.01564
AFIX  43
H19   2    0.594026    1.123944   -0.031009   -61.00000   -1.20000
AFIX   0
C19   1    0.680088    1.158918    0.035834   -61.00000    0.09610    0.06519 =
         0.05461    0.01106   -0.03956   -0.03053
AFIX  43
H20   2    0.726092    1.207680    0.000234   -61.00000   -1.20000
AFIX   0
C17   1    0.619949    1.070967    0.163460   -61.00000    0.04055    0.03071 =
         0.05592   -0.00438   -0.00525    0.00384
AFIX  43
H21   2    0.624405    1.061279    0.212914   -61.00000   -1.20000
AFIX   0
C21   1    0.537423    1.038939    0.070351   -61.00000    0.06501    0.04136 =
         0.05649    0.01066   -0.01897   -0.00552
AFIX  43
H22   2    0.487509    1.001784    0.056868   -61.00000   -1.20000
AFIX   0
HKLF 4


REM  27akb24_auto_a.res in P-1
REM wR2 = 0.1561, GooF = S = 0.999, Restrained GooF = 0.964 for all data
REM R1 = 0.0553 for 8397 Fo > 4sig(Fo) and 0.0929 for all 13112 data
REM 804 parameters refined using 1176 restraints

END

WGHT      0.0764      0.0000

REM Highest difference peak  0.419,  deepest hole -0.785,  1-sigma level  0.061
Q1    1   0.1640  0.0894  0.2694  11.00000  0.05    0.42
Q2    1   0.2999  0.8764  0.2490  11.00000  0.05    0.37
Q3    1   0.0049  0.2073  0.3842  11.00000  0.05    0.36
Q4    1   0.2807  0.3771  0.4563  11.00000  0.05    0.35
Q5    1   0.6410  0.9600  0.1004  11.00000  0.05    0.34
Q6    1   0.6199  0.8609  0.1342  11.00000  0.05    0.30
Q7    1   0.7277  0.9061  0.1434  11.00000  0.05    0.30
Q8    1   0.5875  0.5876  0.1330  11.00000  0.05    0.30
Q9    1   0.5319  0.7973  0.2401  11.00000  0.05    0.30
Q10   1   0.4757  0.7134  0.2636  11.00000  0.05    0.29
Q11   1  -0.1021  0.2233  0.3800  11.00000  0.05    0.28
Q12   1   0.5243  0.7804  0.2071  11.00000  0.05    0.28
Q13   1   0.5108  0.6535  0.1281  11.00000  0.05    0.28
Q14   1   0.5001  0.8394  0.3016  11.00000  0.05    0.27
Q15   1   0.6581  0.8503  0.3299  11.00000  0.05    0.26
Q16   1   0.6841  1.0388  0.1330  11.00000  0.05    0.26
Q17   1   0.8456  0.5391  0.2818  11.00000  0.05    0.26
Q18   1   0.1002  0.3376  0.3284  11.00000  0.05    0.26
Q19   1   0.0774  0.0494  0.5183  11.00000  0.05    0.26
Q20   1   0.5293  0.8417  0.2294  11.00000  0.05    0.25
Q21   1   0.6249  0.7443  0.2422  11.00000  0.05    0.25
Q22   1   0.1858  0.0574  0.1733  11.00000  0.05    0.25
Q23   1  -0.0803  0.1914  0.4443  11.00000  0.05    0.24
Q24   1   0.2371  0.1634  0.4361  11.00000  0.05    0.24
Q25   1  -0.0201  0.2847  0.4688  11.00000  0.05    0.24
Q26   1   0.4003  0.8762  0.2433  11.00000  0.05    0.24
;
_shelx_res_checksum                38401
_shelx_hkl_file
;
   0   0  -2 1792.20   33.06
   0   0   2 1881.79   29.39
   0   0  -2 1852.98   33.67
   0   0  -3  526.86   22.03
   0   0  -3  512.19   21.85
   0   0   3  549.87   20.65
   0   0  -4  308.12   20.10
   0   0   4  328.42   19.80
   0   0  -5   91.34   12.78
   0   0   5  122.37   20.86
   0   0   5   92.97    8.04
   0   0   6    8.24   14.95
   0   0   6    7.97    3.36
   0   0  -6    8.69    4.68
   0   0  -6    5.03    8.05
   0   0  -7   15.58    7.66
   0   0   7    4.83    3.23
   0   0   7   -8.37   18.19
   0   0  -7    5.59    5.60
   0   0   7    5.02    5.42
   0   0  -7    7.36    5.32
   0   0  -8   -3.37    7.34
   0   0   8    3.23    5.29
   0   0  -8    3.56    5.60
   0   0  -8    4.28    7.09
   0   0  -9   22.45    9.72
   0   0  -9   44.14   15.71
   0   0  -9   22.75    6.59
   0   0   9   15.98   30.11
   0   0   9   28.18    8.39
   0   0  -9   43.50   12.28
   0   0 -10   70.57   13.87
   0   0 -10   80.57   12.86
   0   0 -10   65.49   19.52
   0   0  10   58.39   38.34
   0   0  10   53.27   11.28
   0   0 -11  125.88   19.65
   0   0 -11  149.78   30.23
   0   0 -11  131.00   17.71
   0   0  11   94.65   45.29
   0   0 -12   17.73   11.88
   0   0  12  -36.30   40.33
   0   0 -12   -1.24   18.69
   0   0  12   17.19   15.85
   0   0 -13  325.86   33.86
   0   0  13  311.48   72.02
   0   0  13  407.71   23.91
   0   0  13  367.78   45.21
   0   0  13  450.56   57.39
   0   0 -13  451.04   52.67
   0   0 -14  123.11   23.16
   0   0  14  169.14   52.29
   0   0 -14  124.91   41.46
   0   0 -14  126.32   14.53
   0   0 -14  131.94   16.22
   0   0  14  131.21   31.39
   0   0 -14  153.79   38.19
   0   0  14  108.96   20.14
   0   0  14  134.21   15.53
   0   0 -14  126.73   14.22
   0   0  14  103.25   14.26
   0   0 -14  109.85   12.91
   0   0  15   38.43   10.70
   0   0 -15   29.53    8.88
   0   0 -15   39.45   12.10
   0   0 -15   25.65    8.34
   0   0  15   41.96   21.71
   0   0 -15   66.60   31.62
   0   0  15   52.37   12.11
   0   0 -15   33.28   10.38
   0   0 -15   53.25   31.92
   0   0 -15   30.18   15.28
   0   0  15   32.79   11.26
   0   0  15   21.49   12.20
   0   0  16   19.98   15.52
   0   0 -16   16.41    9.35
   0   0  16   25.79   10.41
   0   0  16   12.88    8.98
   0   0  16   12.72    9.54
   0   0 -16   11.91   10.53
   0   0 -16    1.77    6.43
   0   0 -16   28.61   13.89
   0   0  16   10.11    8.30
   0   0  16   33.28   15.91
   0   0  17   22.71   17.69
   0   0  17   33.33    9.77
   0   0 -17   23.87    9.72
   0   0  17   10.86   10.41
   0   0  17   16.50   10.04
   0   0 -17   26.41   11.22
   0   0 -17   22.56    8.85
   0   0 -17   22.03   14.85
   0   0  17   15.79    9.79
   0   0  17   30.33   13.85
   0   0  18   54.39   14.38
   0   0 -18   59.77   14.03
   0   0 -18   64.94   12.00
   0   0  18   73.80   10.89
   0   0  18   53.17   11.61
   0   0  18   70.72   22.83
   0   0  18   47.32   10.02
   0   0  19    7.29    9.23
   0   0  19    4.16    6.32
   0   0 -19  -10.96    8.92
   0   0  19   -3.99    5.48
   0   0 -19    2.97    6.56
   0   0  20   35.06   10.35
   0   0 -20   22.45    6.78
   0   0  20   18.30    7.51
   0   0 -20   23.97    9.05
   0   0 -21   -2.38    4.31
   0   0 -21   -0.91    5.37
   0   0 -22   -0.31    3.10
   0   0  22   -9.42    5.96
   0   0 -22   -2.42    3.28
   0   1 -22    2.09    3.11
   0  -1  22   -4.13    4.03
   0   1 -21    9.29    5.51
   0  -1  21   23.74    7.54
   0  -1  20   18.84    9.83
   0   1 -20   17.47    7.99
   0  -1  20   29.89    6.17
   0   1 -20   33.79    7.16
   0  -1  19   -6.06    9.01
   0  -1  19  -10.45    7.03
   0   1 -19    7.05    6.10
   0  -1  19   -3.27    5.73
   0   1 -19   -4.13    7.25
   0   1 -19    9.36    5.71
   0  -1  18   25.69   17.68
   0  -1  18   21.84   11.36
   0   1 -18   21.60   10.69
   0  -1  18   23.86    8.60
   0   1 -18   25.77    8.32
   0  -1  18   17.96    7.22
   0  -1  18   24.44    9.28
   0   1 -18    3.27    5.73
   0  -1  17    3.31   14.16
   0  -1  17    7.94   11.07
   0   1 -17   19.68   10.28
   0   1 -17   16.50    7.72
   0  -1  17    8.32    7.98
   0  -1  17    3.53    7.34
   0  -1  17   10.38    8.36
   0   1 -17    4.04    6.46
   0  -1  16   -8.56   16.52
   0   1 -16   -1.45    7.49
   0  -1  16   -2.66    7.95
   0  -1  16   -4.01   11.44
   0   1 -16   -3.00    8.78
   0  -1  16   -4.06    8.03
   0   1 -16   -6.77    7.24
   0   1 -16    9.26    7.74
   0  -1  16    5.50    9.01
   0   1 -15   42.75   15.70
   0   1 -15   20.30    9.26
   0  -1  15   36.64   10.65
   0   1 -15   38.19   11.48
   0  -1  15   33.39   19.26
   0   1 -15   43.79   28.57
   0  -1  15   29.85   13.18
   0   1 -15   26.52    8.56
   0   1 -15   28.48    9.10
   0  -1  15   25.08    9.12
   0   1 -15   55.24   33.30
   0  -1  15  -23.41   56.97
   0   1 -14  -10.27   13.98
   0   1 -14   -7.28   31.63
   0  -1  14   46.49   45.36
   0   1 -14    7.24    6.42
   0  -1  14   15.98   18.72
   0   1 -14   12.64   20.12
   0  -1  14   48.37   37.55
   0  -1  14   -4.44   13.23
   0   1 -14    7.41    7.89
   0  -1  14    3.71    9.93
   0   1 -14    8.14    9.16
   0  -1  14   10.42    7.16
   0   1 -14    1.56    7.29
   0  -1  13    8.23   13.54
   0  -1  13  -26.24   32.44
   0   1 -13   -1.08   18.35
   0   1 -13    7.59    7.95
   0  -1  13    5.20    7.98
   0  -1  13  -33.70   44.52
   0  -1  13    3.93   10.99
   0   1 -13   12.54   10.86
   0   1 -13    3.49    7.32
   0   1 -12    0.11   17.32
   0   1 -12    9.36    9.89
   0  -1  12   29.34   40.39
   0   1 -11    6.68   10.14
   0  -1  11   15.55   10.68
   0   1 -11   -6.21   17.36
   0   1 -10  644.75   39.97
   0  -1  10  754.85   40.96
   0  -1  10  681.23   82.72
   0   1 -10  673.60   51.12
   0   1  -9    8.79    6.10
   0   1  -9   12.15    8.37
   0  -1   9   10.56    8.78
   0  -1   9   -9.37   24.97
   0   1  -9    9.53   12.87
   0   1  -8 1517.13   42.90
   0   1  -8 1444.01   51.83
   0  -1   8 1458.85   56.23
   0  -1   8 1413.01   95.78
   0   1  -8 1482.81   62.71
   0  -1   8 1669.33   50.36
   0   1  -7  823.26   29.13
   0   1  -7  809.87   42.70
   0  -1   7  744.33   63.25
   0  -1   7  882.95   42.25
   0   1  -7  839.27   35.73
   0  -1   6   94.88   23.58
   0   1  -6   79.14   14.23
   0  -1   6   76.25   17.76
   0   1  -6   94.52   13.62
   0  -1   6   94.82   14.46
   0   1  -5    8.27    7.08
   0  -1   5   16.01   14.24
   0  -1   5   11.31   10.03
   0   1  -4 1061.83   40.57
   0  -1   4 1171.46   51.04
   0  -1   4 1027.90   45.67
   0   1  -3  818.76   32.00
   0  -1   3  795.98   35.40
   0   1  -2  997.33   30.72
   0   1  -2  998.77   30.70
   0   1  -1   61.74    6.88
   0   1  -1   48.75    6.05
   0   1   1  211.27    9.90
   0   1   2   51.01    8.07
   0  -1  -2   50.59    6.19
   0  -1  -3 1387.54   29.05
   0   1   3 1476.40   46.51
   0  -1  -3 1396.82   37.05
   0  -1  -4   58.39    8.46
   0   1   4   66.03   13.12
   0  -1  -4   69.91   10.72
   0  -1  -5   57.10   10.19
   0   1   5   53.67   14.59
   0  -1  -5   69.21   12.35
   0  -1  -6   31.56    8.37
   0   1   6   30.09   19.49
   0  -1  -6   44.19    8.51
   0  -1  -6   45.32    9.67
   0  -1  -7  181.29   18.29
   0   1   7  131.09   30.42
   0  -1  -7  164.35   17.37
   0  -1  -7  166.12   17.26
   0  -1  -8  805.45   41.65
   0   1   8  648.23   32.19
   0   1   8  708.84   66.85
   0  -1  -8  775.91   39.73
   0  -1  -8  834.39   41.62
   0  -1  -9  223.02   24.41
   0   1   9  251.28   21.67
   0   1   9  240.19   48.46
   0  -1  -9  211.83   21.03
   0   1   9  185.21   25.14
   0  -1  -9  210.33   23.23
   0  -1 -10  783.81   47.95
   0  -1 -10  716.64   43.37
   0   1  10  740.86   85.41
   0  -1 -10  744.10   40.06
   0   1  10  640.26   50.01
   0  -1 -11  306.48   33.12
   0   1  11  324.85   62.42
   0  -1 -11  318.73   41.34
   0   1  11  285.00   38.19
   0  -1 -11  322.94   28.49
   0  -1 -11  276.85   29.69
   0   1  12  -37.55   43.91
   0  -1 -12   -7.66   19.60
   0   1  12   -3.32   21.73
   0   1  12    8.77   13.22
   0  -1 -12    8.22    8.16
   0  -1 -12    5.53   10.01
   0   1  13  -27.98   42.69
   0  -1 -13   63.90   19.57
   0  -1 -13   19.97   12.19
   0   1  13   19.35   20.65
   0  -1 -13   12.90   17.78
   0  -1 -14   70.59   12.00
   0   1  14   63.66   49.69
   0  -1 -14   76.76   12.61
   0   1  14   64.24   24.02
   0  -1 -14   83.14   30.99
   0   1  14   67.41   17.52
   0  -1 -14   69.65   18.53
   0   1  14   69.37   12.10
   0   1  14   56.81   11.65
   0  -1 -15  124.67   15.37
   0  -1 -15  141.54   32.25
   0   1  15  102.49   47.46
   0  -1 -15  174.00   29.34
   0  -1 -15  155.44   37.84
   0   1  15  158.71   17.29
   0  -1 -15  133.69   16.00
   0   1  15  128.62   16.39
   0  -1 -15  145.92   17.94
   0   1  15  142.55   33.11
   0   1  15  122.95   20.46
   0   1  15  127.67   20.93
   0  -1 -16   17.92    9.44
   0   1  16   30.67   11.97
   0   1  16   21.45    8.42
   0   1  16   22.10   10.08
   0  -1 -16   22.74   11.59
   0   1  16   14.28   17.28
   0  -1 -16    4.13   12.45
   0   1  16   14.76   10.33
   0   1  16    8.57   13.51
   0   1  17    7.83    8.17
   0  -1 -17    6.30    9.10
   0   1  17   13.76    9.83
   0   1  17    9.48   10.02
   0  -1 -17   -0.92   13.45
   0   1  17    3.39   11.76
   0   1  17  -10.57   19.80
   0   1  17    4.24    9.18
   0  -1 -17    9.52   10.90
   0   1  18   11.86   10.55
   0  -1 -18   18.56   12.26
   0  -1 -18   -2.85    8.20
   0   1  18    0.75    9.35
   0   1  18    6.56    7.62
   0  -1 -18   -3.50    9.40
   0   1  18  -10.34   16.74
   0   1  18    0.91    7.53
   0  -1 -19    7.14    7.35
   0   1  19   -8.10    6.90
   0   1  19   -3.56    6.81
   0   1  19  -14.85   10.31
   0  -1 -19   -3.34    8.80
   0  -1 -20    9.84    6.48
   0  -1 -20    6.57    7.61
   0   1  20    2.04    5.53
   0   1  20    6.51    8.94
   0  -1 -21   15.38    6.43
   0   1  21    7.07    7.09
   0   1  21   12.72    5.06
   0  -1 -21   15.35    5.18
   0  -1 -22    0.39    3.25
   0   1  22    0.48    4.79
   0   2 -21    7.84    4.66
   0   2 -21   -4.36    4.28
   0  -2  21    2.86    5.42
   0  -2  20   28.21    8.70
   0   2 -20   12.31    6.85
   0  -2  20   34.15    6.63
   0  -2  19   60.35    9.07
   0   2 -19   43.25    8.07
   0   2 -19   26.32    9.57
   0   2 -19   26.11    7.86
   0  -2  19   32.37   10.97
   0  -2  19   31.53    8.70
   0  -2  18   31.39   18.06
   0  -2  18    1.58    9.85
   0   2 -18    8.12    8.76
   0  -2  18   16.47    7.76
   0   2 -18   11.44    6.29
   0   2 -18    7.82    6.85
   0  -2  18    9.07    7.96
   0  -2  18   13.26    7.59
   0  -2  17  196.45   35.54
   0  -2  17  133.07   19.29
   0   2 -17  140.15   17.00
   0  -2  17  191.44   17.29
   0   2 -17  164.03   15.07
   0   2 -17  133.06   14.32
   0  -2  17  138.65   16.09
   0  -2  17  118.45   15.08
   0  -2  16   -1.08   14.45
   0  -2  16   14.60   11.59
   0   2 -16    5.62    8.30
   0  -2  16   15.31    9.19
   0   2 -16   15.88    8.01
   0   2 -16   19.57    8.10
   0  -2  16    8.53    9.51
   0   2 -16    7.69    7.81
   0  -2  16    4.49    8.02
   0   2 -15   12.37    8.09
   0  -2  15   21.84    9.86
   0  -2  15   18.06   11.45
   0   2 -15   29.19   10.29
   0  -2  15   19.01    9.71
   0  -2  15   10.15   15.84
   0   2 -15   11.73    9.23
   0   2 -15   15.65    7.50
   0   2 -14   13.00    7.86
   0  -2  14  -10.82   17.81
   0   2 -14    6.38   23.86
   0  -2  14   49.48   35.41
   0  -2  14   21.27   13.81
   0  -2  14   11.49    8.40
   0   2 -14   16.73    9.52
   0  -2  14  -13.43   44.62
   0   2 -14   12.32   24.40
   0   2 -14   15.27    9.80
   0  -2  14   15.60    9.60
   0   2 -14   18.03    9.27
   0   2 -13   27.89    7.80
   0   2 -13   39.41   23.82
   0  -2  13   39.69   32.33
   0  -2  13   19.86   10.34
   0   2 -13   43.13   14.46
   0   2 -13   20.32    9.04
   0  -2  13   17.57    9.08
   0   2 -13   26.23    8.38
   0  -2  13   19.97    7.90
   0  -2  13   79.67   56.59
   0   2 -13   31.35   29.60
   0   2 -13   17.05    7.47
   0   2 -12    5.30   12.17
   0  -2  12   14.47   41.31
   0   2 -12    6.25   17.44
   0  -2  12   -0.72    9.14
   0   2 -11  235.44   26.15
   0  -2  11  292.05   67.05
   0   2 -11  238.60   34.31
   0  -2  11  222.53   25.94
   0   2 -10  125.41   18.52
   0  -2  10  147.63   48.84
   0   2 -10   95.39   22.43
   0  -2  10  112.53   20.31
   0   2  -9  187.73   21.08
   0  -2   9  188.82   24.67
   0  -2   9  212.34   22.57
   0   2  -9  178.97   25.17
   0  -2   9  146.50   44.30
   0   2  -8   52.39   12.20
   0  -2   8   60.25   13.91
   0  -2   8   75.36   22.46
   0   2  -8   52.96   15.10
   0  -2   8   44.22   25.86
   0   2  -7  897.84   37.94
   0  -2   7  968.16   50.05
   0  -2   7  821.29   68.98
   0   2  -7  860.86   45.22
   0  -2   7 1001.02   61.93
   0  -2   6  148.20   17.37
   0  -2   6  146.72   29.76
   0  -2   6  186.27   28.19
   0   2  -6  158.64   19.54
   0  -2   5  513.13   27.35
   0  -2   5  428.97   38.35
   0  -2   5  529.87   39.66
   0   2  -5  494.60   30.84
   0   2  -4 1325.03   50.79
   0  -2   4 1238.60   57.28
   0   2  -3   14.11    8.19
   0  -2   3   28.40   10.40
   0   2  -3   19.66    8.96
   0   2  -2 3007.07   64.40
   0   2  -2 2839.09   56.88
   0  -2   1    2.24    1.77
   0   2  -1    5.54    6.45
   0   2  -1    2.58    2.75
   0  -2   1   -1.50    2.54
   0   2   0 2574.77   33.13
   0   2   0 2511.00   26.82
   0   2   0 2497.85   36.32
   0   2   0 2475.83   43.86
   0   2   1 1745.98   31.81
   0   2   1 1779.95   30.03
   0   2   1 1772.10   39.25
   0  -2  -1 1763.81   25.93
   0   2   2  140.36   12.54
   0  -2  -2  155.08    9.82
   0  -2  -3 1455.19   22.16
   0  -2  -3 1522.37   41.48
   0  -2  -4  274.06   12.94
   0   2   4  237.26   23.89
   0  -2  -4  274.61   20.94
   0  -2  -5   -2.54    4.54
   0  -2  -5   -3.55    7.03
   0   2   5    0.73    4.33
   0   2   5   -2.78   10.28
   0  -2  -6  170.36   19.66
   0  -2  -6  171.40   17.23
   0   2   6  152.44   28.33
   0   2   6  182.88   17.99
   0  -2  -7  438.83   34.41
   0  -2  -7  405.74   28.32
   0  -2  -7  458.39   29.37
   0   2   7  417.35   29.69
   0   2   7  333.67   45.66
   0  -2  -7  430.63   27.72
   0  -2  -8  418.82   30.62
   0  -2  -8  424.04   30.42
   0   2   8  389.88   33.58
   0   2   8  361.78   49.60
   0  -2  -8  425.89   30.15
   0  -2  -9  574.03   38.32
   0  -2  -9  545.96   37.65
   0   2   9  540.65   44.02
   0   2   9  529.83   67.20
   0  -2  -9  552.58   36.69
   0  -2 -10    8.28    9.34
   0   2  10  -22.79   30.55
   0   2  10   -3.59   13.06
   0  -2 -10    3.91    7.46
   0  -2 -10   -3.92    8.65
   0  -2 -10    3.95    8.80
   0  -2 -11  523.55   42.09
   0   2  11  552.06   78.36
   0  -2 -11  502.20   38.07
   0   2  11  470.80   49.38
   0  -2 -11  518.94   41.49
   0  -2 -12   43.13   15.66
   0  -2 -12   35.96   17.19
   0   2  12    8.58   37.71
   0  -2 -12   39.46   20.61
   0  -2 -12   20.30   10.51
   0   2  12   32.41   21.21
   0  -2 -13   86.84   22.08
   0  -2 -13   94.60   19.52
   0   2  13  100.30   29.46
   0   2  13   83.94   49.43
   0  -2 -13  134.79   33.28
   0   2  14  126.82   17.98
   0   2  14  111.48   28.22
   0  -2 -14  119.71   20.27
   0  -2 -14  138.98   36.09
   0   2  14  128.02   22.25
   0  -2 -14  116.07   25.91
   0   2  14   99.60   40.94
   0  -2 -14  127.76   15.47
   0   2  14  132.16   16.65
   0   2  15   23.60   13.58
   0  -2 -15   13.63    9.64
   0   2  15   36.64   18.95
   0  -2 -15   32.31   27.37
   0   2  15   23.90   14.22
   0   2  15   18.70   10.62
   0   2  15  -17.86   54.08
   0  -2 -15   19.66   25.16
   0  -2 -15   37.94   16.48
   0  -2 -15   19.04    9.89
   0   2  16    6.86   10.21
   0  -2 -16   -9.52   10.50
   0  -2 -16    1.56    9.34
   0   2  16   -9.85   11.02
   0   2  16    1.83    8.44
   0  -2 -16    8.96   14.10
   0   2  16   -6.37   13.84
   0   2  16   14.69   18.41
   0  -2 -16    3.10    9.07
   0   2  17    8.14   12.83
   0   2  17   39.41   16.94
   0  -2 -17   14.74   15.47
   0  -2 -17   11.88   11.13
   0   2  17   23.97   12.52
   0   2  17    4.09    9.92
   0  -2 -17   15.58   10.54
   0   2  18   34.66   11.42
   0  -2 -18   60.75   13.23
   0  -2 -18   86.53   22.22
   0   2  18   41.47   12.73
   0  -2 -18   53.16   13.37
   0   2  18   52.43   13.57
   0  -2 -19   19.85   10.05
   0   2  19    5.84    9.86
   0   2  19   -2.52    7.70
   0   2  19    1.64    6.97
   0  -2 -19    2.97    7.80
   0  -2 -20   28.35    9.84
   0   2  20   33.90   10.91
   0   2  20   29.15    7.59
   0   2  20   24.14    8.22
   0  -2 -20   34.22    8.75
   0  -2 -21    1.57    4.96
   0  -2 -21    5.62    5.42
   0  -2 -21    7.39    6.39
   0   2  21    7.04    5.22
   0   2  21    7.71    6.92
   0   2  22    3.16    3.66
   0   2  22    1.98    4.87
   0  -2 -22   -3.79    3.57
   0  -3  21    5.00    4.98
   0   3 -21   -4.17    4.00
   0   3 -20   15.79    6.93
   0  -3  20    7.89    6.31
   0   3 -20   -0.09    3.64
   0   3 -20    7.49    4.80
   0  -3  20   15.63    5.52
   0  -3  19   -3.06    7.62
   0  -3  19   -4.94    6.43
   0  -3  19   -1.38    6.51
   0   3 -19    6.95    6.53
   0   3 -19   -8.18    5.39
   0  -3  18   -2.73    8.99
   0   3 -18   -8.72    5.84
   0  -3  18   -2.11    7.19
   0  -3  18    4.14    7.46
   0   3 -18    2.36    7.12
   0   3 -18    5.86    6.47
   0   3 -17   21.26    9.70
   0  -3  17   11.43    8.13
   0  -3  17   18.34   11.39
   0   3 -17   14.35    7.72
   0   3 -17   17.99    6.72
   0  -3  17   23.76    9.19
   0  -3  17   33.37   24.21
   0   3 -16   21.70    9.62
   0  -3  16   10.09    9.02
   0  -3  16    4.84   10.29
   0   3 -16   13.44    7.78
   0  -3  16   27.19   10.32
   0   3 -16    3.22    6.83
   0  -3  16    4.42   15.41
   0   3 -15   62.34   12.68
   0  -3  15   61.49   15.53
   0  -3  15   69.75   13.51
   0   3 -15   78.54   13.55
   0   3 -15   72.46   11.16
   0  -3  15   68.13   12.99
   0   3 -15   66.28   10.04
   0  -3  15   88.00   24.46
   0  -3  14  -53.22   41.27
   0  -3  14   -9.61   11.36
   0   3 -14   -4.56    7.91
   0  -3  14    9.66    9.82
   0   3 -14    5.90    7.20
   0   3 -14   -4.60   30.45
   0  -3  14    6.21   38.95
   0   3 -14    0.11    7.57
   0   3 -14    9.31    6.77
   0  -3  14    2.88    8.26
   0  -3  13   24.62   13.38
   0  -3  13   -0.55   35.44
   0  -3  13   14.51   12.42
   0   3 -13   42.65   28.87
   0  -3  13   38.39   40.60
   0   3 -13   18.15    9.03
   0  -3  13   21.09    8.76
   0   3 -13   19.98    6.48
   0   3 -13   17.16    7.48
   0   3 -13   13.09    7.91
   0  -3  12   28.07   11.26
   0  -3  12    3.81   44.42
   0   3 -12   15.02   22.43
   0   3 -12   12.76   17.77
   0  -3  11    8.08    9.34
   0   3 -11   -7.38    8.49
   0   3 -11   -0.82   24.94
   0  -3  11  -10.84   37.85
   0   3 -11    9.30   15.23
   0   3 -10  826.85   47.83
   0  -3  10  789.55   92.19
   0   3 -10  674.16   51.85
   0  -3  10  733.23   48.55
   0  -3   9  159.89   23.76
   0   3  -9  175.94   22.54
   0  -3   9  198.52   51.25
   0   3  -9  114.51   22.43
   0  -3   9  181.70   23.89
   0   3  -8  178.67   21.31
   0  -3   8  158.01   41.23
   0  -3   8  172.81   23.26
   0  -3   8  172.15   29.20
   0   3  -8  169.37   24.42
   0   3  -7   12.61    7.69
   0  -3   7    7.33    8.21
   0  -3   7   45.19   27.62
   0  -3   7   11.28   13.40
   0   3  -7   16.04   11.33
   0  -3   6   74.97   12.20
   0  -3   6   68.15   26.15
   0  -3   6   71.92   17.89
   0   3  -6   71.74   15.81
   0  -3   5   95.01   12.76
   0  -3   5   82.78   21.05
   0   3  -5   88.40   16.92
   0  -3   5   98.50   19.87
   0  -3   4 1614.71   46.47
   0  -3   4 1268.47   61.82
   0  -3   4 1479.75   39.21
   0  -3   4 1682.51   65.85
   0   3  -4 1425.25   58.77
   0  -3   3 1051.04   30.64
   0   3  -3 1037.52   35.31
   0  -3   3 1045.54   34.27
   0   3  -2 2615.96   77.60
   0  -3   2 2556.24   59.58
   0   3  -2 2720.21   57.10
   0  -3   2 2572.05   36.25
   0   3  -1  122.78   13.97
   0   3  -1  133.79   13.25
   0  -3   1  141.12   10.29
   0  -3   1  111.25    8.74
   0   3   0   33.43    7.38
   0   3   0   35.30    3.96
   0   3   0   34.52    5.09
   0   3   1  208.91   16.81
   0   3   1  222.71   14.10
   0  -3  -1  224.50   13.28
   0   3   2   61.38    9.62
   0   3   2   70.86    8.87
   0  -3  -2   71.37    5.08
   0   3   3  332.70   25.94
   0   3   3  362.59   20.01
   0  -3  -3  361.96   18.20
   0  -3  -3  372.69   22.13
   0  -3  -3  358.11   16.01
   0  -3  -4   59.13    6.83
   0  -3  -4   57.63   11.11
   0  -3  -4   79.41   12.42
   0   3   4   67.73   15.08
   0  -3  -5   37.17    9.87
   0   3   5   45.80    8.57
   0   3   5   25.44   12.97
   0  -3  -5   40.37   10.49
   0  -3  -6  172.86   18.39
   0  -3  -6  197.51   19.70
   0   3   6  181.31   17.97
   0  -3  -6  167.10   19.35
   0   3   6  157.70   29.16
   0  -3  -6  190.74   22.08
   0  -3  -7   10.90    8.48
   0  -3  -7   14.64    7.12
   0   3   7   11.85    8.64
   0  -3  -7    7.06    7.40
   0   3   7    7.95   18.60
   0  -3  -7   12.10   10.83
   0  -3  -8  109.38   17.56
   0  -3  -8  129.01   18.68
   0   3   8  106.62   18.55
   0  -3  -8  111.83   17.08
   0   3   8  117.17   32.77
   0  -3  -9  217.30   25.57
   0  -3  -9  224.60   25.85
   0   3   9  222.25   30.56
   0  -3  -9  216.98   24.59
   0   3   9  224.23   49.04
   0  -3 -10  462.22   37.86
   0  -3 -10  455.10   38.07
   0   3  10  466.55   45.71
   0  -3 -10  458.86   36.34
   0   3  10  488.57   66.72
   0  -3 -11  864.92   55.26
   0  -3 -11  915.79   56.83
   0   3  11  817.91   66.72
   0  -3 -11  858.09   51.52
   0   3  11  938.66   98.33
   0  -3 -11  919.07   54.69
   0  -3 -12   -0.98   10.51
   0   3  12   35.82   22.67
   0  -3 -12   16.09   20.43
   0  -3 -12   -6.42   12.27
   0   3  12   19.68   37.13
   0  -3 -12   10.14   12.35
   0  -3 -13   -2.54   19.47
   0   3  13    3.08   10.71
   0  -3 -13   31.27   15.84
   0   3  13   29.29   17.31
   0   3  13   13.23    8.75
   0  -3 -13    2.00   12.63
   0   3  14   17.22   15.65
   0  -3 -14   -8.04   13.58
   0   3  14   -1.36   21.81
   0  -3 -14   26.76   25.69
   0  -3 -14   14.22    9.14
   0   3  14   -2.61   43.15
   0   3  14   -2.23   13.20
   0  -3 -14   18.27   16.04
   0   3  14   11.77   10.17
   0   3  15   31.89   18.54
   0  -3 -15   34.03   17.29
   0  -3 -15   17.53   24.68
   0   3  15    8.36   12.42
   0  -3 -15    4.81    8.73
   0   3  15   54.82   47.32
   0  -3 -15   44.34   27.29
   0   3  15   18.27   13.82
   0  -3 -15   31.40   11.98
   0  -3 -15    5.24   15.13
   0  -3 -16   18.98    9.84
   0  -3 -16    8.75   10.16
   0   3  16   22.59   14.44
   0   3  16   12.70   12.34
   0   3  16   27.15   13.82
   0  -3 -16   14.13   16.31
   0  -3 -17   11.20   10.72
   0   3  17   -4.29   12.05
   0   3  17    9.18   10.99
   0   3  17   17.85   11.96
   0  -3 -17    0.94    8.92
   0  -3 -17   16.06   21.07
   0  -3 -18   -3.44   10.07
   0   3  18    4.42   11.11
   0   3  18    7.36    9.32
   0   3  18   -7.19   10.61
   0  -3 -18    6.67    8.41
   0  -3 -18   19.07   17.40
   0   3  19    2.67    9.59
   0  -3 -19    2.82    8.86
   0   3  19    3.19    7.86
   0  -3 -19   14.87    9.16
   0   3  19    4.21    8.40
   0   3  20   25.83   10.37
   0  -3 -20   16.46    5.28
   0  -3 -20   26.89    9.78
   0   3  20   20.67    7.78
   0   3  20    9.59    7.53
   0  -3 -20   30.25    8.95
   0   3  21   22.85    7.91
   0  -3 -21   30.55    8.28
   0   3  21   21.28    7.11
   0  -3 -21   21.49    6.55
   0   3  21   22.29    5.81
   0  -3 -21    4.82    5.01
   0  -3 -22    2.66    3.26
   0   3  22   -8.28    5.38
   0   3  22   -3.66    4.29
   0   3  22   -1.45    3.21
   0   4 -21    5.43    3.54
   0   4 -21    3.25    2.82
   0  -4  20   10.21    5.59
   0   4 -20   -4.45    5.24
   0   4 -20   -0.88    3.78
   0  -4  20    6.93    4.79
   0  -4  19   58.35   10.60
   0  -4  19   51.09    8.53
   0  -4  19   60.91    9.18
   0   4 -19   56.17    8.33
   0   4 -19   30.31    7.28
   0   4 -19   31.27    7.97
   0  -4  18    3.33    7.05
   0   4 -18    0.35    6.89
   0  -4  18   -7.84    7.26
   0   4 -18   -2.29    5.45
   0  -4  18   -5.38    9.22
   0  -4  17  191.06   34.79
   0  -4  17   90.39   15.47
   0  -4  17  156.89   15.43
   0   4 -17   84.55   13.62
   0   4 -17  118.10   13.30
   0  -4  17  113.36   13.82
   0  -4  16   13.92   16.10
   0  -4  16   35.78   11.22
   0   4 -16   29.87    8.54
   0  -4  16   25.13   12.80
   0   4 -16   24.19    8.36
   0  -4  16   25.29    9.88
   0  -4  15    5.79   15.02
   0   4 -15    0.80    7.49
   0  -4  15    7.95    8.56
   0  -4  15    0.47   10.46
   0  -4  15    6.39    8.79
   0   4 -15   -3.65    8.43
   0   4 -15   -2.85    6.61
   0   4 -14   88.37   12.35
   0  -4  14   80.42   16.82
   0  -4  14   87.08   12.83
   0   4 -14  102.96   14.64
   0   4 -14   91.85   12.92
   0   4 -13    6.36    6.73
   0   4 -13   -0.34    7.60
   0  -4  13    4.30   10.13
   0   4 -13  -23.90   29.75
   0  -4  13  -14.62   38.77
   0   4 -13    5.91    7.21
   0   4 -13    3.88    8.06
   0  -4  13    7.29    8.35
   0  -4  13    5.08   11.03
   0   4 -12  113.88   12.81
   0  -4  12  115.71   45.77
   0   4 -12  112.98   13.29
   0   4 -12  141.45   37.62
   0  -4  12  105.50   46.01
   0   4 -12  117.78   13.76
   0   4 -12  130.13   14.54
   0  -4  12  112.49   13.46
   0  -4  12  106.09   19.33
   0  -4  12  109.60   16.20
   0  -4  11   -3.32   40.25
   0   4 -11   17.60   20.73
   0  -4  11   -3.04   13.63
   0   4 -10  120.12   32.92
   0  -4  10  106.87   45.24
   0  -4  10  125.74   19.38
   0  -4  10  103.12   21.84
   0  -4   9  173.50   49.39
   0   4  -9  131.68   29.32
   0  -4   9  148.17   29.69
   0  -4   9  134.78   23.31
   0  -4   8  116.51   18.33
   0   4  -8  109.48   25.35
   0   4  -7    6.09    6.15
   0  -4   7    6.45    6.51
   0   4  -7   21.56   15.68
   0  -4   7    0.93   22.95
   0  -4   7    0.04   13.55
   0  -4   6  214.82   37.45
   0   4  -6  232.12   20.10
   0  -4   6  205.24   21.24
   0  -4   6  246.09   31.66
   0   4  -6  206.19   29.56
   0   4  -5  689.80   50.40
   0  -4   5  666.42   34.32
   0  -4   5  694.59   30.82
   0  -4   5  714.72   57.44
   0   4  -5  698.40   34.58
   0  -4   5  753.27   50.62
   0   4  -4   79.18   20.38
   0  -4   4   86.68   12.39
   0  -4   4   79.00   10.39
   0   4  -4   90.41   13.49
   0  -4   4   90.89   19.44
   0  -4   4   82.34   19.06
   0  -4   3  269.06   16.30
   0   4  -3  232.55   19.93
   0   4  -3  245.11   22.15
   0  -4   3  269.20   26.73
   0  -4   3  249.63   17.68
   0   4  -3  225.98   28.80
   0   4  -2    7.58    6.90
   0   4  -2   -5.62    6.64
   0  -4   2    3.13    2.79
   0  -4   2    4.35    4.04
   0   4  -2    6.70    8.97
   0  -4   2    3.43    7.22
   0   4  -1  186.12   16.95
   0   4  -1  195.99   18.53
   0  -4   1  192.59   13.99
   0   4  -1  193.22   17.51
   0   4   0  522.13   27.17
   0   4   0  527.78   29.91
   0   4   1 3773.88   80.66
   0  -4  -1 3751.51   65.57
   0   4   2   30.51    7.12
   0  -4  -2   35.01    5.14
   0   4   3  651.56   31.12
   0   4   3  559.38   30.46
   0   4   3  663.98   30.72
   0   4   3  605.36   28.64
   0  -4  -3  582.68   29.44
   0  -4  -3  594.78   26.28
   0  -4  -4   21.73    8.18
   0  -4  -4   20.00    4.96
   0   4   4   23.06    7.54
   0   4   4   24.49    9.43
   0  -4  -4   20.77    8.39
   0  -4  -4   18.91    6.18
   0  -4  -5  101.42   14.07
   0  -4  -5   99.87   10.01
   0  -4  -5  104.99   16.72
   0  -4  -5  108.46   15.94
   0   4   5   99.93   15.08
   0   4   5  109.80   22.28
   0  -4  -6   70.42   14.52
   0  -4  -6   65.72   12.79
   0  -4  -6   73.45   14.30
   0  -4  -6   69.80   14.82
   0   4   6   70.36   21.88
   0  -4  -7    6.86    9.67
   0  -4  -7    2.45    8.13
   0  -4  -7    8.59    7.06
   0  -4  -7   12.38   10.24
   0   4   7   -1.98   17.47
   0  -4  -8   23.28    9.83
   0  -4  -8   17.06   11.43
   0  -4  -8   35.21   15.90
   0   4   8   20.69   21.47
   0   4   9    8.21   25.33
   0  -4  -9   13.20    8.84
   0  -4  -9   17.15   11.20
   0   4   9   24.54   13.23
   0  -4  -9   19.29    9.61
   0   4  10   -0.03   33.11
   0  -4 -10   54.42   16.72
   0  -4 -10   56.05   15.72
   0  -4 -10   38.16   13.20
   0   4  10   39.24   18.14
   0  -4 -11    7.98   12.31
   0  -4 -11   30.77   14.28
   0   4  11  -13.77   31.71
   0  -4 -11   13.26   10.56
   0   4  11    7.51   14.13
   0  -4 -12    3.28   10.93
   0  -4 -12    2.70   12.19
   0  -4 -12   18.24   15.69
   0   4  12   22.51   39.81
   0  -4 -12   -1.74   12.47
   0  -4 -13  363.39   41.32
   0  -4 -13  354.42   39.14
   0  -4 -13  308.73   19.31
   0   4  13  353.04   72.52
   0   4  13  310.19   26.20
   0  -4 -13  366.68   47.37
   0   4  13  327.00   27.92
   0  -4 -13  338.81   41.11
   0  -4 -14  183.31   30.79
   0  -4 -14  194.51   39.31
   0  -4 -14  184.22   33.08
   0   4  14  103.99   48.15
   0  -4 -14  154.51   15.57
   0   4  14  139.12   20.64
   0   4  14  158.37   21.69
   0   4  15   10.30   13.67
   0  -4 -15   -5.22   11.09
   0  -4 -15    8.54    9.80
   0   4  15   -3.63   13.88
   0  -4 -15   25.50   17.58
   0  -4 -15   11.26   14.87
   0  -4 -16  -16.01   17.88
   0  -4 -16  -38.86   22.31
   0   4  16    3.53   12.63
   0  -4 -16   -5.00    9.58
   0   4  16  -11.98   14.80
   0  -4 -16    8.66    7.84
   0   4  16   13.35   14.83
   0  -4 -17  -16.90   17.81
   0  -4 -17   -1.90   10.06
   0   4  17   -6.61   11.80
   0  -4 -17   -3.10    9.75
   0   4  17   -3.56   10.86
   0   4  17    1.71   12.01
   0  -4 -18   32.60   18.52
   0   4  18   36.09   12.96
   0  -4 -18   44.79   12.85
   0   4  18   14.48   10.13
   0  -4 -18   44.60   11.61
   0   4  18   30.78   11.50
   0   4  19   30.95   11.46
   0  -4 -19   19.31    9.53
   0   4  19   32.15   10.53
   0  -4 -19   46.57   11.69
   0   4  19   44.01   11.06
   0   4  20    1.68    8.06
   0   4  20   14.27    6.78
   0   4  20    5.36    7.55
   0  -4 -20    6.89    7.27
   0  -4 -20    8.13    7.07
   0   4  21    6.95    5.82
   0  -4 -21   15.99    5.96
   0   4  21    7.72    4.34
   0   4  21   12.93    6.29
   0  -4 -21   13.39    6.41
   0  -4 -21   10.89    5.21
   0  -4 -21   21.85    4.19
   0  -4 -22    4.22    3.59
   0   4  22    3.14    3.02
   0   4  22    1.61    4.15
   0   5 -20    0.86    3.76
   0  -5  20    3.14    3.59
   0   5 -20   10.56    3.78
   0   5 -19    9.06    5.42
   0  -5  19    7.32    6.28
   0  -5  19    2.77    4.82
   0   5 -19    0.99    4.24
   0   5 -19   -1.51    5.22
   0   5 -19   -4.02    4.33
   0  -5  19   12.37    5.66
   0  -5  18    0.68    6.84
   0   5 -18    2.98    6.38
   0  -5  18    4.01    6.65
   0  -5  18   -3.80    6.42
   0   5 -18    7.93    6.06
   0  -5  17    7.27    7.99
   0  -5  17    8.44    7.04
   0   5 -17   -4.32    7.07
   0  -5  17   13.73    8.64
   0   5 -17    3.19    5.65
   0  -5  16    5.50    9.16
   0  -5  16    9.14    8.59
   0  -5  16    6.46   17.02
   0   5 -16   -0.10    7.70
   0   5 -16    1.87    6.32
   0  -5  16   -8.24    8.57
   0  -5  15    8.16    8.42
   0  -5  15  -12.52    9.30
   0   5 -15    0.91    6.74
   0  -5  15   11.63   11.08
   0   5 -15   -5.81    8.72
   0  -5  14   33.69   11.35
   0   5 -14   42.32    9.71
   0  -5  14   67.04   19.00
   0  -5  14   37.87   10.28
   0   5 -14   38.07    9.57
   0   5 -13   14.99    7.62
   0  -5  13   27.50   43.79
   0   5 -13   12.41    7.52
   0   5 -13   31.79   10.51
   0  -5  13    3.46   12.60
   0   5 -13   23.34   29.89
   0  -5  13    5.43    9.76
   0  -5  13    4.11    7.39
   0   5 -13   20.90   10.51
   0   5 -12   23.82    7.25
   0  -5  12   13.08   39.31
   0   5 -12   16.57    8.16
   0   5 -12   17.71    8.78
   0  -5  12   24.09   14.37
   0   5 -12   37.93   27.52
   0  -5  12   15.95   11.48
   0  -5  12   19.68    7.81
   0   5 -12   20.15    9.78
   0  -5  11   61.63   10.12
   0   5 -11   47.35    9.32
   0  -5  11   33.37   33.91
   0   5 -11   60.56   32.07
   0  -5  11   53.41   36.61
   0   5 -11   56.85   10.16
   0  -5  11   62.54   18.66
   0   5 -11   59.54   10.65
   0  -5  10   36.51   37.64
   0   5 -10   37.75   24.61
   0  -5  10   29.91   13.54
   0  -5  10    2.95   11.56
   0   5  -9  342.25   45.64
   0  -5   9  432.81   49.12
   0  -5   9  401.05   39.65
   0  -5   8    4.86    7.45
   0   5  -8  -15.94   18.03
   0  -5   8   18.02   26.30
   0  -5   8   -6.24   19.07
   0   5  -7  299.23   26.41
   0  -5   7  270.37   26.72
   0   5  -7  266.49   36.99
   0  -5   7  331.86   49.13
   0  -5   7  264.20   35.48
   0   5  -6   40.10   12.17
   0  -5   6   49.44   12.44
   0  -5   6   62.26   22.28
   0   5  -6   57.38   21.41
   0  -5   6   12.94   16.99
   0  -5   5   29.25   14.46
   0   5  -5   16.99   17.44
   0  -5   5   14.03    8.05
   0  -5   5    6.96    5.02
   0   5  -5    8.57    7.48
   0  -5   5   -0.55   12.90
   0   5  -4  373.51   43.42
   0  -5   4  402.84   26.95
   0  -5   4  402.68   24.29
   0  -5   4  475.12   38.05
   0   5  -4  455.68   36.48
   0   5  -4  424.41   30.50
   0  -5   4  407.06   38.71
   0  -5   4  425.57   26.33
   0  -5   3  324.18   20.45
   0   5  -3  362.77   38.30
   0  -5   3  353.25   22.99
   0   5  -3  326.14   27.94
   0  -5   3  356.23   25.91
   0   5  -3  330.32   27.19
   0   5  -2  477.00   30.98
   0   5  -2  511.65   32.88
   0  -5   2  492.28   22.55
   0   5  -2  554.54   37.52
   0  -5   2  516.44   27.83
   0   5  -1    5.50    2.72
   0   5  -1    1.24    6.15
   0   5  -1    7.27    4.27
   0   5  -1    6.26    7.58
   0   5  -1   -2.40    6.87
   0  -5   1    3.94    4.96
   0  -5   0   -4.99   11.02
   0   5   0   -1.27    6.78
   0   5   0    6.31    8.79
   0   5   0    4.86    5.70
   0  -5  -1   66.67   11.57
   0   5   1   62.29   11.76
   0   5   1   65.13   11.47
   0   5   2   55.14   11.07
   0  -5  -2   54.28    8.16
   0   5   2   60.53   11.54
   0   5   2   54.54   11.15
   0   5   3  498.11   28.40
   0  -5  -3  452.58   27.72
   0  -5  -3  457.85   26.12
   0   5   3  485.55   30.27
   0   5   3  527.64   30.54
   0   5   4  181.59   19.05
   0   5   4  142.96   18.21
   0  -5  -4  131.55   12.90
   0  -5  -4  131.97   14.65
   0  -5  -4  146.79   17.58
   0   5   4  140.70   16.59
   0   5   5  812.49   41.24
   0  -5  -5  796.49   29.95
   0  -5  -5  748.16   43.27
   0  -5  -5  815.51   38.11
   0   5   5  807.90   48.07
   0  -5  -5  820.27   43.17
   0  -5  -6  192.00   21.41
   0   5   6  192.33   23.24
   0   5   6  202.74   27.88
   0  -5  -6  200.85   23.97
   0  -5  -6  203.76   24.85
   0  -5  -7   14.01    9.95
   0   5   7    3.26    9.76
   0   5   7   -3.39   14.76
   0  -5  -7   14.76   13.42
   0  -5  -7    5.07    8.91
   0  -5  -7   18.08   12.25
   0  -5  -8   -4.99    9.85
   0   5   8   -5.29   11.08
   0   5   8  -16.43   20.42
   0  -5  -8    2.51   10.72
   0  -5  -8    2.02    9.94
   0  -5  -8    3.47    9.93
   0  -5  -9  123.71   20.26
   0   5   9  114.67   24.70
   0   5   9  107.18   33.67
   0  -5  -9  102.26   20.62
   0  -5  -9  121.72   21.16
   0  -5 -10   95.71   18.26
   0   5  10  146.49   31.16
   0   5  10  101.81   38.77
   0  -5 -10   92.88   19.74
   0  -5 -10   74.05   19.05
   0  -5 -11  297.32   31.45
   0   5  11  251.74   52.09
   0   5  11  311.13   43.93
   0  -5 -11  276.78   35.00
   0  -5 -11  240.11   31.82
   0   5  12  177.66   35.48
   0   5  12  158.91   42.84
   0  -5 -12  165.39   27.79
   0  -5 -12  149.48   28.73
   0  -5 -12  154.25   26.51
   0  -5 -12  126.21   23.73
   0  -5 -13   55.63   19.29
   0  -5 -13   53.59   24.80
   0   5  13   36.55   13.96
   0  -5 -13   43.42    9.08
   0   5  13   61.03   38.35
   0   5  13   32.47   24.63
   0  -5 -13   19.72   16.53
   0  -5 -13   44.34   18.85
   0   5  13   21.73   11.13
   0  -5 -14    9.02   19.90
   0  -5 -14    5.33    7.21
   0   5  14   22.22   31.55
   0  -5 -14   15.00   15.69
   0   5  14   -7.01   12.38
   0   5  14   -4.47   11.76
   0  -5 -14   -0.31   15.29
   0   5  15   11.84   14.15
   0  -5 -15   20.23   15.88
   0   5  15   -0.22   12.04
   0  -5 -15   -3.71   14.89
   0  -5 -15    2.01    8.63
   0  -5 -15   20.93    9.08
   0   5  15   -3.25   14.44
   0   5  16   -4.91   13.33
   0  -5 -16    5.01   17.46
   0   5  16   22.80   13.88
   0  -5 -16   -5.76   17.11
   0  -5 -16    8.30    9.88
   0  -5 -16   12.95    8.02
   0   5  16   17.63   13.15
   0  -5 -17  102.11   16.60
   0   5  17   60.21   17.35
   0  -5 -17   88.59   16.41
   0  -5 -17  126.83   26.98
   0   5  17  120.30   19.87
   0  -5 -17  142.59   28.04
   0   5  17  108.14   18.96
   0  -5 -18    6.18    9.07
   0  -5 -18   14.08    9.77
   0   5  18   -1.05    9.91
   0   5  18    5.42   10.39
   0  -5 -18   13.70   16.41
   0   5  18   10.50   10.77
   0   5  19    1.80    8.12
   0   5  19   12.58    9.42
   0  -5 -19   -2.56    7.89
   0  -5 -19   -1.34    7.34
   0   5  19   16.82   10.26
   0   5  20   19.54    7.68
   0  -5 -20   18.83    8.53
   0  -5 -20   13.29    6.78
   0   5  20   19.24    9.09
   0   5  20   19.59    7.94
   0   5  20   12.89    6.61
   0  -5 -21    5.52    5.33
   0  -5 -21    9.48    5.13
   0   5  21   -4.92    6.37
   0   5  21   11.42    3.77
   0  -5 -21   10.35    3.64
   0   5  21    8.56    4.58
   0  -5 -22   18.61    4.00
   0   5  22   22.29    5.41
   0   6 -20    4.51    2.84
   0  -6  19   11.18    5.12
   0   6 -19   15.80    4.94
   0   6 -19    2.88    3.89
   0   6 -19   18.30    4.54
   0  -6  18    4.11    5.41
   0   6 -18   -9.86    5.71
   0  -6  18    5.72    5.34
   0   6 -18    8.76    4.50
   0   6 -18    3.76    5.45
   0   6 -18    6.86    5.12
   0  -6  18   -0.40    6.09
   0  -6  17   29.84    8.08
   0  -6  17   44.53    9.57
   0   6 -17   28.30    8.61
   0   6 -17   28.94    7.67
   0  -6  17   19.07    6.80
   0  -6  16   27.20    9.48
   0  -6  16   23.55    9.13
   0   6 -16   16.77    8.17
   0   6 -16    4.56    6.55
   0  -6  16   20.71    9.80
   0  -6  15   -9.90   11.26
   0  -6  15    7.20    7.99
   0   6 -15   10.57    8.08
   0   6 -15    0.15    7.34
   0   6 -15    3.28    6.32
   0  -6  15   -0.41    7.92
   0  -6  14    1.92    9.93
   0   6 -14  -14.29    9.31
   0   6 -14   -0.47    6.92
   0  -6  14   26.81   14.61
   0  -6  14    1.80    8.16
   0   6 -14   12.97    9.58
   0  -6  13   17.69   11.38
   0   6 -13   22.48    8.53
   0   6 -13   18.34    9.49
   0  -6  13   29.49   12.81
   0  -6  13   19.00    9.34
   0   6 -13   25.52    8.83
   0   6 -12   11.35    7.36
   0  -6  12   17.25   37.78
   0   6 -12   11.26    7.46
   0   6 -12   10.93   21.38
   0   6 -12    8.19    9.32
   0   6 -12   19.07    9.94
   0  -6  12    3.52   15.27
   0   6 -12  -13.19   27.53
   0  -6  12    8.06   10.08
   0  -6  12   24.71    9.31
   0  -6  11  120.69   45.29
   0   6 -11   71.10   11.93
   0   6 -11   91.45   31.12
   0   6 -11   82.16   33.87
   0   6 -11   61.64   10.80
   0  -6  11   77.53   22.98
   0   6 -11   67.61   11.49
   0   6 -11   81.09   12.17
   0  -6  11   58.62   10.29
   0  -6  10  186.09   51.80
   0  -6  10  178.27   26.80
   0   6 -10  169.96   37.67
   0   6 -10  160.69   35.88
   0   6 -10  162.80   15.02
   0   6 -10  166.08   15.24
   0  -6  10  161.78   13.40
   0  -6  10  147.72   25.49
   0   6 -10  174.40   16.26
   0  -6   9   28.36   22.32
   0  -6   9    0.04   13.84
   0  -6   9   24.59   13.50
   0   6  -9   37.39   23.04
   0   6  -9   14.37   20.07
   0   6  -8   36.38   20.94
   0  -6   8   30.87   18.72
   0  -6   8   45.98   14.74
   0   6  -8   52.39   23.77
   0   6  -7    7.99   19.00
   0   6  -7    8.44    7.95
   0  -6   7  -14.38   20.84
   0  -6   7    3.78    8.77
   0   6  -7    6.22   16.13
   0   6  -6   81.53   24.03
   0   6  -6  106.93   18.30
   0  -6   6   95.61   16.54
   0  -6   6  105.92   25.85
   0   6  -6  110.10   29.37
   0  -6   5   68.85   22.28
   0  -6   5   71.32   12.31
   0   6  -5   61.27   14.45
   0   6  -5   74.36   20.00
   0  -6   5   66.92   14.27
   0   6  -5   62.60   24.81
   0  -6   4  236.10   21.09
   0  -6   4  214.26   31.03
   0  -6   4  205.24   19.07
   0   6  -4  219.82   24.68
   0   6  -4  202.99   27.42
   0  -6   4  192.89   21.42
   0   6  -4  237.43   35.47
   0  -6   3  283.15   21.42
   0   6  -3  274.57   28.34
   0   6  -3  275.21   28.62
   0  -6   3  287.79   33.15
   0  -6   3  309.77   23.81
   0   6  -3  329.36   35.60
   0  -6   2  179.51   18.74
   0  -6   2  150.40   15.97
   0  -6   2  178.94   14.71
   0   6  -2  145.06   20.44
   0   6  -2  171.59   22.48
   0   6  -2  179.46   17.85
   0   6  -2  173.96   20.85
   0   6  -1   -0.50    8.22
   0   6  -1   -3.26    7.72
   0  -6   1    2.35    4.79
   0  -6   0   65.80   13.01
   0   6   0   73.88   14.83
   0   6   0   68.33   14.11
   0  -6  -1 1925.27   60.68
   0   6   1 1863.37   63.82
   0   6   1 1904.69   63.77
   0  -6  -2  182.56   15.21
   0   6   2  138.23   18.52
   0   6   2  144.47   18.57
   0  -6  -3  453.81   28.67
   0  -6  -3  389.63   26.59
   0   6   3  470.66   33.35
   0   6   3  429.78   31.85
   0   6   3  483.70   29.57
   0   6   4  397.82   30.70
   0   6   4  377.33   31.00
   0  -6  -4  344.68   22.79
   0  -6  -4  352.35   25.52
   0  -6  -4  380.29   28.02
   0   6   4  401.13   28.36
   0  -6  -5  212.24   23.50
   0  -6  -5  217.18   20.76
   0  -6  -5  215.64   17.81
   0  -6  -5  188.51   24.66
   0   6   5  199.93   23.77
   0   6   5  224.95   23.38
   0   6   6    4.49    8.67
   0   6   6   -8.01    8.55
   0  -6  -6   13.94   12.34
   0  -6  -6    1.34    8.09
   0  -6  -6    0.40    4.20
   0  -6  -6   -0.12    8.06
   0   6   7   68.80   15.34
   0  -6  -7   81.31   18.60
   0  -6  -7   70.96   15.09
   0  -6  -7   78.54   17.77
   0  -6  -7   64.63   16.42
   0   6   8  150.75   25.19
   0   6   8  138.84   29.99
   0  -6  -8  159.61   25.09
   0  -6  -8  141.38   20.65
   0  -6  -8  139.92   24.60
   0  -6  -8  125.19   22.10
   0  -6  -9  144.77   24.22
   0  -6  -9  115.06   21.59
   0  -6  -9  160.09   23.35
   0   6   9   87.83   29.85
   0   6   9  125.59   28.69
   0  -6 -10  -12.79   14.97
   0  -6 -10   -6.97   11.08
   0  -6 -10   -4.35   11.83
   0   6  10   22.94   20.19
   0   6  10   -3.94   20.49
   0  -6 -11   -3.09   12.38
   0  -6 -11   22.38   13.17
   0   6  11    8.84   22.57
   0   6  12   46.98    8.03
   0  -6 -12   49.38   18.73
   0  -6 -12   40.09   19.29
   0   6  12   37.39    9.88
   0  -6 -12   65.92   21.76
   0   6  12   52.78   11.92
   0   6  13    2.18    5.41
   0   6  13   13.25   10.36
   0   6  13   -9.44   12.28
   0   6  13   -1.34    9.20
   0  -6 -13  -12.65   18.05
   0  -6 -13   11.43   16.35
   0  -6 -13  -11.53   23.00
   0  -6 -14   33.25   22.53
   0   6  14   45.28   15.01
   0  -6 -14   35.19   20.09
   0   6  14   29.34   12.30
   0   6  14   28.95   16.85
   0   6  14   31.25    9.51
   0  -6 -14   53.98   23.29
   0   6  15   49.70   19.95
   0  -6 -15   63.72   13.78
   0  -6 -15   94.77   25.01
   0   6  15   67.84   18.48
   0  -6 -15   89.37   26.85
   0   6  15  106.25   19.94
   0   6  16   24.90   16.16
   0  -6 -16    1.62    8.96
   0  -6 -16    7.15   15.98
   0   6  16   -3.64   12.90
   0  -6 -16  -13.61   19.63
   0   6  16   -2.24   11.89
   0  -6 -17   18.03   10.72
   0   6  17   10.99   14.80
   0  -6 -17   -3.46   17.29
   0  -6 -17    8.76    9.94
   0  -6 -17   -9.98   15.79
   0   6  17   -4.44   13.18
   0   6  17  -11.99   12.25
   0   6  18   81.04   14.49
   0  -6 -18   51.97   12.03
   0   6  18   74.16   14.19
   0   6  18   54.65   15.21
   0  -6 -18   70.19   13.03
   0  -6 -18   75.24   22.73
   0   6  18   79.53   14.94
   0   6  19   88.10   13.43
   0   6  19   84.61   11.82
   0  -6 -19   70.19   11.94
   0  -6 -19   74.74   12.36
   0   6  19   83.32   15.19
   0   6  19   79.42   11.23
   0  -6 -20    6.08    6.55
   0   6  20   -9.11    4.96
   0   6  20   -2.72    6.73
   0  -6 -20    6.64    6.39
   0   6  20   -2.91    5.48
   0   6  21   18.69    4.71
   0  -6 -21   13.76    5.45
   0   6  21   12.13    3.36
   0   6  21   19.63    6.59
   0  -6 -21   12.66    3.71
   0  -7  19    2.28    3.40
   0   7 -19    3.81    2.73
   0  -7  18    7.02    4.58
   0  -7  18    1.18    4.85
   0   7 -18    2.70    3.95
   0   7 -18   -0.63    4.07
   0   7 -18   11.11    5.01
   0   7 -17   -3.57    5.80
   0  -7  17   -2.21    5.01
   0   7 -17    2.28    4.38
   0   7 -17    1.27    4.88
   0   7 -17    1.75    4.92
   0  -7  17   -2.34    6.37
   0   7 -16    3.52    6.64
   0  -7  16   12.57    6.97
   0   7 -16   18.56    6.76
   0   7 -16   15.35    7.39
   0   7 -16   12.65    8.07
   0   7 -16    1.82    5.62
   0  -7  16    8.88    7.16
   0   7 -15    3.33    6.59
   0  -7  15   -4.09    7.49
   0   7 -15   -0.40    6.85
   0   7 -15   -1.67    7.24
   0   7 -15   -1.08    6.55
   0  -7  15   -1.78    8.37
   0   7 -14    4.29    7.77
   0  -7  14   12.15   12.53
   0   7 -14   13.91    9.23
   0   7 -14   11.04    7.07
   0  -7  14    3.19    7.11
   0   7 -13    7.23    8.99
   0  -7  13   16.53   17.36
   0   7 -13   -2.62    8.39
   0   7 -13   -4.07    7.27
   0  -7  13    3.09    8.22
   0   7 -12   -1.58    9.22
   0   7 -12   18.64    9.99
   0   7 -12    0.87    8.53
   0  -7  12   36.16   16.26
   0   7 -12   24.76    8.77
   0  -7  12   13.63    8.79
   0  -7  11   64.36   52.52
   0   7 -11   32.79   10.32
   0   7 -11   36.88   18.26
   0   7 -11   26.74   10.37
   0   7 -11   34.62   10.38
   0  -7  11   32.38   20.59
   0   7 -11   44.02   20.47
   0   7 -11   24.37    7.62
   0  -7  11   27.06    8.77
   0  -7  10  -17.53   20.89
   0  -7  10    1.75   36.74
   0   7 -10   17.28   24.48
   0   7 -10    0.63    8.07
   0   7 -10    1.33    9.57
   0   7 -10    0.83    8.04
   0  -7  10    6.87   13.39
   0   7 -10   18.68   21.28
   0  -7  10    5.13    7.42
   0   7 -10    4.48    6.52
   0  -7   9  218.70   40.47
   0  -7   9  152.13   49.93
   0   7  -9  168.93   39.01
   0   7  -9  246.45   44.92
   0  -7   9  163.99   24.40
   0  -7   9  177.39   30.91
   0   7  -9  168.83   14.97
   0   7  -9  177.85   16.89
   0   7  -9  179.98   17.42
   0  -7   8  136.25   47.27
   0  -7   8   76.15   27.35
   0   7  -8  130.68   35.76
   0   7  -8   66.04   30.07
   0  -7   8   69.54   18.26
   0  -7   7   -4.06   29.58
   0  -7   7   65.79   27.77
   0   7  -7   28.42   23.51
   0   7  -7   37.23   20.95
   0  -7   7   36.46   13.51
   0  -7   6  167.66   34.53
   0  -7   6  153.39   43.75
   0  -7   6  161.12   22.38
   0   7  -6  140.51   30.88
   0   7  -6  159.38   35.55
   0   7  -5   29.34   20.20
   0  -7   5    7.70    6.15
   0  -7   5    6.90   21.36
   0  -7   5  -15.54   19.44
   0  -7   5    8.64    9.17
   0   7  -5   -1.41   12.90
   0   7  -4   80.69   23.59
   0  -7   4   93.01   14.06
   0  -7   4   91.65   15.37
   0  -7   4   84.04   29.15
   0  -7   4   83.09   24.31
   0  -7   4   75.29   15.16
   0   7  -4   93.91   22.93
   0  -7   3  289.28   25.32
   0  -7   3  217.74   32.15
   0  -7   3  244.58   37.80
   0   7  -3  253.98   30.49
   0  -7   3  283.50   22.61
   0   7  -3  237.18   28.47
   0  -7   2   26.82    7.31
   0   7  -2   29.04   14.41
   0  -7   2   37.59    7.62
   0  -7   2   27.53   10.13
   0  -7   2   27.17   18.04
   0  -7   2   30.03   14.16
   0   7  -1  196.86   25.41
   0  -7   1  229.55   19.37
   0  -7   1  218.41   22.22
   0  -7   1  241.54   29.84
   0   7   0   38.85   13.62
   0  -7   0   26.04    8.31
   0  -7   0   37.69   13.39
   0  -7  -1  452.95   32.31
   0   7   1  410.28   33.34
   0   7   1  416.01   33.38
   0   7   2  163.29   22.39
   0   7   2  172.97   21.89
   0  -7  -3   62.07   11.66
   0   7   3   63.21   14.72
   0   7   3   82.01   17.14
   0  -7  -3   66.13   13.91
   0   7   4  326.31   31.53
   0   7   4  369.74   32.37
   0  -7  -4  352.54   28.10
   0  -7  -4  355.04   27.05
   0   7   5  120.74   21.39
   0  -7  -5  148.12   18.75
   0  -7  -5  162.63   20.85
   0  -7  -5  122.78   21.36
   0  -7  -5  140.44   15.27
   0   7   6   89.44   19.15
   0  -7  -6  107.82   17.97
   0  -7  -6  123.07   22.73
   0  -7  -6  118.60   13.81
   0  -7  -7    3.03   10.71
   0   7   7   -4.63   11.57
   0  -7  -7    3.39    9.84
   0  -7  -7    4.19   11.42
   0  -7  -8   12.17   12.94
   0   7   8   14.38   12.92
   0  -7  -8    2.11   10.75
   0  -7  -9   95.09   23.94
   0   7   9  120.43   28.41
   0  -7  -9  100.15   21.32
   0  -7  -9   94.91   19.90
   0   7  10   46.52   23.47
   0  -7 -10   35.32   16.36
   0  -7 -10   32.13   13.01
   0  -7 -11  161.12   28.86
   0  -7 -11  134.80   24.29
   0   7  11  158.87   20.44
   0   7  11  163.72   15.04
   0   7  11  153.06   12.21
   0   7  11  137.41   16.05
   0   7  11  155.03   37.57
   0   7  12  162.52   17.43
   0  -7 -12  122.67   23.77
   0  -7 -12  130.54   27.20
   0   7  12  136.28   22.10
   0  -7 -12  128.81   26.17
   0   7  12  144.86   12.33
   0   7  12  100.81   15.56
   0   7  13   -1.40    9.21
   0   7  13   -5.41    6.25
   0   7  13    0.97   14.90
   0   7  13    4.03    9.19
   0  -7 -13  -11.89   23.62
   0  -7 -13   17.23   15.22
   0  -7 -13  -23.64   18.93
   0  -7 -14   46.37   20.63
   0   7  14   45.52   19.22
   0  -7 -14   14.91    8.73
   0  -7 -14   16.74   15.32
   0   7  14   29.43   10.44
   0   7  14   15.52   10.94
   0  -7 -15    8.08   16.68
   0   7  15  -15.26   15.80
   0   7  15  -13.56   14.33
   0  -7 -15    6.43    8.56
   0  -7 -15   10.63   15.27
   0   7  15   -2.98    8.64
   0   7  15    3.55   11.54
   0  -7 -16   70.64   25.25
   0  -7 -16   41.83   11.34
   0   7  16   40.01   13.05
   0  -7 -16   29.21   17.84
   0   7  16   37.74   16.42
   0   7  16   31.29   14.73
   0   7  17   12.41   10.94
   0  -7 -17   13.93    8.09
   0   7  17   22.06   14.03
   0  -7 -17   11.14    8.43
   0  -7 -17   27.55   17.42
   0   7  17   31.12   11.50
   0  -7 -18    6.97    7.88
   0   7  18    1.67    6.44
   0   7  18    4.43    9.02
   0  -7 -18   -5.65    7.65
   0   7  18    4.13   10.01
   0   7  19    5.50    5.88
   0   7  19   -3.89    8.71
   0  -7 -19   -2.49    7.23
   0   7  19    9.95    6.13
   0  -7 -19    5.29    6.03
   0  -7 -20    5.72    4.72
   0   7  20   -2.56    6.66
   0  -7 -20    3.23    5.28
   0   7  20   -4.47    4.02
   0   7  20    8.51    6.53
   0   7  20   -2.76    3.77
   0   7  21   -2.96    4.66
   0  -7 -21   -2.49    2.72
   0  -7 -21   -0.47    3.61
   0  -8  18   24.37    5.10
   0   8 -18   11.77    3.54
   0   8 -17    4.04    4.60
   0  -8  17   -3.70    3.75
   0  -8  17   -6.73    5.50
   0   8 -17  -15.48    2.98
   0   8 -17    0.61    4.84
   0   8 -16   16.88    6.18
   0  -8  16   13.71    5.48
   0  -8  16   20.85    7.56
   0   8 -16    8.41    6.01
   0   8 -16   23.64    5.95
   0   8 -16   23.23    6.92
   0   8 -16   11.48    5.59
   0   8 -15    6.44    7.50
   0  -8  15    9.26    6.11
   0  -8  15   -6.20    8.16
   0   8 -15   10.88    6.94
   0   8 -15    9.35    6.53
   0   8 -15   17.58    8.10
   0   8 -15    5.95    6.41
   0   8 -14    1.57    7.09
   0   8 -14    1.59    6.57
   0  -8  14    6.64    6.71
   0   8 -14   14.14    7.88
   0   8 -14   17.87    7.14
   0   8 -14   20.54    8.11
   0   8 -13    7.88    8.45
   0   8 -13   18.83    7.87
   0   8 -13   15.85    9.86
   0   8 -13   10.33    7.47
   0  -8  13   31.49   16.40
   0  -8  13   22.32    8.75
   0   8 -13   20.74    9.05
   0   8 -12   13.95    8.62
   0   8 -12   11.86    9.79
   0   8 -12   10.49    8.45
   0   8 -12    6.67    7.30
   0  -8  12   34.13   21.82
   0  -8  12   12.49    7.75
   0   8 -12   10.48    8.96
   0   8 -11   14.22    9.81
   0   8 -11    2.24    8.65
   0   8 -11   14.45    9.74
   0   8 -11   24.11    8.81
   0  -8  11   38.83   17.69
   0  -8  11   24.23    8.99
   0   8 -11    8.22    9.32
   0  -8  10  -13.61   16.35
   0   8 -10    6.51   21.51
   0   8 -10    1.93    9.64
   0   8 -10  -12.61   10.00
   0   8 -10   16.27   10.38
   0   8 -10   12.07    8.78
   0   8 -10    7.09    7.63
   0  -8  10    8.07   15.12
   0   8 -10    5.18    9.92
   0  -8  10    6.92    8.22
   0  -8   9   51.14   44.22
   0   8  -9    6.31   19.48
   0   8  -9   20.11   11.90
   0   8  -9    1.25    8.39
   0   8  -9   -1.20    9.02
   0  -8   9   10.34   13.82
   0  -8   9   31.55   19.94
   0   8  -9    6.38    6.24
   0   8  -9    3.22    6.55
   0   8  -9    4.33    8.24
   0   8  -9    8.78    8.01
   0   8  -8   15.10    8.59
   0   8  -8    2.78   23.99
   0   8  -8   11.36    9.96
   0   8  -8   19.03   10.41
   0  -8   8   18.41   12.40
   0   8  -8   17.21    6.89
   0   8  -8   13.83    6.75
   0   8  -8   19.74   10.08
   0   8  -8   17.98    8.00
   0  -8   8   35.48   42.56
   0  -8   8   14.99   21.45
   0  -8   7   58.58   25.00
   0  -8   7   81.74   38.80
   0   8  -7   82.70   32.13
   0   8  -7   95.06   13.26
   0  -8   7   66.20   18.08
   0   8  -7   80.31   11.39
   0   8  -7   68.37    9.92
   0   8  -7  124.24   16.26
   0   8  -7   67.89   11.32
   0   8  -6   25.93   22.00
   0  -8   6   19.11   11.85
   0  -8   6    3.02   21.12
   0  -8   6   41.00   30.42
   0   8  -5   39.22   16.46
   0  -8   5   55.61   16.05
   0  -8   5   75.72   27.13
   0  -8   5   51.06   22.43
   0  -8   4    6.98    6.73
   0   8  -4   -3.77   14.23
   0  -8   4    9.70   10.71
   0  -8   4   -3.18   19.40
   0  -8   4   25.34   19.71
   0  -8   4    2.98    8.81
   0  -8   3   35.99    9.93
   0   8  -3   29.59   15.60
   0  -8   3   21.35   18.30
   0  -8   3   37.93   11.99
   0  -8   3   32.91   21.02
   0  -8   2   83.97   13.46
   0   8  -2   92.64   21.87
   0  -8   2   79.69   15.71
   0  -8   2   63.43   22.24
   0  -8   2   66.92   21.38
   0  -8   1  768.42   36.56
   0   8  -1  630.32   47.62
   0  -8   1  739.80   53.14
   0  -8   1  652.87   40.10
   0  -8   1  585.19   48.16
   0  -8   0  209.18   21.18
   0   8   0  165.56   24.07
   0  -8  -1  812.39   43.51
   0   8   1  941.94   54.53
   0   8   2 1187.18   62.01
   0   8   2 1280.11   63.04
   0   8   3   12.95    9.73
   0   8   3    7.64   10.76
   0  -8  -3   -4.26    7.80
   0  -8  -4  162.86   20.86
   0   8   4  135.11   22.12
   0   8   4  168.86   24.88
   0  -8  -4  145.25   23.85
   0  -8  -5    9.24    7.72
   0  -8  -5   19.43   13.21
   0  -8  -5   11.75    7.22
   0   8   5    6.80   11.48
   0  -8  -6   14.69   11.40
   0   8   6   14.54   13.02
   0  -8  -7  100.67   20.96
   0  -8  -7  134.38   25.24
   0   8   7  147.43   27.13
   0  -8  -8   31.60   16.80
   0  -8  -8    1.19   13.16
   0   8   8    8.29   13.25
   0  -8  -9   65.72   19.11
   0  -8  -9   47.40   19.77
   0  -8  -9   40.80   19.34
   0   8   9   75.67   25.84
   0  -8 -10   -8.11   10.63
   0  -8 -10    6.72   14.66
   0   8  10    4.56    6.99
   0   8  10   -1.93    6.35
   0   8  10    8.01    7.29
   0   8  10  -26.65   16.47
   0   8  10   11.04    9.25
   0   8  10   11.23    7.40
   0  -8 -11   -7.50   13.96
   0   8  11    1.50   22.93
   0   8  11    1.84    7.85
   0   8  11    1.46    6.79
   0   8  11    5.42    7.17
   0  -8 -11   17.99   16.47
   0  -8 -11    3.20   16.29
   0   8  11    3.44    8.72
   0   8  11    1.72    9.08
   0  -8 -12   84.60   23.72
   0   8  12   -4.24   20.13
   0   8  12   34.78   10.74
   0   8  12   59.49   10.01
   0   8  12   75.47   13.25
   0  -8 -12   59.79   19.35
   0  -8 -12   31.83   18.16
   0   8  12   40.18   11.12
   0   8  12   50.11   14.73
   0   8  13   67.35   18.53
   0   8  13   58.60   12.70
   0   8  13   82.23   10.93
   0   8  13   82.82   15.26
   0  -8 -13   93.56   26.76
   0  -8 -13   68.60   24.27
   0   8  13   49.29   11.56
   0   8  14   17.05   15.03
   0   8  14    2.65   11.27
   0   8  14    6.14   10.52
   0  -8 -14   24.85   19.48
   0  -8 -14   13.44   15.82
   0   8  14    6.47   11.25
   0   8  15   87.49   22.29
   0  -8 -15  107.61   27.90
   0   8  15  112.32   19.07
   0   8  15  129.11   15.72
   0  -8 -15  132.10   31.21
   0   8  15  126.82   19.44
   0   8  16    6.07   14.71
   0  -8 -16   12.96   15.62
   0   8  16   15.42   13.03
   0   8  16   25.74    8.66
   0   8  16    6.29   10.07
   0  -8 -16   -0.94    7.38
   0  -8 -16   16.05   17.97
   0  -8 -17   21.69   16.81
   0  -8 -17   10.44    7.84
   0   8  17    4.70   11.37
   0  -8 -17    4.28    6.76
   0   8  17   12.15    8.45
   0   8  18   -3.91    9.24
   0  -8 -18    4.46    6.93
   0  -8 -18   21.36    8.24
   0   8  18    4.71    6.77
   0   8  18   -4.85    6.43
   0   8  19   -4.74    6.99
   0   8  19    8.19    5.16
   0  -8 -19   18.05    7.48
   0   8  19   11.15    8.17
   0   8  19   17.60    6.02
   0  -8 -20   20.92    5.37
   0   8  20   18.02    4.14
   0   8  20   22.09    6.65
   0   9 -17   23.80    4.62
   0  -9  17   13.33    4.32
   0  -9  16    6.32    5.52
   0   9 -16   -0.86    4.35
   0  -9  16   -1.43    3.75
   0   9 -15   20.57    6.82
   0  -9  15   17.32    7.29
   0  -9  15   20.53    5.63
   0   9 -15   13.12    6.25
   0   9 -15    8.36    6.53
   0   9 -15    8.87    5.11
   0   9 -14    0.82    7.00
   0  -9  14   -1.07    6.05
   0  -9  14   -4.95    7.75
   0   9 -14   13.13    7.79
   0   9 -14   -1.04    5.65
   0   9 -14    0.99    6.13
   0  -9  13   28.72    7.97
   0   9 -13   27.45    9.06
   0   9 -13   24.31    9.70
   0   9 -13   25.95    8.80
   0   9 -13   29.37    9.31
   0   9 -13   16.80    7.44
   0   9 -12   -0.58    7.04
   0   9 -12    9.28    8.91
   0  -9  12   -0.24    6.70
   0  -9  12    5.65   13.54
   0   9 -12   -0.54    7.85
   0   9 -12    5.80    9.22
   0   9 -12   11.55    8.13
   0   9 -11   16.74   10.60
   0   9 -11   14.52    8.66
   0  -9  11   -4.93   15.49
   0  -9  11    2.00    7.33
   0   9 -11    0.66    8.19
   0   9 -11    4.06    7.29
   0   9 -11   -3.48    8.77
   0   9 -10   17.37    8.90
   0   9 -10   19.72   11.42
   0   9 -10   10.04    6.06
   0  -9  10   20.27    7.49
   0   9 -10   14.50    9.33
   0   9 -10   23.26    7.53
   0  -9  10   29.48   19.42
   0   9 -10   16.01    8.41
   0   9  -9  191.23   18.26
   0  -9   9  241.93   38.70
   0   9  -9  148.25   10.86
   0   9  -9  184.23   20.75
   0   9  -9  245.45   16.20
   0   9  -9  171.37   20.12
   0   9  -9  194.22   18.15
   0  -9   9  222.86   37.78
   0  -9   8  197.92   35.40
   0  -9   8  175.25   29.36
   0  -9   8  194.11   42.10
   0  -9   8  220.20   50.69
   0   9  -8  129.41   10.47
   0   9  -8  196.45   18.93
   0   9  -8  229.12   21.57
   0   9  -8  204.47   14.60
   0   9  -8  169.07   16.19
   0   9  -8  190.94   17.49
   0   9  -8  220.60   46.07
   0   9  -8  168.63   20.47
   0   9  -8  181.68   16.74
   0  -9   7   17.88   12.78
   0  -9   7   37.93   34.07
   0  -9   7    2.85   21.31
   0   9  -7   10.16    5.29
   0   9  -7   20.87   10.14
   0   9  -7    7.33    8.33
   0   9  -7    9.10    7.30
   0   9  -7   22.45   10.78
   0   9  -7    1.48    6.62
   0   9  -7   -8.88   20.85
   0   9  -7   10.54   11.44
   0   9  -7   25.84    8.95
   0   9  -7   14.10   10.58
   0  -9   6   85.82   19.76
   0  -9   6   64.44   27.53
   0  -9   6   95.25   30.88
   0   9  -6   67.05    7.89
   0   9  -6   95.28   13.78
   0   9  -6   94.60   12.96
   0   9  -6   92.84   13.68
   0   9  -6   93.15   10.40
   0   9  -6   82.49   10.98
   0   9  -6   83.21   15.24
   0   9  -6   84.33   27.12
   0   9  -6  104.77   11.90
   0   9  -6  134.08   18.34
   0  -9   5   69.71   17.41
   0  -9   5   88.89   30.50
   0  -9   5  110.99   35.19
   0   9  -5  167.02   14.73
   0   9  -5   99.88   10.48
   0   9  -5   93.61   13.02
   0   9  -5   91.00   12.19
   0   9  -5  109.07   31.58
   0   9  -5  159.77   17.33
   0   9  -5  114.45   13.60
   0   9  -5  121.00   13.75
   0  -9   4    6.71   10.75
   0   9  -4    1.92   18.81
   0  -9   4   13.68   19.00
   0  -9   4   22.17   20.37
   0  -9   3   51.79   15.34
   0   9  -3   59.33   24.26
   0  -9   3   29.68   16.92
   0  -9   3   57.47   14.02
   0  -9   3   65.82   24.10
   0   9  -2  173.90   30.12
   0  -9   2  175.43   20.58
   0  -9   2  161.88   30.25
   0  -9   2  188.06   24.23
   0  -9   2  191.52   29.45
   0  -9   1  242.15   22.18
   0   9  -1  234.33   32.93
   0  -9   1  249.32   23.23
   0  -9   1  207.17   32.64
   0  -9   1  217.09   25.13
   0  -9   0  531.85   38.42
   0  -9   0  525.43   45.83
   0  -9   0  628.70   36.87
   0   9   0  556.28   47.67
   0  -9  -1    2.51   12.95
   0  -9  -1    4.38    7.25
   0   9   1    0.87   11.23
   0  -9  -2    4.99    9.76
   0  -9  -2   11.42    9.34
   0   9   2    0.84   12.18
   0  -9  -2   -3.39    9.01
   0   9   3   17.30   12.56
   0   9   3  -11.85   12.85
   0  -9  -3   -1.31   11.60
   0  -9  -4  196.01   22.18
   0  -9  -4  218.68   30.35
   0   9   4  230.96   31.10
   0   9   4  181.06   27.42
   0  -9  -5  317.73   36.42
   0   9   5  279.35   34.57
   0  -9  -6   58.33   20.19
   0   9   6   58.70   18.79
   0  -9  -7   15.01   13.48
   0   9   7   28.30   18.31
   0   9   8   22.08   17.57
   0  -9  -8   17.84   13.80
   0  -9  -8   25.15   17.41
   0   9   8   18.43    8.46
   0   9   8    8.95    5.82
   0   9   8   17.12    7.49
   0   9   8    3.74    6.77
   0   9   9  181.88   16.92
   0   9   9  237.43   41.44
   0   9   9  235.35   17.58
   0   9   9  224.32   16.57
   0   9   9  178.34   14.54
   0   9   9  210.96   15.10
   0  -9  -9  216.74   32.28
   0   9   9  219.68   18.30
   0  -9 -10  242.42   35.67
   0   9  10  343.98   20.44
   0   9  10  237.29   19.92
   0   9  10  216.02   18.10
   0   9  10  221.33   16.57
   0  -9 -10  216.23   35.71
   0   9  10  234.05   20.44
   0   9  10  230.77   43.85
   0   9  11   57.08   30.37
   0   9  11   41.55   10.88
   0   9  11   36.48    8.91
   0   9  11   48.13   12.62
   0  -9 -11   47.30   20.00
   0  -9 -11   65.02   21.66
   0   9  12   66.70   15.68
   0   9  12   55.73   13.02
   0   9  12   62.47   10.30
   0   9  12   47.43   13.66
   0  -9 -12   77.08   25.63
   0  -9 -12   87.73   25.20
   0   9  13    4.56   13.29
   0   9  13    1.21    6.87
   0   9  13   11.93   10.29
   0   9  13   -5.55    9.63
   0  -9 -13   -6.04   17.11
   0  -9 -13  -16.36   18.74
   0   9  14   -2.00   13.46
   0   9  14  -13.53   10.46
   0   9  14   -6.16   10.74
   0  -9 -14    8.23   14.75
   0  -9 -14   24.94   20.28
   0   9  15   38.25   16.38
   0   9  15   63.37   12.01
   0   9  15   47.58   12.73
   0   9  15   62.46   14.54
   0  -9 -15   74.40   24.94
   0  -9 -15   58.75   20.17
   0   9  16   18.96   13.53
   0   9  16    5.52    7.01
   0   9  16   18.61   10.33
   0   9  16   15.46    8.10
   0  -9 -16  -21.65   18.13
   0   9  16   14.07   14.52
   0   9  17   30.94   13.20
   0  -9 -17   32.06    9.00
   0   9  17   40.94    7.79
   0   9  17   28.30   10.05
   0   9  17   33.94   12.79
   0   9  17   18.14    9.74
   0   9  18    7.64    8.71
   0  -9 -18    4.71    6.23
   0   9  18    0.29    8.67
   0   9  18   16.69    7.17
   0   9  19   -2.83    5.37
   0   9  19    0.97    4.14
   0  -9 -19  -13.26    5.58
   0   9  20    1.60    2.90
   0 -10  16   30.94    5.55
   0  10 -16   23.87    4.55
   0 -10  15   41.50    7.36
   0  10 -15   35.01    6.21
   0  10 -15   25.09    6.20
   0 -10  14    9.86    6.34
   0  10 -14   13.15    6.32
   0  10 -14    3.59    4.44
   0  10 -14   14.27    7.02
   0  10 -13   24.86    8.55
   0  10 -13   20.41    7.58
   0 -10  13   30.68    7.09
   0  10 -13   30.50    8.61
   0  10 -13   17.77    6.67
   0  10 -12    3.76    7.64
   0  10 -12    7.88    6.69
   0  10 -12   13.35    8.73
   0  10 -12    0.47    6.68
   0 -10  12    7.12    6.36
   0  10 -11    0.35    8.96
   0  10 -11    4.28    8.59
   0  10 -11    5.32    7.59
   0 -10  11   -2.39   16.18
   0  10 -11   -4.38    6.96
   0 -10  11    0.39    7.55
   0  10 -10   -1.50    4.63
   0  10 -10    3.69   10.48
   0  10 -10    8.72    8.58
   0  10 -10   -0.86    8.78
   0 -10  10  -15.38   18.71
   0  10 -10    1.38    7.05
   0 -10  10    2.97    6.61
   0  10  -9   60.34   14.39
   0 -10   9   79.82   25.87
   0  10  -9   47.97   10.77
   0  10  -9   73.50   10.40
   0  10  -9   52.97    7.67
   0  10  -9   42.01   12.21
   0  10  -9   39.95   10.30
   0  10  -8   -3.04    5.00
   0  10  -8    6.83   13.68
   0 -10   8    2.39   11.51
   0 -10   8  -25.34   20.66
   0  10  -8   10.36    8.44
   0  10  -8    2.75    7.44
   0  10  -8    2.94    9.96
   0  10  -8    6.66    8.10
   0  10  -7   23.98   11.95
   0  10  -7    8.62    7.53
   0  10  -7   19.87    8.27
   0  10  -7   22.71   11.18
   0 -10   7    0.09   10.95
   0  10  -7    9.56    5.59
   0  10  -7    8.89    8.36
   0  10  -7    3.37   10.36
   0  10  -7   10.40   20.05
   0 -10   6   24.12   14.71
   0 -10   6   11.85   21.68
   0 -10   6   11.58   23.05
   0  10  -6   23.44    6.62
   0  10  -6   13.41    9.03
   0  10  -6    5.31    7.35
   0  10  -6    9.65    9.66
   0  10  -6   19.45    8.75
   0  10  -6   15.31    7.26
   0  10  -6   15.55   22.37
   0  10  -6   21.32   12.40
   0  10  -6   44.92   14.49
   0 -10   5   65.51   17.11
   0 -10   5   87.91   32.13
   0 -10   5   41.32   23.18
   0  10  -5   45.48    7.31
   0  10  -5   51.65   11.18
   0  10  -5   87.32   16.43
   0  10  -5   74.10   10.48
   0  10  -5   39.78   10.73
   0  10  -5   47.45    9.46
   0  10  -5   59.43   13.99
   0  10  -5   54.76   27.28
   0  10  -5   60.29   10.91
   0  10  -5   60.69    6.93
   0 -10   4   -5.66    9.46
   0 -10   4   25.02   24.79
   0  10  -4   -0.16    5.90
   0  10  -4    7.55    7.62
   0  10  -4   -7.05    7.64
   0  10  -4    4.06   10.83
   0  10  -4   -2.06    7.66
   0  10  -4   -7.84    8.93
   0  10  -4   -8.77    8.38
   0  10  -4    6.14   18.82
   0  10  -4   -0.33    8.91
   0  10  -4   13.47    6.20
   0 -10   3    6.57    9.62
   0 -10   3   -5.50    9.89
   0 -10   3    3.25   18.96
   0  10  -3    4.54    5.39
   0  10  -3   21.54    8.29
   0  10  -3   21.05    8.51
   0  10  -3   25.33   11.45
   0  10  -3   11.96    9.39
   0  10  -3    7.50    7.70
   0  10  -3    9.33    7.53
   0  10  -3   19.30   20.52
   0  10  -3   13.45   10.42
   0  10  -3   14.30    6.04
   0 -10   2   44.24   14.14
   0 -10   2   52.12   20.45
   0 -10   2   51.85   13.15
   0  10  -2   36.86    6.63
   0  10  -2   54.01    8.61
   0  10  -2   52.22    9.26
   0  10  -2   72.30   14.00
   0  10  -2   55.72    7.72
   0  10  -2   54.41   10.14
   0  10  -2   58.43   24.82
   0  10  -2   65.41   11.59
   0  10  -1    8.98    5.62
   0  10  -1    6.32   18.19
   0  10  -1   16.96    6.74
   0  10  -1    5.55    8.22
   0  10  -1   11.50    8.81
   0 -10   1   13.54   10.26
   0 -10   1   11.56   16.42
   0 -10   0  121.16   26.94
   0 -10   0  146.12   21.50
   0 -10   0  154.73   21.40
   0  10   0  158.31   28.10
   0  10   1   49.18   18.16
   0 -10  -1   78.86   17.04
   0 -10  -1   58.72   14.10
   0 -10  -2 1108.02   56.76
   0  10   2 1136.98   68.43
   0 -10  -3  177.62   25.15
   0  10   3  197.57   30.71
   0  10   4  124.37   12.01
   0  10   4  105.38   10.61
   0  10   4  109.30   25.98
   0 -10  -4   64.14   13.94
   0  10   5  116.71    9.88
   0  10   5  144.39   11.95
   0  10   5  109.89   12.75
   0  10   5  159.55   12.67
   0  10   5  110.89   11.71
   0  10   5  107.85   11.02
   0  10   5  115.51   10.59
   0  10   5  100.64   12.33
   0  10   5  136.19   27.14
   0 -10  -5   87.64   20.63
   0  10   6  144.86   11.83
   0  10   6  114.23   13.63
   0  10   6  138.64   12.46
   0  10   6  169.70   16.09
   0  10   6  106.22   11.00
   0  10   6  124.28   12.76
   0  10   6  119.20   13.87
   0  10   6  119.51   11.77
   0  10   6  108.06   25.63
   0 -10  -6  140.63   26.52
   0  10   7   42.81    8.47
   0  10   7   31.20    7.89
   0  10   7   22.98    9.01
   0  10   7   43.27   17.57
   0  10   7   42.47   10.11
   0  10   7   32.54    8.12
   0  10   7   23.60    6.00
   0  10   7   21.99    6.40
   0  10   7   37.80   12.15
   0 -10  -7   30.78   15.45
   0 -10  -7   30.82   17.40
   0  10   8   32.08    7.72
   0 -10  -8   -1.70   15.46
   0  10   8   33.38    7.91
   0  10   8   22.30    7.90
   0  10   8   19.36    7.12
   0  10   8   24.94    9.92
   0  10   8   26.08    9.37
   0  10   8   24.14   20.12
   0 -10  -8   29.47   16.66
   0  10   8   21.46    7.56
   0  10   8   28.41    9.09
   0 -10  -9  114.47   25.56
   0  10   9   97.04   11.94
   0  10   9  121.30   12.44
   0  10   9  117.77   14.60
   0  10   9  114.15   12.50
   0  10   9  171.24   16.09
   0  10   9  144.74   32.30
   0  10   9  107.04   14.49
   0 -10  -9  133.75   29.06
   0  10  10   63.65   13.87
   0  10  10   71.95   13.23
   0  10  10   97.97   13.34
   0  10  10   62.36   10.59
   0  10  10   64.80   11.54
   0  10  10   79.01   12.54
   0  10  10   70.91   10.57
   0 -10 -10   77.63   23.70
   0 -10 -10   50.56   18.50
   0  10  11   12.40    8.21
   0  10  11   12.84    8.11
   0  10  11   15.64    9.51
   0  10  11   13.72    9.00
   0  10  11    9.43    8.75
   0 -10 -11   21.20   16.46
   0 -10 -11   15.82   17.70
   0  10  12   34.16   11.43
   0  10  12   21.42    8.83
   0  10  12   34.61   10.25
   0 -10 -12   42.66   20.68
   0  10  12   10.52    9.76
   0 -10 -12    3.14   18.74
   0  10  12   39.44   13.58
   0  10  13  129.68   17.85
   0  10  13  138.44   16.76
   0  10  13  171.72   15.05
   0 -10 -13  166.50   31.67
   0  10  13  161.91   22.13
   0 -10 -13  171.01   30.71
   0  10  13  169.37   22.28
   0  10  14   10.03    9.87
   0  10  14    3.97   10.09
   0 -10 -14   15.18   17.77
   0  10  14    9.84   12.24
   0 -10 -14   -2.91   15.57
   0  10  14    3.32   12.07
   0  10  15   84.49   17.97
   0  10  15  144.23   21.43
   0 -10 -15   98.94   25.13
   0  10  15  132.77   15.73
   0  10  15  129.67   16.73
   0 -10 -16    5.54    6.32
   0  10  16    0.04    9.86
   0  10  16   17.40    7.83
   0  10  16    6.10    7.64
   0  10  16   20.63   11.07
   0 -10 -17   11.55    5.98
   0  10  17    5.26    6.56
   0  10  17    6.30    8.95
   0 -10 -18    5.30    4.45
   0  10  18    6.44    6.17
   0  10  18   -2.21    4.74
   0  10  19    4.10    3.21
   0  11 -15    2.32    3.35
   0 -11  15   -0.12    3.42
   0 -11  14    3.12    4.38
   0  11 -14    3.87    4.59
   0  11 -14   -1.11    4.48
   0 -11  13    6.26    5.68
   0  11 -13   -1.61    5.58
   0  11 -13   -3.02    4.43
   0  11 -13    3.29    5.16
   0  11 -12   -8.92    7.08
   0  11 -12    6.10    5.94
   0  11 -12    1.73    6.67
   0  11 -11  -10.74    7.27
   0  11 -11   -4.12    6.74
   0  11 -11    4.12    8.74
   0  11 -10    0.70    6.85
   0  11 -10   19.62    9.28
   0  11 -10    2.61    4.60
   0  11 -10    8.36    8.49
   0  11  -9   14.76    9.68
   0 -11   9   43.78   21.32
   0  11  -9   19.54    9.56
   0  11  -9   31.30   10.62
   0  11  -9   11.39    5.37
   0  11  -9   27.61    8.10
   0  11  -8  103.12   18.37
   0 -11   8  102.84   26.72
   0  11  -8  104.49   16.02
   0  11  -8   92.80   13.56
   0  11  -8   65.02    7.93
   0  11  -8  112.30   12.58
   0  11  -7   41.31    7.80
   0  11  -7   51.27   14.40
   0  11  -7   36.89   10.73
   0  11  -7   43.06   14.55
   0 -11   7   55.00   22.54
   0 -11   7   43.60   14.22
   0  11  -7   52.16    9.99
   0  11  -6   49.14    8.15
   0  11  -6   54.33    9.96
   0  11  -6   56.97   12.44
   0 -11   6   52.20   16.16
   0  11  -6   46.32   11.21
   0  11  -6   40.20   13.82
   0  11  -6   61.10   14.36
   0  11  -5   29.76    7.39
   0  11  -5   16.49    6.18
   0  11  -5   15.24    7.33
   0  11  -5   30.95    9.75
   0 -11   5   11.11    9.89
   0  11  -5   36.94   13.61
   0  11  -5   19.17    8.08
   0  11  -5   35.13   11.96
   0  11  -4    4.17    9.32
   0 -11   4    6.91   21.13
   0  11  -4    9.32    6.32
   0  11  -4   -3.52   11.59
   0  11  -4   11.90    8.45
   0  11  -4   14.04    8.71
   0 -11   4    5.09   10.10
   0  11  -4   18.07   12.73
   0  11  -4    6.28    7.61
   0  11  -4  -27.70   27.01
   0  11  -4   16.40   10.28
   0  11  -4   18.12    9.26
   0  11  -4    7.89    6.40
   0  11  -3   29.79    8.42
   0 -11   3   14.07   18.89
   0  11  -3   40.43    7.58
   0  11  -3   43.80   13.75
   0  11  -3   30.64    9.38
   0  11  -3   29.25    8.92
   0 -11   3   40.70   14.18
   0  11  -3   45.24   12.42
   0  11  -3   31.47   18.57
   0  11  -3   20.71    7.98
   0  11  -3   38.45   10.40
   0  11  -3   49.86    9.95
   0  11  -3   22.26    7.53
   0  11  -2    9.50    7.00
   0 -11   2   39.55   22.64
   0 -11   2    8.14    9.41
   0  11  -2   15.68    6.43
   0  11  -2   10.66   11.03
   0  11  -2   18.70    9.12
   0  11  -2   12.95    8.65
   0 -11   2    6.45    9.88
   0  11  -2   16.16   10.67
   0  11  -2   24.03   21.82
   0  11  -2   16.48    9.16
   0  11  -2   20.26    7.01
   0  11  -2   17.45    8.12
   0  11  -2    9.67   10.01
   0  11  -1   39.96    9.49
   0  11  -1   17.17    7.36
   0  11  -1   22.65    9.62
   0  11  -1   14.17    6.46
   0  11  -1   37.04    8.10
   0  11  -1   54.80   13.83
   0 -11   1   24.81   13.64
   0 -11   1   27.28   13.32
   0  11  -1   21.85    9.90
   0  11  -1    9.41   16.27
   0  11  -1   27.57    7.54
   0  11  -1   25.83    6.59
   0  11  -1   24.87    9.06
   0  11   0   67.83    8.46
   0  11   0   83.69   10.44
   0  11   0   86.26   14.73
   0  11   0   73.10    9.90
   0  11   0   79.35   13.22
   0  11   0   53.46   19.30
   0 -11   0   72.09   18.69
   0  11   0   55.06   11.01
   0  11   0   45.23    7.93
   0  11   0   65.74    9.60
   0  11   0   65.48   10.94
   0  11   1    9.27    7.12
   0  11   1   11.45    6.60
   0  11   1    3.22    6.12
   0  11   1    4.65    9.37
   0  11   1    1.82    5.72
   0  11   1   -8.45   14.46
   0 -11  -1   -6.50   11.63
   0  11   1    8.57    7.97
   0  11   1    4.78    5.20
   0  11   1    2.70    5.91
   0  11   1   10.67    7.37
   0  11   2    3.09    8.36
   0 -11  -2   -9.13   12.62
   0  11   2  -10.56   15.64
   0  11   2   -0.07    6.06
   0  11   2   -2.13    8.61
   0  11   2    5.21    5.96
   0  11   2   -5.69    6.87
   0  11   2    0.78    5.39
   0  11   2   -3.33    6.75
   0 -11  -2   -4.33    9.54
   0  11   2    2.61    7.01
   0  11   2   14.73    7.19
   0 -11  -3   -3.63   11.83
   0  11   3    7.54   16.83
   0  11   3    3.17    7.95
   0  11   3    4.21    7.19
   0  11   3    7.37    6.49
   0  11   3   -0.60    5.10
   0  11   3   -7.18    8.91
   0  11   3    6.78    5.46
   0  11   3    2.66    5.64
   0  11   3    3.46    7.23
   0  11   3    5.11    6.06
   0  11   3    2.31    6.04
   0  11   3    1.14    8.23
   0 -11  -4    7.99   10.56
   0  11   4   14.19    9.36
   0  11   4   13.88    7.06
   0  11   4    3.66    6.44
   0  11   4   14.09    7.63
   0  11   4   13.95    6.87
   0  11   4   10.92    5.46
   0  11   4    8.54    5.70
   0  11   4    2.81    7.23
   0  11   4    6.53    6.81
   0  11   4    6.84    7.48
   0 -11  -5  120.89   23.14
   0  11   5  179.24   33.87
   0  11   5  132.02   15.70
   0  11   5  116.70   13.66
   0  11   5  107.59   12.23
   0  11   5  104.04   11.51
   0  11   5   74.30   12.37
   0  11   5   89.90    9.92
   0  11   5  114.41   10.65
   0  11   5  133.55   13.49
   0  11   5  148.10   13.11
   0  11   5   93.62   12.78
   0  11   5   63.86   10.11
   0 -11  -6  -19.82   15.16
   0  11   6   -8.85   14.35
   0  11   6    2.15    9.37
   0  11   6   12.13    6.42
   0  11   6    4.82    8.70
   0  11   6    2.25    8.23
   0  11   6   13.63    6.96
   0  11   6    8.32    6.64
   0  11   6    2.52    7.03
   0  11   6   11.99    9.37
   0  11   6  -12.26    8.66
   0  11   7   45.43    8.28
   0  11   7   34.63   11.19
   0  11   7   39.91    9.50
   0  11   7   47.57   12.02
   0  11   7   39.88    9.42
   0  11   7   38.24    9.42
   0  11   7   18.58    9.12
   0  11   7   36.98    9.48
   0  11   7   39.61   19.12
   0 -11  -7   21.65   11.79
   0  11   8   16.41    7.64
   0 -11  -8   -6.82   13.43
   0  11   8   12.87   10.02
   0  11   8   13.92    9.13
   0  11   8   11.95    7.53
   0  11   8    9.75    6.73
   0  11   8    7.95    7.17
   0 -11  -8   14.92   13.23
   0  11   8   11.39    8.22
   0  11   8    6.20    7.19
   0 -11  -9   38.53   20.17
   0  11   9   28.48   10.41
   0  11   9   22.92    8.85
   0  11   9    7.71    6.42
   0  11   9   31.63   11.94
   0  11   9   16.88    7.85
   0 -11  -9   -6.08   16.30
   0  11   9   24.20   10.79
   0 -11 -10   75.78   20.54
   0  11  10   84.13   11.45
   0  11  10   69.60   12.42
   0  11  10   84.69   12.68
   0  11  10   80.93   12.46
   0 -11 -10   72.31   20.93
   0 -11 -11  -19.09   16.86
   0 -11 -11    4.68   14.07
   0  11  11   -8.00    7.98
   0  11  11    6.64    8.58
   0  11  11    2.46    8.51
   0  11  12   36.48   12.34
   0 -11 -12   41.92   20.58
   0  11  12   32.23   11.57
   0  11  12   32.59    9.61
   0  11  12   34.66   10.42
   0 -11 -12   40.47   22.53
   0  11  13   19.68   11.45
   0 -11 -13   -4.82   13.52
   0  11  13   23.02   10.54
   0  11  13    8.67    9.53
   0  11  14   14.02    8.96
   0  11  14   26.51   10.73
   0  11  15    1.30    7.64
   0  11  15  -11.42    9.05
   0  11  16   20.63    8.29
   0  11  16   12.74    7.05
   0  11  17    7.95    6.05
   0  11  17   29.08    6.22
   0  11  18   25.85    5.23
   0  12 -14   -1.41    2.66
   0 -12  14   -1.06    2.64
   0  12 -13    1.52    4.07
   0 -12  13   -4.04    3.71
   0  12 -12    6.38    5.65
   0  12 -12    0.33    3.58
   0  12 -12   11.94    5.42
   0 -12  12    1.42    4.51
   0  12 -11   -2.15    4.91
   0  12 -11   -1.56    5.98
   0  12 -11   -5.67    6.03
   0  12 -10   14.85    7.26
   0  12 -10    3.30    6.92
   0  12 -10   19.33    5.11
   0  12  -9    1.12    7.45
   0  12  -9   18.26    7.43
   0  12  -9    8.96    4.70
   0  12  -9   -2.84    8.78
   0  12  -8   40.00    8.58
   0 -12   8   42.98   17.07
   0  12  -8   26.24    5.59
   0  12  -8   28.17   10.76
   0  12  -8   37.05    9.34
   0  12  -8   41.36   10.42
   0  12  -7   62.98   13.10
   0  12  -7   66.22   11.92
   0 -12   7   55.63   23.04
   0  12  -7   68.31    8.70
   0  12  -7   60.92    8.12
   0  12  -7   65.61   14.19
   0  12  -7   67.15   10.29
   0 -12   6   79.77   18.79
   0  12  -6   84.76   15.72
   0  12  -6   74.19   12.15
   0  12  -6   58.77    7.92
   0  12  -6   63.72    8.80
   0 -12   6   62.73   21.31
   0  12  -6   80.85   10.62
   0  12  -6   91.36   16.19
   0  12  -5   10.01   10.08
   0  12  -5   -0.62    7.22
   0  12  -5    4.48    8.48
   0  12  -5   14.18    6.85
   0  12  -5    3.62   11.42
   0 -12   5    3.74   11.20
   0  12  -5   15.22    8.89
   0  12  -5   12.42   11.06
   0  12  -5    7.73    6.13
   0  12  -5   -3.16    5.79
   0  12  -4  319.60   24.48
   0  12  -4  212.95   17.99
   0  12  -4  246.77   16.33
   0  12  -4  344.92   16.43
   0  12  -4  375.64   27.71
   0 -12   4  250.00   29.22
   0  12  -4  253.76   18.97
   0  12  -4  241.20   25.76
   0  12  -4  203.02   13.98
   0  12  -4  241.59   17.40
   0  12  -3   13.88    9.44
   0  12  -3    4.62    8.03
   0  12  -3    8.62    7.27
   0  12  -3   15.81    6.15
   0  12  -3   -0.03   11.98
   0 -12   3   16.66   10.71
   0  12  -3   13.64   12.20
   0  12  -3    3.42    7.51
   0  12  -3    7.26    6.19
   0  12  -3   14.55    9.32
   0  12  -3    9.18    8.36
   0  12  -2  103.78   15.38
   0  12  -2   53.31   12.07
   0  12  -2   58.63    9.36
   0  12  -2   88.50   12.61
   0  12  -2  115.66   17.41
   0  12  -2   63.96    9.07
   0 -12   2   81.90   20.50
   0  12  -2   64.58   10.70
   0  12  -2   75.60   16.03
   0  12  -2   69.81   11.71
   0  12  -2   60.83   10.18
   0 -12   1   -8.27   12.37
   0  12  -1    1.23    7.09
   0  12  -1   -8.72    7.03
   0  12  -1    4.87    8.53
   0  12  -1    2.41   11.20
   0  12  -1    8.28    6.98
   0  12  -1    2.41    6.92
   0 -12   1    2.62   11.00
   0  12  -1    2.21   10.76
   0  12  -1    4.35    7.22
   0  12  -1    7.04    7.98
   0 -12   0   24.57   10.02
   0  12   0   40.93    8.42
   0  12   0   39.60    8.40
   0  12   0   69.31    9.54
   0  12   0   66.55   14.48
   0  12   0   51.67    9.45
   0  12   0   23.61    9.28
   0  12   0   48.65    9.28
   0  12   0   46.95   10.87
   0  12   0   55.95    9.77
   0 -12   0   58.52   16.08
   0  12   1   26.41    8.78
   0  12   1   13.11    9.92
   0  12   1   41.40    9.45
   0  12   1   52.00    8.95
   0  12   1   34.92    7.47
   0  12   1   29.07    8.76
   0 -12  -1   17.96   10.11
   0  12   1   28.35    7.62
   0  12   1   32.82   10.08
   0  12   1   20.98    7.38
   0  12   2  255.65   17.44
   0  12   2  240.27   20.67
   0  12   2  294.53   18.48
   0  12   2  213.37   14.91
   0  12   2  212.24   15.65
   0  12   2  146.70   14.25
   0 -12  -2  207.07   26.48
   0  12   2  267.75   19.21
   0  12   2  223.16   15.69
   0  12   2  206.58   15.38
   0  12   3   37.92    9.53
   0  12   3   80.17   10.88
   0  12   3   66.64   10.09
   0  12   3   70.03    8.37
   0  12   3   90.17   11.66
   0  12   3   83.64   13.90
   0  12   3   96.23   11.46
   0  12   3   85.98   12.07
   0  12   3   71.69    9.95
   0  12   3   61.09    9.61
   0 -12  -3   69.34   16.24
   0 -12  -4   11.46   11.36
   0  12   4    5.34    6.53
   0  12   4    6.97    5.81
   0  12   4    1.69    5.88
   0  12   4   -0.31    9.34
   0  12   4    2.61    7.22
   0  12   4    4.03    7.20
   0  12   4    3.17    7.40
   0  12   4   10.52   11.65
   0  12   4    0.82    7.46
   0  12   4    5.71    7.30
   0 -12  -4   -5.92   12.32
   0  12   5   -5.64    6.67
   0  12   5    2.98    5.80
   0  12   5   -0.58    7.19
   0  12   5   -4.83    8.28
   0  12   5    5.46    7.27
   0  12   5    2.75    6.84
   0  12   5    5.92    7.71
   0  12   5    0.28   11.08
   0  12   5    1.96    8.40
   0 -12  -5    6.24   13.48
   0  12   6   25.64    9.46
   0  12   6   38.48   10.37
   0  12   6   37.17    9.65
   0  12   6   27.62    8.08
   0  12   6   14.90    8.08
   0  12   6   50.08   12.09
   0  12   6   23.13   10.68
   0  12   6   21.52    7.18
   0  12   6   34.85    8.50
   0  12   7   15.35   10.32
   0  12   7   -0.14    8.74
   0  12   7    4.99    7.39
   0  12   7    3.32    6.96
   0  12   7   17.15    8.86
   0  12   7   14.25   10.42
   0  12   7   23.94    8.07
   0  12   7    7.07    6.79
   0 -12  -8    2.28   11.97
   0  12   8   13.05   10.11
   0  12   8    0.10    9.53
   0  12   8   -1.67    7.28
   0  12   8   14.48    7.85
   0  12   8   20.76    8.79
   0  12   8   21.08    8.14
   0  12   8    4.86    7.10
   0  12   8    4.62    7.88
   0  12   9   45.61    9.80
   0  12   9   38.11   11.83
   0  12   9   47.94    9.47
   0  12   9   52.53   10.34
   0 -12  -9   44.79   14.48
   0  12  10    2.41    9.38
   0  12  10   11.77    7.79
   0  12  10    1.53    6.94
   0  12  10    7.04    7.70
   0 -12 -10   14.89   15.62
   0  12  11    6.72    8.53
   0  12  11    8.73    8.22
   0  12  11   -2.50    8.15
   0  12  12    5.31    7.78
   0  12  12    4.56    8.91
   0  12  13   17.08    9.03
   0  12  13   45.20   12.30
   0  12  14   11.58    8.26
   0  12  14   -2.22    8.87
   0  12  15   23.07    8.52
   0  12  15   27.72    8.46
   0  12  16   43.44    6.58
   0  12  16   43.23    8.09
   0  12  17    6.67    2.96
   0  12  17    4.51    4.11
   0  13 -12   15.29    3.77
   0 -13  12    3.80    3.02
   0  13 -11    5.03    4.56
   0 -13  11   -1.18    3.58
   0  13 -10   -0.27    5.60
   0  13 -10    0.70    4.34
   0  13 -10   -0.52    6.09
   0  13 -10    3.09    2.97
   0  13  -9    5.44    5.43
   0  13  -9    2.75    6.32
   0  13  -9   -1.13    6.72
   0  13  -9    1.03    3.65
   0  13  -8   42.26    9.00
   0  13  -8   25.72    9.33
   0  13  -8   45.51    6.25
   0  13  -7   41.56    9.61
   0  13  -7   20.76    7.92
   0  13  -7   26.45    5.92
   0  13  -7   31.94    5.90
   0  13  -7   35.48    8.07
   0  13  -7   35.24   11.31
   0 -13   6   17.12   13.10
   0  13  -6   12.82    7.61
   0  13  -6   29.20   10.01
   0  13  -6   28.57    5.75
   0  13  -6   20.02    5.92
   0  13  -6   20.89    7.30
   0  13  -6   20.69   10.61
   0 -13   5   60.91   21.20
   0  13  -5   51.37   12.36
   0  13  -5   46.89   10.35
   0  13  -5   31.31    6.48
   0  13  -5   32.25    7.11
   0  13  -5   44.85    8.70
   0  13  -5   55.36   13.67
   0  13  -4   11.41    7.35
   0  13  -4   -2.58    9.76
   0  13  -4   10.12    7.35
   0 -13   4  -19.66   21.32
   0  13  -4   -0.35    9.09
   0  13  -4    8.29   10.80
   0  13  -4   13.53    6.47
   0  13  -4   10.35    5.99
   0  13  -3   22.52    7.59
   0  13  -3   32.59   12.73
   0  13  -3   21.53    8.31
   0  13  -3    8.59    6.09
   0  13  -3    6.87    6.46
   0  13  -3   13.59    8.07
   0  13  -3   21.67    7.22
   0  13  -2   96.32   16.05
   0  13  -2   50.98    9.28
   0  13  -2   56.07   10.37
   0  13  -2   90.69   12.89
   0  13  -2   45.56    8.20
   0  13  -2   57.18   10.58
   0  13  -2   79.58    9.73
   0  13  -2   50.55   10.29
   0  13  -1    8.06   11.48
   0  13  -1   -3.22    7.40
   0  13  -1    5.67    6.00
   0  13  -1   10.47    8.20
   0  13  -1    3.82    7.50
   0  13  -1    5.31    7.26
   0  13  -1    4.05    6.43
   0  13   0   12.27   10.86
   0  13   0   18.11    8.00
   0  13   0   13.93    6.44
   0  13   0   16.25    9.13
   0  13   0   14.00    7.54
   0  13   0    9.55    7.34
   0  13   0   13.43    6.72
   0  13   1   -1.27    7.29
   0  13   1    8.21    7.87
   0  13   1   17.24   11.25
   0  13   1   -5.35    7.54
   0  13   1   -3.13    6.85
   0  13   1    5.32    6.03
   0  13   1    9.95    9.30
   0  13   1    2.41    7.52
   0  13   1    2.41    6.26
   0  13   2   -0.81    6.66
   0  13   2    4.95    7.00
   0  13   2   -3.10   10.82
   0  13   2   10.67    7.45
   0  13   2    4.78    7.97
   0  13   2    2.10    7.50
   0  13   2    7.05    7.27
   0  13   2   -1.66    6.79
   0  13   3   29.72    6.69
   0  13   3   46.29    9.04
   0  13   3   29.13   11.82
   0  13   3   34.98    8.11
   0  13   3   28.04    6.45
   0  13   3   31.04    8.58
   0  13   3   23.81    8.09
   0  13   3   19.57    7.98
   0  13   3   31.77    8.36
   0  13   3   29.59    8.35
   0  13   4   29.62   10.33
   0  13   4    9.21    7.33
   0  13   4   12.23   10.06
   0  13   4   19.47    7.52
   0  13   4    4.52    5.22
   0  13   4    4.37    8.03
   0  13   4   21.25    8.95
   0  13   4   15.79    7.83
   0  13   4    3.85    6.94
   0  13   4    9.25    6.30
   0  13   5  136.38   16.73
   0  13   5  125.08   13.80
   0  13   5  134.06   16.01
   0  13   5   87.84   11.07
   0  13   5  120.58   13.05
   0  13   5   87.89   13.55
   0  13   5   83.19   10.15
   0  13   5  112.53   11.53
   0  13   5   97.44   11.21
   0  13   6   68.68   14.40
   0  13   6   39.98    9.27
   0  13   6   53.53    9.38
   0  13   6   60.13   10.74
   0  13   6   64.33   12.44
   0  13   6   58.91   12.88
   0  13   6   45.60    8.46
   0  13   6   65.18    9.57
   0  13   6   44.35    9.41
   0  13   7   12.57    7.22
   0  13   7   12.33    8.58
   0  13   7    5.69    6.49
   0  13   7   17.61   10.26
   0  13   7   26.46    8.57
   0  13   7   12.10    6.85
   0  13   7   24.99   11.08
   0  13   7    3.34    9.01
   0  13   8   17.83    9.00
   0  13   8   20.24    8.72
   0  13   8   36.68    9.06
   0  13   8   33.93    9.52
   0  13   8   17.72    6.92
   0  13   9   10.52    7.85
   0  13   9   -9.87    7.69
   0  13   9   13.20    9.01
   0  13   9   12.07    7.46
   0  13   9    1.49    6.19
   0  13  10    6.59    7.17
   0  13  10    5.87    7.75
   0  13  10    1.28    7.35
   0  13  10    8.18    6.76
   0  13  11   38.24   10.02
   0  13  11   30.21    9.02
   0  13  11   23.66    7.88
   0  13  12    7.28    8.45
   0  13  12   19.99    8.12
   0  13  12    8.86    6.11
   0  13  13   35.87   10.06
   0  13  13   50.70   10.63
   0  13  13   28.12    7.42
   0  13  14    2.04    6.91
   0  13  14   -2.87    7.93
   0  13  14    2.96    4.63
   0  13  15    9.37    6.16
   0  13  15   -1.78    5.30
   0  13  15   -4.28    4.04
   0  13  16    2.64    3.99
   0  13  16    7.50    3.87
   0  14 -11   14.16    2.98
   0  14 -10    4.40    3.86
   0  14  -9    4.05    2.75
   0 -14   9    0.75    2.86
   0  14  -8    4.64    3.59
   0  14  -8    1.97    5.25
   0  14  -7   -0.47    3.79
   0  14  -7    7.17    6.31
   0  14  -7   -2.30    5.58
   0  14  -6    5.77    4.74
   0  14  -6    2.25    6.13
   0  14  -6    5.88    5.93
   0  14  -6   -0.32    6.41
   0  14  -5    4.49    6.40
   0  14  -5    6.97    4.35
   0  14  -5    3.28    4.94
   0  14  -5    5.97    6.03
   0  14  -5    3.01    7.15
   0  14  -4   72.68    9.66
   0  14  -4   65.10    8.06
   0  14  -4   93.75    9.31
   0  14  -4   73.39    9.28
   0  14  -4   79.65   11.34
   0  14  -3   -0.80    8.97
   0  14  -3   -3.54    5.34
   0  14  -3   -0.49    5.78
   0  14  -3    9.36    6.54
   0  14  -3    4.47    7.63
   0  14  -2   10.87   10.30
   0  14  -2    1.73    6.65
   0  14  -2    3.95    5.57
   0  14  -2    0.68    6.35
   0  14  -2    1.61    7.36
   0  14  -1    2.84    9.30
   0  14  -1   -4.15    6.01
   0  14  -1    4.88    7.80
   0  14  -1   21.60    7.88
   0  14  -1    2.33    6.60
   0  14  -1    4.08    6.01
   0  14  -1    3.02    6.89
   0  14   0   19.65   11.04
   0  14   0    2.51    6.78
   0  14   0   -1.04    6.07
   0  14   0   10.74    6.84
   0  14   0   -0.72    6.43
   0  14   0    0.37    6.40
   0  14   1   25.89   11.63
   0  14   1   15.42    5.19
   0  14   1   20.87    7.95
   0  14   1   19.80    6.44
   0  14   1   12.57    6.02
   0  14   1   22.08    7.80
   0  14   1   19.43    7.17
   0  14   2   27.31    8.79
   0  14   2   32.71    7.62
   0  14   2   19.03   10.89
   0  14   2   12.50    5.20
   0  14   2   22.26    7.77
   0  14   2   24.22    7.28
   0  14   2    9.71    6.84
   0  14   2   17.79    8.21
   0  14   2   23.77    7.65
   0  14   3  120.45   11.95
   0  14   3   87.76   14.28
   0  14   3  102.09   11.35
   0  14   3   85.17   10.51
   0  14   3   71.01    9.53
   0  14   3   80.77   10.57
   0  14   4   -5.50    9.22
   0  14   4    2.04    4.68
   0  14   4   -2.06    6.55
   0  14   4   -5.19    6.55
   0  14   4   -6.19    6.92
   0  14   4   -7.27    6.64
   0  14   4   -0.26    6.07
   0  14   4    4.59    7.83
   0  14   5   96.17   11.55
   0  14   5  103.14   14.61
   0  14   5  120.24   12.20
   0  14   5   60.76    8.45
   0  14   5   89.12   10.09
   0  14   5   81.71   10.54
   0  14   5   82.63    9.14
   0  14   5   67.00   11.54
   0  14   6    9.81    7.44
   0  14   6    1.59    5.31
   0  14   6    7.06    8.86
   0  14   6   18.51    7.76
   0  14   6   10.51    5.82
   0  14   6    8.72    6.96
   0  14   6   -2.01    5.62
   0  14   7   12.45    6.83
   0  14   7    4.36    6.71
   0  14   7    0.29    6.75
   0  14   7   11.05    8.27
   0  14   7    3.03    6.11
   0  14   8    7.00    6.34
   0  14   8    8.71    7.57
   0  14   8  -18.03    7.91
   0  14   8    1.61    6.44
   0  14   8    2.83    6.61
   0  14   9    8.77    6.39
   0  14   9   10.34    7.35
   0  14   9    0.68    6.57
   0  14   9   15.06    7.77
   0  14  10    8.93    5.92
   0  14  10   14.21    7.67
   0  14  10   12.54    7.43
   0  14  11    4.43    5.92
   0  14  11    3.90    7.67
   0  14  11   -2.99    6.82
   0  14  12    8.57    5.27
   0  14  12   11.34    7.52
   0  14  13   39.54    6.18
   0  14  13   25.58    7.91
   0  14  13   41.88    8.72
   0  14  14    1.92    3.05
   0  14  14   -2.95    5.32
   0  14  14    5.39    5.37
   0  14  15   22.30    4.99
   0  15  -8    4.05    3.40
   0  15  -7    5.24    4.61
   0  15  -7    2.05    2.69
   0  15  -6    2.16    4.98
   0  15  -6    4.64    3.73
   0  15  -5    4.22    4.78
   0  15  -5    1.65    5.51
   0  15  -5   -3.81    4.22
   0  15  -4    4.45    6.45
   0  15  -4    8.78    5.36
   0  15  -4    4.05    4.63
   0  15  -3    0.80    6.75
   0  15  -3   12.90    6.20
   0  15  -3   11.30    4.97
   0  15  -2   17.35    7.47
   0  15  -2   10.85    5.62
   0  15  -2    2.37    5.39
   0  15  -1   17.57    9.59
   0  15  -1    9.35    4.94
   0  15  -1    1.46    7.47
   0  15  -1   11.62    5.16
   0  15  -1   16.91    6.47
   0  15   0   26.25    9.53
   0  15   0   -1.16    5.03
   0  15   0   20.52    7.34
   0  15   0   17.76    6.16
   0  15   0   27.53    6.73
   0  15   1   30.15   10.15
   0  15   1   27.01    5.99
   0  15   1   16.85    6.22
   0  15   1   32.50    7.89
   0  15   1   20.38    6.46
   0  15   1   28.18    8.91
   0  15   2    4.65    8.52
   0  15   2   13.66    6.61
   0  15   2    0.48    5.31
   0  15   2    5.30    6.22
   0  15   3   -7.76    8.29
   0  15   3    6.17    5.50
   0  15   3   -2.17    5.45
   0  15   3   -2.24    6.61
   0  15   4   14.19    5.73
   0  15   4   14.83    9.19
   0  15   4   20.99    6.85
   0  15   4   15.00    5.61
   0  15   4   14.30    6.46
   0  15   4   23.42    6.88
   0  15   5   68.42    9.11
   0  15   5   81.46    9.73
   0  15   5   56.56   10.54
   0  15   5   49.79    6.74
   0  15   5   73.91    8.93
   0  15   5   71.22    9.28
   0  15   6   74.95   10.53
   0  15   6  101.23   10.56
   0  15   6   99.93   10.58
   0  15   6   83.17    9.39
   0  15   7   -6.57    5.88
   0  15   7    6.74    7.43
   0  15   7  -15.00    7.22
   0  15   7   -5.34    5.11
   0  15   8   24.29    7.26
   0  15   8   33.11    7.80
   0  15   8   30.26    7.81
   0  15   8   18.96    6.37
   0  15   9    0.19    5.82
   0  15   9    0.23    6.40
   0  15   9   -0.03    4.97
   0  15  10    8.56    6.90
   0  15  10    0.45    6.93
   0  15  10   13.82    5.78
   0  15  11    8.22    6.30
   0  15  11    1.19    5.87
   0  15  11   -0.18    4.03
   0  15  12   -1.17    5.77
   0  15  12    7.45    5.70
   0  15  12    1.57    3.22
   0  15  13   13.14    5.89
   0  15  13   13.12    4.92
   0  16  -6    5.41    3.07
   0  16  -5    2.49    2.84
   0  16  -5    4.63    3.82
   0  16  -4   22.04    4.23
   0  16  -4    8.25    3.45
   0  16  -4   18.33    5.28
   0  16  -3   30.88    5.16
   0  16  -3   29.74    7.03
   0  16  -2    1.04    4.08
   0  16  -2   10.22    4.97
   0  16  -1    0.18    4.46
   0  16  -1    1.07    4.01
   0  16   0    8.21    5.06
   0  16   0   14.66    5.18
   0  16   1   15.32    7.43
   0  16   1   15.53    5.51
   0  16   1    8.76    4.93
   0  16   2   12.29    7.71
   0  16   2    6.60    4.47
   0  16   2    2.71    4.94
   0  16   3   85.61    7.17
   0  16   3  100.60    8.76
   0  16   4   15.89    7.40
   0  16   4    4.07    4.07
   0  16   4   16.05    6.03
   0  16   4   11.07    5.43
   0  16   5   50.75    8.72
   0  16   5   51.13    4.95
   0  16   5   45.42    7.59
   0  16   6   -3.14    6.17
   0  16   6    8.53    5.07
   0  16   7   13.46    5.77
   0  16   8   -6.61    5.48
   0  16   8    4.62    4.74
   0  16   9    8.47    5.96
   0  16   9   -3.27    5.14
   0  16   9    5.82    4.88
   0  16  10   12.98    5.55
   0  17  -1    9.88    3.80
  -1  16  10    9.02    4.91
  -1  16   9    0.59    4.78
  -1  16   8   -2.92    4.99
  -1  16   7   32.21    6.58
  -1  16   6   20.65    5.09
  -1  16   5   65.54    7.44
  -1  16   3    7.40    4.47
  -1  16   2   12.62    4.57
  -1  16   2   19.11    5.54
  -1  16   1   11.13    4.71
  -1  16   1    4.72    4.66
  -1  16   0   28.82    5.55
  -1  16   0   14.47    4.83
  -1  16   0   18.66    4.95
  -1  16  -1   14.14    4.78
  -1  16  -1    1.30    4.01
  -1  16  -1   14.28    4.64
  -1  16  -2   -3.29    3.88
  -1  16  -2    3.88    3.76
  -1  16  -3    2.97    3.89
  -1  16  -3    2.88    3.55
  -1  16  -4    5.07    5.02
  -1  16  -4   -1.01    3.20
  -1  16  -4   -3.12    3.08
  -1  16  -5   -4.89    4.19
  -1  16  -5   -0.49    2.79
  -1  16  -5   -3.42    2.71
  -1  16  -6    8.88    3.72
  -1  15  12    0.00    4.08
  -1  15  12   11.10    5.41
  -1  15  11    1.44    4.95
  -1  15  11   -1.58    6.15
  -1  15  10   26.12    7.29
  -1  15  10   12.89    5.98
  -1  15   9    3.75    5.52
  -1  15   9   -0.46    6.34
  -1  15   9   -1.04    3.89
  -1  15   8   36.97    8.18
  -1  15   8   17.11    6.28
  -1  15   8   22.08    5.14
  -1  15   7   -4.65    5.42
  -1  15   7   -9.80    6.93
  -1  15   7    4.15    5.03
  -1  15   6   68.46    8.82
  -1  15   6   57.86    8.71
  -1  15   6   50.33    7.51
  -1  15   5   -2.90    4.47
  -1  15   5   -4.37    5.85
  -1  15   5    7.62    6.95
  -1  15   5    0.29    5.47
  -1  15   5   -6.84    6.01
  -1  15   4   38.40    6.14
  -1  15   4   97.53    9.49
  -1  15   4   78.20    9.09
  -1  15   4   54.27    9.34
  -1  15   4   66.02    8.92
  -1  15   4   68.82    8.88
  -1  15   4   50.65    6.36
  -1  15   3   -9.07    5.32
  -1  15   3    7.50    7.44
  -1  15   3    3.08    7.95
  -1  15   3    6.28    6.00
  -1  15   3   10.70    6.48
  -1  15   3    4.95    4.94
  -1  15   2   86.68   12.26
  -1  15   2   48.66    6.50
  -1  15   2   62.55    8.79
  -1  15   2   69.12    9.37
  -1  15   2   60.59    8.37
  -1  15   2   62.38    7.82
  -1  15   1   23.94    8.73
  -1  15   1    8.75    4.55
  -1  15   1   20.18    6.82
  -1  15   1   25.38    6.45
  -1  15   1    6.59    5.68
  -1  15   0    7.65    8.24
  -1  15   0    1.05    4.46
  -1  15   0    1.00    6.50
  -1  15   0   -0.50    5.37
  -1  15   0   -2.07    5.40
  -1  15   0    6.81    5.79
  -1  15  -1    5.30    7.82
  -1  15  -1    9.98    4.80
  -1  15  -1   10.61    5.12
  -1  15  -1    8.58    6.12
  -1  15  -1    0.43    6.20
  -1  15  -2   -2.96    5.01
  -1  15  -2   -1.26    4.54
  -1  15  -2    3.45    5.72
  -1  15  -2    0.24    6.48
  -1  15  -3   52.43    6.90
  -1  15  -3   46.22    7.26
  -1  15  -3   53.56    9.25
  -1  15  -4   -5.00    5.71
  -1  15  -4   -6.04    5.24
  -1  15  -4    3.12    4.19
  -1  15  -5   29.94    6.87
  -1  15  -5   25.79    4.86
  -1  15  -6    3.20    4.81
  -1  15  -6    5.13    3.52
  -1  15  -7    7.03    4.07
  -1  15  -7    6.25    2.97
  -1  15  -8   -0.32    3.49
  -1  15  -9    9.51    2.95
  -1  14  14    3.79    4.18
  -1  14  14   16.22    4.71
  -1  14  13   -0.19    5.54
  -1  14  13   -3.53    5.10
  -1  14  12   19.74    7.38
  -1  14  12   24.72    4.63
  -1  14  11    6.23    7.48
  -1  14  11    9.04    6.93
  -1  14  11   17.56    4.36
  -1  14  10   10.18    7.77
  -1  14  10   20.87    8.79
  -1  14  10   21.06    6.14
  -1  14   9   -4.94    7.12
  -1  14   9   -0.50    7.36
  -1  14   9    7.07    6.61
  -1  14   9   -0.20    5.05
  -1  14   8    5.92    7.24
  -1  14   8    7.36    7.36
  -1  14   8   -2.50    6.93
  -1  14   8    0.27    5.17
  -1  14   7   51.05   10.88
  -1  14   7   34.12    6.86
  -1  14   7   31.44    8.11
  -1  14   7   34.72    8.84
  -1  14   7   18.48    8.62
  -1  14   6    9.51    8.42
  -1  14   6   15.24    9.01
  -1  14   6    0.05    5.28
  -1  14   6    7.33    6.01
  -1  14   6    8.38    6.50
  -1  14   6   21.05    8.65
  -1  14   6   12.75    7.65
  -1  14   5   58.20   11.12
  -1  14   5   31.69    8.05
  -1  14   5   50.41    8.51
  -1  14   5   61.91   10.00
  -1  14   5   57.33   10.82
  -1  14   5   34.08    9.77
  -1  14   5   74.59   10.65
  -1  14   5   64.84    9.13
  -1  14   5   36.17    6.57
  -1  14   4   52.19    7.87
  -1  14   4   97.01   11.03
  -1  14   4   96.27   12.96
  -1  14   4   92.72   10.39
  -1  14   4   62.52   11.85
  -1  14   4   63.91    7.85
  -1  14   4   54.20   10.37
  -1  14   4   88.52   10.31
  -1  14   4   91.92   10.48
  -1  14   4   54.57    7.61
  -1  14   3    5.29    5.97
  -1  14   3   15.21    5.56
  -1  14   3   -4.65    8.46
  -1  14   3    7.03    5.85
  -1  14   3   -0.93    7.86
  -1  14   3    3.16    5.25
  -1  14   3   11.02    7.33
  -1  14   3   -4.77    6.22
  -1  14   3    5.47    5.50
  -1  14   3    7.65    5.70
  -1  14   2   10.50    6.52
  -1  14   2    0.84    8.48
  -1  14   2   -6.03    8.08
  -1  14   2    1.21    4.86
  -1  14   2   -2.95    7.27
  -1  14   2    1.55    6.45
  -1  14   2   12.24    6.58
  -1  14   2    8.42    6.94
  -1  14   2   -8.80    6.34
  -1  14   1   34.44   11.02
  -1  14   1   23.74    5.45
  -1  14   1   33.85    7.72
  -1  14   1   20.68    6.99
  -1  14   1   29.11    7.65
  -1  14   1   20.26    6.97
  -1  14   1   28.25    8.36
  -1  14   0   -4.68    8.80
  -1  14   0   11.22    6.15
  -1  14   0    4.57    7.64
  -1  14   0    1.91    6.56
  -1  14   0   -1.81    6.15
  -1  14   0    7.55    6.97
  -1  14   0    8.94    6.02
  -1  14  -1  105.39   14.92
  -1  14  -1   70.34    9.27
  -1  14  -1   75.17   12.00
  -1  14  -1   87.80   10.08
  -1  14  -1   99.82   10.13
  -1  14  -1   85.99   11.27
  -1  14  -2   37.89   10.88
  -1  14  -2   28.71    7.05
  -1  14  -2   41.51    9.63
  -1  14  -2   63.91    9.51
  -1  14  -2   24.93    8.14
  -1  14  -2   30.99    7.19
  -1  14  -3    3.61    8.92
  -1  14  -3   -2.78    5.57
  -1  14  -3    2.84    6.54
  -1  14  -3    0.60    6.15
  -1  14  -3    6.61    6.15
  -1  14  -3    5.39    6.50
  -1  14  -4    0.83    4.63
  -1  14  -4    8.47    6.40
  -1  14  -4    6.82    6.29
  -1  14  -4   -4.66    6.74
  -1  14  -5   14.43    5.87
  -1  14  -5   17.47    5.07
  -1  14  -5   29.95    7.69
  -1  14  -5   15.91    7.21
  -1  14  -6   21.65    6.74
  -1  14  -6   12.34    6.78
  -1  14  -6    8.33    4.37
  -1  14  -6    2.71    4.36
  -1  14  -7    0.15    5.46
  -1  14  -7    6.18    3.66
  -1  14  -7    5.86    3.74
  -1  14  -8   19.01    5.55
  -1  14  -8   21.65    3.85
  -1  14  -8   18.25    4.17
  -1  14  -9   -2.95    4.16
  -1  14 -10    1.65    3.26
  -1  14 -11    3.66    2.83
  -1  13  16   -2.78    3.14
  -1  13  15   32.65    6.84
  -1  13  15   35.87    6.33
  -1  13  14   32.60    4.72
  -1  13  14   48.91    8.38
  -1  13  14   39.55    8.06
  -1  13  13    1.30    3.90
  -1  13  13    0.62    7.18
  -1  13  13    0.04    6.97
  -1  13  12   10.12    5.09
  -1  13  12   16.68    8.54
  -1  13  12   12.70    8.59
  -1  13  11    7.27    5.37
  -1  13  11    5.86    6.25
  -1  13  11   19.08    9.27
  -1  13  10   -0.08    5.91
  -1  13  10   -3.23    7.72
  -1  13  10   -5.30    7.73
  -1  13  10    5.32    7.09
  -1  13   9   -0.13    5.88
  -1  13   9    8.38    8.12
  -1  13   9    3.62    7.15
  -1  13   9    0.71    8.17
  -1  13   8    1.59    7.17
  -1  13   8   10.20    8.66
  -1  13   8    8.42    6.53
  -1  13   8    6.88    8.04
  -1  13   8   10.11    8.32
  -1  13   8   10.27    7.41
  -1  13   7   44.07   10.58
  -1  13   7   33.65   10.89
  -1  13   7   27.11    6.87
  -1  13   7   38.62    9.10
  -1  13   7   47.80   10.52
  -1  13   7   41.92    9.56
  -1  13   7   24.33    9.98
  -1  13   6    2.81    8.74
  -1  13   6   -2.43    9.26
  -1  13   6    2.12    6.19
  -1  13   6    2.94    7.29
  -1  13   6    9.21    9.11
  -1  13   6   -4.51    7.62
  -1  13   6    8.14    7.02
  -1  13   6   -5.71    6.94
  -1  13   5   43.59    9.12
  -1  13   5   46.37   11.00
  -1  13   5   29.82    8.95
  -1  13   5   42.81    9.29
  -1  13   5   33.74    6.59
  -1  13   5   40.32   11.05
  -1  13   5   18.23    9.12
  -1  13   5   28.97    7.18
  -1  13   5   46.50    9.49
  -1  13   5   32.67    7.33
  -1  13   4   10.73    8.68
  -1  13   4    6.64    6.35
  -1  13   4    2.98    6.90
  -1  13   4   12.48    7.31
  -1  13   4   11.95    5.49
  -1  13   4   24.46   11.02
  -1  13   4   15.07    8.75
  -1  13   4   12.69    7.04
  -1  13   4   10.63    8.30
  -1  13   4    6.22    6.24
  -1  13   3   22.30    6.47
  -1  13   3   41.23   11.71
  -1  13   3   28.45    7.35
  -1  13   3   54.71    9.40
  -1  13   3   39.09   10.96
  -1  13   3   31.28    6.54
  -1  13   3   37.28    9.91
  -1  13   3   21.81    8.41
  -1  13   3   44.38    8.36
  -1  13   3   29.78    7.57
  -1  13   3   26.83    8.28
  -1  13   2   62.51   10.15
  -1  13   2   58.53    9.48
  -1  13   2   37.56   11.42
  -1  13   2   29.27    6.42
  -1  13   2   50.46   11.83
  -1  13   2   37.49    7.08
  -1  13   2   40.38    8.27
  -1  13   2   47.74    8.73
  -1  13   2   48.53   10.23
  -1  13   2   51.79   10.32
  -1  13   2   38.59    7.63
  -1  13   2   42.66    8.65
  -1  13   1   21.33    8.30
  -1  13   1   23.00    7.67
  -1  13   1    4.06    9.22
  -1  13   1   26.15    7.74
  -1  13   1    8.32    6.15
  -1  13   1   20.06    8.25
  -1  13   1   17.87    7.74
  -1  13   1   21.82    7.88
  -1  13   1    3.42    7.52
  -1  13   0    8.60    7.51
  -1  13   0    8.72    6.55
  -1  13   0    7.49    7.46
  -1  13   0   14.29   10.77
  -1  13   0   13.74    6.65
  -1  13   0   14.87    9.10
  -1  13   0    4.22    6.44
  -1  13   0    6.94    6.84
  -1  13  -1   10.92    7.47
  -1  13  -1   11.35    6.74
  -1  13  -1   14.69    8.56
  -1  13  -1   11.56   11.17
  -1  13  -1   13.92    8.35
  -1  13  -1   11.33    6.67
  -1  13  -1   13.56    7.27
   1 -13   2   -3.39   13.01
  -1  13  -2   10.08   10.44
  -1  13  -2   -8.85    7.29
  -1  13  -2  -16.52    8.75
  -1  13  -2   -1.83    5.91
  -1  13  -2    6.97    7.34
  -1  13  -2    8.84    6.82
  -1  13  -2    5.65    6.40
  -1  13  -3  178.49   18.99
  -1  13  -3  138.37   12.57
  -1  13  -3  121.42   13.08
  -1  13  -3  145.96   11.59
  -1  13  -3  153.40   20.25
  -1  13  -3  116.90   12.58
   1 -13   3  123.52   28.63
  -1  13  -3  100.33   13.43
  -1  13  -3  113.39   10.77
   1 -13   4   76.62   21.32
  -1  13  -4   82.06   11.14
  -1  13  -4   97.24   16.80
  -1  13  -4   79.13    8.96
  -1  13  -4   67.52   11.03
  -1  13  -4   94.05   11.20
  -1  13  -4   99.28    9.86
  -1  13  -4   83.55   11.44
  -1  13  -5   63.95   14.95
  -1  13  -5   65.49   10.83
  -1  13  -5   66.65    9.45
  -1  13  -5   91.25   14.13
  -1  13  -5   50.16    7.82
  -1  13  -5   56.39    9.80
  -1  13  -5   81.49    8.89
  -1  13  -5   50.18    8.85
   1 -13   5   99.90   25.07
  -1  13  -6   42.12    8.67
   1 -13   6   33.46   18.46
  -1  13  -6   43.26    9.85
  -1  13  -6   29.07   11.78
  -1  13  -6   40.56   10.62
  -1  13  -6   23.05    6.01
  -1  13  -6   37.14    8.14
  -1  13  -7    2.25    8.88
  -1  13  -7  -12.88    7.71
  -1  13  -7   -3.86    6.57
  -1  13  -7   -4.54    5.43
  -1  13  -7   -4.27    4.87
  -1  13  -8   -3.20    8.12
  -1  13  -8    0.86    6.44
  -1  13  -8   -4.35    8.61
  -1  13  -8    4.31    4.20
  -1  13  -8    8.68    4.54
  -1  13  -9    9.60    7.42
  -1  13  -9    9.36    6.06
  -1  13  -9    7.86    7.06
  -1  13  -9   13.30    4.19
  -1  13  -9   10.06    3.59
  -1  13 -10    9.80    6.34
  -1  13 -10    0.76    6.12
   1 -13  10    0.91    4.44
  -1  13 -11   15.53    5.27
  -1  13 -11    4.18    4.94
   1 -13  11    8.11    3.92
   1 -13  12    2.48    2.83
  -1  13 -12    1.31    4.27
  -1  13 -12   -0.35    3.05
  -1  12  17    7.72    3.14
  -1  12  16    0.88    2.73
  -1  12  16   -8.83    4.39
  -1  12  16    0.97    4.52
  -1  12  15    2.82    3.54
  -1  12  15    5.70    6.27
  -1  12  15    6.14    6.16
  -1  12  14    9.48    5.10
  -1  12  14   16.29    8.94
  -1  12  14    6.51    7.17
  -1  12  13   57.43   12.05
  -1  12  13   47.81   11.16
  -1  12  12   17.24    7.15
  -1  12  12   20.51    9.76
  -1  12  12   29.31   10.40
   1 -12 -11   44.73   19.71
  -1  12  11   44.76   10.20
  -1  12  11   43.13   11.02
  -1  12  11   51.53   11.88
   1 -12 -10   31.47   15.77
  -1  12  10   23.21    8.82
  -1  12  10   21.65   10.45
  -1  12  10   19.65    9.18
   1 -12 -10   21.55   15.68
  -1  12   9   42.01   10.58
  -1  12   9   39.57   10.31
  -1  12   9   42.44   10.63
  -1  12   9   55.63   11.20
  -1  12   9   43.18    9.04
   1 -12  -9   19.95   12.36
  -1  12   8    2.14    8.54
  -1  12   8    0.54    7.09
  -1  12   8   -4.06   10.43
  -1  12   8   13.74    8.97
  -1  12   8    1.13    7.48
  -1  12   8   13.73    9.86
  -1  12   8    2.36    6.14
   1 -12  -8   -3.41   12.36
  -1  12   7    4.20    7.05
  -1  12   7    4.64    7.26
  -1  12   7    6.44    7.48
  -1  12   7    0.39    8.33
  -1  12   7    4.47    8.53
  -1  12   7    5.25    8.03
  -1  12   7   15.91   10.31
  -1  12   7   -3.57    6.88
  -1  12   7    0.29    6.04
   1 -12  -7   16.09   10.66
  -1  12   6   78.87   14.21
  -1  12   6   73.43   11.49
  -1  12   6   74.03   11.62
  -1  12   6   68.20   10.98
  -1  12   6   37.13   10.37
  -1  12   6   60.10    9.57
  -1  12   6   69.00   10.08
  -1  12   6   58.51   11.46
  -1  12   6   78.65   11.56
  -1  12   5    3.74    8.04
  -1  12   5   -4.12    7.09
  -1  12   5    3.42    6.17
  -1  12   5   -8.85    8.71
  -1  12   5   -0.51    6.71
  -1  12   5   -2.90    6.10
  -1  12   5    2.34    9.88
  -1  12   5    6.26    6.07
  -1  12   5   -0.08    6.66
  -1  12   5    2.59    6.86
  -1  12   5   -1.48    8.19
  -1  12   4   90.04   11.61
  -1  12   4   95.78   12.38
  -1  12   4   47.10   10.02
  -1  12   4   97.91   14.19
  -1  12   4   79.92    9.81
  -1  12   4   85.85   10.69
  -1  12   4   79.48   13.65
  -1  12   4   85.65    8.50
  -1  12   4   62.55    9.64
  -1  12   4   56.94   11.00
  -1  12   4  102.22   12.32
  -1  12   3   11.58    6.21
  -1  12   3   23.76    7.30
  -1  12   3   33.55   10.86
  -1  12   3   34.40    8.60
  -1  12   3   15.05    5.92
  -1  12   3   24.49    7.49
  -1  12   3   19.21    7.93
  -1  12   3   18.98    5.60
  -1  12   3   41.53   12.63
  -1  12   3    6.14    6.61
  -1  12   3   12.44    7.39
  -1  12   3   32.03    8.93
  -1  12   2   16.37    6.07
  -1  12   2   18.18    9.43
  -1  12   2   25.18    7.91
  -1  12   2   35.47    8.32
  -1  12   2   34.71    9.80
  -1  12   2   17.76    6.86
  -1  12   2   30.53    8.61
  -1  12   2   32.16   11.34
  -1  12   2    8.98    7.23
  -1  12   2   16.72    6.89
  -1  12   2   21.28    8.33
  -1  12   1   -3.93    5.99
  -1  12   1    2.82    6.99
  -1  12   1   -3.91    9.00
  -1  12   1   -4.49    5.68
  -1  12   1    1.63    8.07
  -1  12   1   13.08    7.08
  -1  12   1    6.98    6.82
  -1  12   1    2.02    9.75
  -1  12   1    4.57    6.83
  -1  12   1    2.78    7.23
   1 -12  -1   15.90   14.27
  -1  12   0    3.84    6.50
  -1  12   0   -0.77    8.34
  -1  12   0   -5.62    5.68
  -1  12   0    2.84    5.63
  -1  12   0    7.89    7.06
  -1  12   0    2.22    6.16
  -1  12   0  -17.16   11.03
  -1  12   0    0.45    6.90
   1 -12   0  -27.30   19.65
  -1  12  -1   71.10   10.47
  -1  12  -1   55.20    9.16
  -1  12  -1   65.09   12.14
  -1  12  -1   52.88    8.51
  -1  12  -1   51.62    9.83
  -1  12  -1   83.87   10.70
  -1  12  -1   68.25   14.22
  -1  12  -1   62.08   13.17
  -1  12  -1   49.45    9.25
   1 -12   1   72.27   20.87
  -1  12  -2    5.75    8.38
  -1  12  -2   15.33    8.43
  -1  12  -2   15.90    6.91
  -1  12  -2    8.31    6.49
  -1  12  -2    4.97    5.89
  -1  12  -2   22.84   11.30
  -1  12  -2    5.58    9.74
  -1  12  -2   -3.36    7.79
  -1  12  -2    6.64    7.35
   1 -12   2    7.32   16.52
  -1  12  -3   34.70    9.13
  -1  12  -3   35.03   12.49
  -1  12  -3   43.29   12.87
  -1  12  -3   37.19    9.08
  -1  12  -3   50.16   10.91
  -1  12  -3   34.22    7.86
  -1  12  -3   27.99    7.50
  -1  12  -3   21.91    9.59
  -1  12  -3   43.55   10.80
  -1  12  -4    0.39    6.34
  -1  12  -4   13.44    8.60
  -1  12  -4   14.34   13.09
  -1  12  -4    9.83    7.90
  -1  12  -4   10.71   11.03
  -1  12  -4   -0.78    7.11
  -1  12  -4    8.66    9.79
  -1  12  -4    7.41    6.26
   1 -12   4    4.41   17.92
  -1  12  -5    6.92    5.29
  -1  12  -5    5.28    7.74
  -1  12  -5   -1.94    7.79
  -1  12  -5    6.05   11.65
  -1  12  -5    4.75   10.57
  -1  12  -5    6.03    7.19
  -1  12  -5   -4.92    8.99
  -1  12  -5    4.71    5.66
   1 -12   5  -17.84   16.45
  -1  12  -6    0.64   11.50
  -1  12  -6    0.34    8.30
  -1  12  -6    0.74    7.12
  -1  12  -6    4.29    8.68
  -1  12  -6   -6.95    8.16
  -1  12  -6    3.48    5.57
  -1  12  -6    8.18    6.63
  -1  12  -7   24.36    8.52
   1 -12   7   19.10   18.71
  -1  12  -7   23.39    8.48
  -1  12  -7   25.62   12.84
  -1  12  -7   32.38   11.45
  -1  12  -7   11.68    6.63
  -1  12  -7   14.82    6.00
  -1  12  -8   10.14    5.64
  -1  12  -8   16.22    5.82
   1 -12   8   14.69   17.32
  -1  12  -8   11.03    8.00
  -1  12  -8   -0.71    9.07
  -1  12  -8   -4.67    8.67
  -1  12  -8    7.45    7.25
  -1  12  -9   38.42   11.35
  -1  12  -9   24.14    5.78
  -1  12  -9   35.28    6.63
  -1  12  -9   40.96   11.02
  -1  12  -9   26.63    8.74
  -1  12 -10   -3.55    8.24
  -1  12 -10    4.64    4.78
  -1  12 -10   -0.31    7.50
  -1  12 -10    3.00    6.63
  -1  12 -11    0.41    6.27
  -1  12 -11    0.53    6.27
  -1  12 -11    9.03    7.46
   1 -12  12   13.83    5.64
  -1  12 -12    3.82    5.48
  -1  12 -12   -0.67    4.70
  -1  12 -12   -4.90    5.36
   1 -12  13   -0.91    3.92
  -1  12 -13    5.53    4.37
  -1  12 -13    3.88    3.48
   1 -12  14    2.53    3.30
  -1  12 -14    0.19    3.51
  -1  11  18    2.84    2.86
  -1  11  17   18.02    4.30
  -1  11  17   24.27    5.65
   1 -11 -16   50.09    7.06
  -1  11  16   72.12    8.48
  -1  11  16   68.64   10.10
   1 -11 -15   -3.60    5.67
  -1  11  15   13.73    8.35
  -1  11  15   15.75    7.42
  -1  11  14  192.90   22.01
  -1  11  14  233.87   18.65
  -1  11  14  209.81   19.36
  -1  11  13   -9.64   11.78
   1 -11 -13  -10.06   14.14
  -1  11  13   18.53   11.28
  -1  11  13   19.82    9.89
   1 -11 -12   69.58   23.07
  -1  11  12   42.44    8.95
  -1  11  12   40.55   11.95
  -1  11  12   41.14   11.46
   1 -11 -12   26.30   19.14
  -1  11  12   62.51   14.63
  -1  11  11    2.17    8.98
  -1  11  11   -5.09    8.48
  -1  11  11   -9.12   10.54
  -1  11  11    6.23    7.61
   1 -11 -11   14.59   18.60
   1 -11 -11   16.63   18.66
  -1  11  10    4.31    8.80
  -1  11  10    9.75    9.44
  -1  11  10   10.38    8.63
  -1  11  10    0.83    7.57
  -1  11  10   18.62    9.01
   1 -11 -10    6.84   16.48
   1 -11 -10    7.04   15.79
  -1  11   9   26.33   10.89
  -1  11   9   29.33   11.15
  -1  11   9   27.89    9.52
  -1  11   9   18.98    8.79
  -1  11   9   22.03    9.72
   1 -11  -9   25.70   17.02
   1 -11  -9   32.37   17.63
  -1  11   8   18.58    8.00
  -1  11   8   10.61    8.65
  -1  11   8   23.47   10.21
  -1  11   8   17.82    8.10
  -1  11   8    5.43    9.00
  -1  11   8    8.61    7.14
   1 -11  -8   26.72   21.73
   1 -11  -8    2.13   16.37
  -1  11   7   -1.57   16.38
  -1  11   7   23.23    7.90
  -1  11   7   23.16   10.16
  -1  11   7   23.12    7.70
  -1  11   7   17.58    9.50
  -1  11   7   24.75    8.59
  -1  11   7   34.29   10.94
  -1  11   7   28.37    7.89
   1 -11  -7   20.97   17.78
  -1  11   6   -9.52   15.23
  -1  11   6   13.79   10.52
  -1  11   6   24.12    8.54
  -1  11   6   -0.56    6.30
  -1  11   6   -3.73    7.18
  -1  11   6   -8.17    9.50
  -1  11   6    5.74    6.24
  -1  11   6    1.74    8.80
  -1  11   6    6.46    6.46
  -1  11   6   -3.39    6.07
   1 -11  -6   33.67   21.50
  -1  11   5   40.18   21.14
  -1  11   5   43.71    8.61
  -1  11   5   36.05    8.32
  -1  11   5   41.20    8.81
  -1  11   5   43.34    8.72
  -1  11   5   28.82    9.10
  -1  11   5   47.21    6.87
  -1  11   5   46.20   11.49
  -1  11   5   37.60    8.36
  -1  11   5   29.31    7.22
   1 -11  -5   42.54   17.63
  -1  11   4   51.32    9.42
  -1  11   4   61.12   10.02
  -1  11   4   54.42    8.83
  -1  11   4   62.63   10.94
  -1  11   4   71.82   10.02
  -1  11   4   36.49   10.10
  -1  11   4   67.74   10.05
  -1  11   4   61.95    7.55
  -1  11   4   64.67   12.22
   1 -11  -4   70.48   25.56
  -1  11   4   58.67    8.89
  -1  11   4   51.05    8.23
  -1  11   4   76.45   10.06
   1 -11  -3  293.88   29.61
  -1  11   3  379.75   43.89
  -1  11   3  352.94   19.01
  -1  11   3  352.14   18.76
  -1  11   3  384.28   23.70
  -1  11   3  424.66   20.81
  -1  11   3  388.91   19.04
  -1  11   3  260.04   16.89
  -1  11   3  373.57   23.50
  -1  11   3  396.79   19.92
  -1  11   3  304.52   15.80
  -1  11   3  351.22   17.29
   1 -11  -3  348.88   33.71
   1 -11  -2   49.14   16.62
   1 -11  -2   40.21   16.80
  -1  11   2   44.88   19.23
  -1  11   2   41.93    8.13
  -1  11   2   34.05   11.08
  -1  11   2   42.78    8.81
  -1  11   2   49.43    9.20
  -1  11   2   36.59    8.12
  -1  11   2   32.10    8.01
  -1  11   2   39.46   11.19
  -1  11   2   37.14    8.82
  -1  11   2   39.99    8.57
  -1  11   2   43.26    8.08
  -1  11   2   39.44    7.57
   1 -11  -1  124.80   20.73
  -1  11   1  147.45   26.91
  -1  11   1  158.45   17.16
  -1  11   1  151.23   12.68
  -1  11   1  153.05   12.79
  -1  11   1  135.83   12.43
  -1  11   1  114.84   10.60
  -1  11   1  128.28   15.67
  -1  11   1  107.61   11.60
  -1  11   1  122.74   11.38
  -1  11   1  139.83   12.90
  -1  11   1  133.86   11.48
  -1  11   0  352.01   44.12
  -1  11   0  403.55   25.22
  -1  11   0  420.23   26.32
  -1  11   0  472.23   20.51
  -1  11   0  315.69   15.66
  -1  11   0  293.43   16.76
  -1  11   0  345.26   17.68
  -1  11   0  341.72   21.97
  -1  11   0  313.94   16.43
  -1  11   0  370.28   20.24
  -1  11   0  378.16   18.62
   1 -11   0  372.20   33.46
   1 -11   1  -13.41    9.43
  -1  11  -1    7.63    7.32
  -1  11  -1    6.55    6.38
  -1  11  -1    0.51    7.19
  -1  11  -1    2.98    5.79
  -1  11  -1    1.99    9.18
  -1  11  -1   13.97    7.71
  -1  11  -1    5.74    5.48
  -1  11  -1    0.73    7.06
  -1  11  -1    1.94    9.11
  -1  11  -1   16.30   20.41
   1 -11   2   42.38   13.76
  -1  11  -2   30.12    8.73
  -1  11  -2   17.95    9.10
  -1  11  -2   15.71    6.26
  -1  11  -2   10.20   10.46
  -1  11  -2   33.61    7.15
  -1  11  -2   13.47    7.16
  -1  11  -2   17.00    6.09
  -1  11  -2   19.55    8.89
  -1  11  -2   23.75    8.01
  -1  11  -2    7.10   20.00
  -1  11  -2   28.90   10.26
  -1  11  -3  147.54   14.99
  -1  11  -3  146.87   29.41
  -1  11  -3  158.77   18.74
  -1  11  -3  124.14   11.06
  -1  11  -3  124.61   14.41
  -1  11  -3  200.25   16.22
  -1  11  -3  196.53   21.03
  -1  11  -3  160.87   15.40
  -1  11  -3  127.84   11.16
  -1  11  -3  139.76   13.87
  -1  11  -3  125.91   12.00
   1 -11   3  142.22   22.77
   1 -11   4  102.14   21.73
   1 -11   4   94.09   31.81
   1 -11   4  165.67   32.38
  -1  11  -4   98.98   10.47
  -1  11  -4  187.33   17.15
  -1  11  -4  184.85   20.67
  -1  11  -4  138.26   15.19
  -1  11  -4  133.31   11.25
  -1  11  -4  164.17   36.08
  -1  11  -4  124.64   14.59
  -1  11  -4  116.93   17.30
  -1  11  -4  113.71   12.10
  -1  11  -4  116.16   12.77
   1 -11   5    6.00    9.38
   1 -11   5    1.33   19.80
  -1  11  -5   12.76    6.20
  -1  11  -5   17.93   11.47
  -1  11  -5    6.00    7.64
  -1  11  -5   14.15    6.88
  -1  11  -5    4.78    7.78
  -1  11  -5   23.79   11.80
  -1  11  -5   -8.78    8.60
  -1  11  -5    6.24    7.20
   1 -11   6  208.48   26.86
   1 -11   6  170.92   35.03
  -1  11  -6  178.38   24.05
  -1  11  -6  213.20   18.62
   1 -11   6  221.88   37.55
  -1  11  -6  229.39   20.44
  -1  11  -6  218.10   15.30
  -1  11  -6  220.86   13.01
  -1  11  -6  164.69   12.36
  -1  11  -7   28.09   14.32
  -1  11  -7   28.11    9.28
   1 -11   7   33.07   20.06
  -1  11  -7   28.40   10.72
   1 -11   7   44.15   14.82
  -1  11  -7   19.61    6.46
  -1  11  -7   39.65    9.58
  -1  11  -8   78.47   11.37
   1 -11   8   76.41   20.74
  -1  11  -8   69.01   14.55
  -1  11  -8   67.21   11.73
  -1  11  -8   52.92   15.33
  -1  11  -8   49.70    7.56
  -1  11  -9   11.85    5.33
   1 -11   9  -11.38   17.75
  -1  11  -9   -6.13    9.87
  -1  11  -9    6.76    8.21
  -1  11  -9   -8.13   10.25
  -1  11  -9    7.24    7.93
   1 -11  10   31.62   18.57
  -1  11 -10   11.95    7.86
  -1  11 -10   20.81   10.26
  -1  11 -10    5.35    4.47
  -1  11 -10   20.02    9.79
  -1  11 -11    3.07    7.91
  -1  11 -11   -0.97    7.49
  -1  11 -11   -4.12    8.08
  -1  11 -12    5.12    6.88
  -1  11 -12   -4.93    6.99
  -1  11 -12    1.18    7.15
  -1  11 -13    5.19    5.42
  -1  11 -13   -6.47    6.13
  -1  11 -13   11.03    6.06
   1 -11  13    2.11    5.58
  -1  11 -14    1.69    4.45
  -1  11 -14    8.85    4.65
   1 -11  14    2.34    4.67
  -1  11 -15    6.67    3.25
  -1  11 -15   -3.31    3.54
   1 -11  15    3.87    3.74
  -1  11 -16    8.25    2.67
  -1  10  19    7.82    3.03
   1 -10 -18   21.53    4.88
  -1  10  18   14.69    4.87
   1 -10 -17    9.66    6.02
  -1  10  17  -11.73    8.69
  -1  10  17   -6.58    7.06
  -1  10  17    0.38    5.49
  -1  10  17   -0.93    4.33
  -1  10  16   29.01   11.15
   1 -10 -16   35.04    8.24
  -1  10  16   36.47   10.89
  -1  10  16   42.08    8.85
  -1  10  16   37.23    9.53
  -1  10  15   12.58   12.45
  -1  10  15   17.05   10.39
  -1  10  15   -8.90    8.77
  -1  10  15   16.93    8.41
  -1  10  14   -8.11   13.16
   1 -10 -14  -10.28   16.14
  -1  10  14    0.29   12.15
  -1  10  14    3.09    9.62
  -1  10  14    1.67   10.89
  -1  10  13   18.45   11.19
   1 -10 -13   28.37   18.52
   1 -10 -13   37.81   23.11
  -1  10  13   25.39    7.95
  -1  10  13   16.99    9.90
  -1  10  13   15.63   11.31
  -1  10  12   29.68   13.99
  -1  10  12   20.95   10.87
  -1  10  12   27.89    9.07
  -1  10  12   30.14   11.74
   1 -10 -12   47.22   23.89
   1 -10 -12   23.69   17.15
  -1  10  11  169.52   18.97
  -1  10  11  162.49   19.97
  -1  10  11  131.95   16.94
  -1  10  11  125.20   16.31
  -1  10  11  121.95   12.88
   1 -10 -11   89.25   25.03
   1 -10 -11  136.39   26.72
  -1  10  10   79.55   11.66
  -1  10  10   71.47   12.62
  -1  10  10   73.89   12.19
  -1  10  10   92.57   13.19
  -1  10  10   88.58   14.00
   1 -10 -10   56.89   24.79
  -1  10  10   66.70   14.27
   1 -10  -9   39.98   23.28
  -1  10   9    9.67    7.24
  -1  10   9   -2.34    7.32
  -1  10   9    7.62    7.13
  -1  10   9   17.69   10.60
  -1  10   9  -11.91   15.67
   1 -10  -9  -12.96   17.45
  -1  10   9    9.94    8.93
  -1  10   8   17.72    7.69
  -1  10   8   18.89    7.97
  -1  10   8   19.90    7.55
  -1  10   8   14.40    6.80
  -1  10   8   18.44    9.19
  -1  10   8    5.09   19.96
   1 -10  -8   28.06   23.46
  -1  10   7  274.31   40.30
  -1  10   7  212.23   15.96
  -1  10   7  224.24   16.16
  -1  10   7  244.68   19.27
  -1  10   7  257.14   17.67
  -1  10   7  270.93   17.76
  -1  10   7  334.05   20.75
  -1  10   7  352.57   17.51
   1 -10  -7  258.50   40.24
  -1  10   6  387.96   43.91
  -1  10   6  348.27   18.73
  -1  10   6  334.78   18.42
  -1  10   6  410.83   19.97
  -1  10   6  372.75   21.40
  -1  10   6  459.31   23.33
  -1  10   6  497.87   19.45
   1 -10  -6  381.26   46.54
  -1  10   5    7.62   14.84
  -1  10   5    2.61    6.35
  -1  10   5    5.82    5.84
  -1  10   5   -2.59    5.87
  -1  10   5    3.35    6.22
  -1  10   5   -3.95    7.55
  -1  10   5   11.05    7.11
  -1  10   5   -3.76    8.42
  -1  10   5    4.69    5.79
   1 -10  -5  -13.00   18.28
  -1  10   4  281.53   36.30
  -1  10   4  261.99   15.35
  -1  10   4  227.05   14.60
  -1  10   4  312.03   19.06
   1 -10  -4  256.59   37.10
   1 -10  -4  232.86   27.62
  -1  10   4  256.17   13.80
  -1  10   4  298.55   24.32
  -1  10   4  337.28   16.83
  -1  10   4  279.12   16.51
  -1  10   4  318.70   16.96
  -1  10   3   60.08    7.88
  -1  10   3   63.52    7.92
  -1  10   3   71.02    9.54
  -1  10   3   66.89    9.29
   1 -10  -3   56.25   15.45
  -1  10   3   63.41   21.35
   1 -10  -2   27.84   11.62
   1 -10  -2   24.52   12.66
  -1  10   2   22.78   12.45
   1 -10  -1   18.94   14.13
  -1  10   1   27.40   16.44
   1 -10  -1   19.48    9.48
   1 -10  -1   21.11    9.97
  -1  10   0  170.52   30.25
   1 -10   0  155.21   20.54
  -1  10  -1   44.47    7.31
   1 -10   1   59.03   14.19
   1 -10   1   49.65   17.77
  -1  10  -1   89.21   11.19
  -1  10  -1   62.69   20.64
  -1  10  -1   62.87   10.62
  -1  10  -1   46.64    8.35
   1 -10   2   30.02   12.62
   1 -10   2   59.81   18.67
   1 -10   2   44.96   12.26
  -1  10  -2   33.53    7.11
  -1  10  -2   51.61    7.95
  -1  10  -2   47.70   11.76
  -1  10  -2   43.21    9.30
  -1  10  -2   31.04    9.34
  -1  10  -2   31.95   19.45
  -1  10  -2   44.87    8.74
   1 -10   3   47.67   14.43
   1 -10   3   66.75   15.82
   1 -10   3   72.46   25.10
  -1  10  -3   81.25   10.56
  -1  10  -3   49.77    7.68
  -1  10  -3   67.54   12.82
  -1  10  -3   64.80    9.75
  -1  10  -3   50.04    7.21
  -1  10  -3   71.08   11.23
  -1  10  -3   54.71   10.68
  -1  10  -3   74.36   28.09
  -1  10  -3   54.37    9.83
  -1  10  -3   45.84    9.05
   1 -10   4   -7.20   10.33
   1 -10   4  -26.31   22.68
  -1  10  -4    1.09    7.72
  -1  10  -4    0.77    4.96
  -1  10  -4    1.22   10.97
  -1  10  -4   15.23    8.22
  -1  10  -4    4.60    5.82
  -1  10  -4    6.57   18.69
  -1  10  -4    8.12    9.04
  -1  10  -4    4.59    7.43
  -1  10  -4    1.95    7.01
  -1  10  -4    9.97    8.52
   1 -10   5  -20.15   15.20
   1 -10   5  -25.34   23.36
  -1  10  -5    2.99    5.31
  -1  10  -5    3.22   11.43
  -1  10  -5    2.08    8.31
  -1  10  -5   -9.10    5.88
  -1  10  -5    0.91    7.57
  -1  10  -5    9.57    9.74
  -1  10  -5  -26.71   26.98
  -1  10  -5    2.95    7.82
  -1  10  -5    3.81    6.81
   1 -10   6   52.33   28.64
   1 -10   6   29.84   19.68
  -1  10  -6   17.71    5.71
  -1  10  -6   45.98   14.21
  -1  10  -6   22.56    9.02
  -1  10  -6   30.24    8.56
   1 -10   6   -1.09   10.99
  -1  10  -6   44.57   10.39
  -1  10  -6   37.32   10.23
  -1  10  -6   38.96   13.83
  -1  10  -6   18.74   22.88
   1 -10   7  112.27   22.73
   1 -10   7  127.03   34.71
   1 -10   7   62.01   26.21
   1 -10   7   83.22   25.76
  -1  10  -7  109.45   11.86
  -1  10  -7  106.30   13.70
  -1  10  -7  124.14   15.08
  -1  10  -7   81.23   16.52
  -1  10  -7  105.97   34.55
  -1  10  -7   83.64    8.94
  -1  10  -7   99.97   14.24
   1 -10   8   15.88   16.71
  -1  10  -8   16.28   14.18
  -1  10  -8   15.59    8.94
  -1  10  -8   24.03    8.70
  -1  10  -8   17.43    8.76
  -1  10  -8   29.25   11.45
   1 -10   8   12.39   18.75
  -1  10  -8    8.23    5.31
  -1  10  -9   40.61   13.14
  -1  10  -9   65.44   12.24
  -1  10  -9   71.16   11.02
   1 -10   9   64.47   23.65
  -1  10  -9   50.05    7.64
  -1  10  -9   57.11   10.68
  -1  10  -9   60.92   12.32
  -1  10 -10   -6.60    9.46
  -1  10 -10    5.71    7.50
  -1  10 -10    3.79    6.65
  -1  10 -10   -6.01    9.38
   1 -10  11    8.68   15.12
  -1  10 -11   -0.64    8.97
  -1  10 -11   -3.16    7.89
  -1  10 -11   -0.55    6.73
  -1  10 -11    2.92    8.15
  -1  10 -12    0.63    7.45
  -1  10 -12    6.37    8.40
   1 -10  12   -1.56   12.63
  -1  10 -12   12.13    9.11
  -1  10 -13   -0.50    7.06
  -1  10 -13   -6.39    7.22
  -1  10 -13   -1.86    6.71
  -1  10 -14    5.20    6.59
  -1  10 -14    3.86    5.68
   1 -10  14    5.97    5.97
  -1  10 -14   12.38    6.30
  -1  10 -15   -3.06    4.45
   1 -10  15    1.85    5.49
  -1  10 -15    0.15    4.81
  -1  10 -16   19.08    4.29
  -1  10 -16   18.87    4.96
   1 -10  17    9.61    3.50
  -1  10 -17    1.22    2.57
  -1   9  19   -1.31    3.31
   1  -9 -19   -2.03    3.79
  -1   9  19    7.50    4.45
  -1   9  18   -3.09    4.97
  -1   9  18   -8.52    7.89
   1  -9 -18    3.75    5.34
  -1   9  18    5.24    6.36
  -1   9  17    6.40    6.39
  -1   9  17    4.06    5.01
  -1   9  17   -3.67    8.25
   1  -9 -17   12.51    7.31
  -1   9  17    6.16    8.08
  -1   9  16   20.11   12.43
  -1   9  16   40.81    8.53
  -1   9  16   33.92   10.05
  -1   9  15    5.48   12.39
  -1   9  15    4.95    8.51
   1  -9 -14  378.96   47.02
   1  -9 -14  431.57   50.89
  -1   9  14  347.83   24.37
  -1   9  13  191.46   27.54
   1  -9 -13  306.39   44.45
   1  -9 -13  329.34   45.68
  -1   9  13  242.03   22.89
  -1   9  13  275.70   17.59
  -1   9  13  297.93   26.71
  -1   9  12    7.62   11.07
  -1   9  12   14.31   10.91
   1  -9 -12    7.31   17.38
   1  -9 -12   17.95   17.74
   1  -9 -12   20.37   18.44
  -1   9  12   18.83   11.21
  -1   9  12   14.98    7.19
   1  -9 -11  111.72   26.25
   1  -9 -11  123.92   30.17
  -1   9  11  134.48   19.41
  -1   9  11  131.40   17.01
  -1   9  11  111.24   11.88
  -1   9  11  104.32   15.44
  -1   9  11  122.66   16.48
  -1   9  10    5.11    9.65
  -1   9  10    7.03    9.08
  -1   9  10    4.37    7.85
  -1   9  10    1.51   16.68
  -1   9  10   -8.09    8.97
  -1   9  10   -1.76    6.99
  -1   9  10   19.56    9.67
   1  -9 -10    7.37   13.11
   1  -9 -10   11.39   18.54
   1  -9  -9   53.49   18.36
  -1   9   9   26.80    8.90
  -1   9   9   31.66    9.08
  -1   9   9   24.75    8.68
   1  -9  -9   29.52   20.52
  -1   9   9   34.73    9.49
  -1   9   9   46.48   21.22
  -1   9   9   49.12   11.18
  -1   9   8  305.92   19.24
   1  -9  -8  234.26   33.54
  -1   9   8  224.49   16.85
  -1   9   8  235.88   16.30
  -1   9   8  236.53   17.33
   1  -9  -8  218.50   40.15
  -1   9   8  261.74   39.73
  -1   9   7   11.12   11.81
   1  -9  -7    5.63   13.10
  -1   9   7    9.10    6.77
  -1   9   7   -3.34    6.23
   1  -9  -7   24.04   20.33
  -1   9   7   16.72    8.09
  -1   9   6   -9.86   14.26
   1  -9  -6    7.13   15.79
  -1   9   5  109.25   23.08
   1  -9  -5  126.33   19.44
   1  -9  -5  162.30   31.89
   1  -9  -4    1.25    7.38
   1  -9  -4    6.28   15.28
  -1   9   4   -3.53   11.68
  -1   9   4   -3.00   14.48
   1  -9  -4    3.74   11.72
  -1   9   3  354.09   37.22
  -1   9   3  347.95   36.26
   1  -9  -3  367.99   35.50
  -1   9   2  437.88   41.18
  -1   9   2  393.09   38.48
   1  -9  -2  436.49   38.13
  -1   9   1  312.44   36.07
   1  -9   0  641.98   39.72
  -1   9   0  610.10   49.05
   1  -9   0  577.13   42.49
   1  -9   0  643.89   40.08
  -1   9  -1  160.11   27.42
   1  -9   1  156.28   24.51
   1  -9   1  168.79   20.13
   1  -9   2   30.75   11.94
  -1   9  -2   35.28   16.16
   1  -9   2   36.44   11.56
   1  -9   2   16.05   14.19
   1  -9   3   38.02   13.27
  -1   9  -3   14.00   15.62
   1  -9   3   39.45   11.29
   1  -9   3   13.84   15.00
   1  -9   3   53.61   25.06
   1  -9   4   33.39   13.42
   1  -9   4   51.47   21.48
   1  -9   4    5.49   18.39
  -1   9  -4   21.61   19.42
  -1   9  -5   13.30    6.89
  -1   9  -5    0.78   10.34
   1  -9   5   17.76   13.00
  -1   9  -5   -5.99   19.89
   1  -9   5  -14.12   21.03
   1  -9   5   22.02   20.91
   1  -9   6   19.29   24.25
   1  -9   6   21.93   26.17
  -1   9  -6   15.64    5.14
  -1   9  -6   29.31    9.26
  -1   9  -6   16.00    8.70
  -1   9  -6   26.81    8.31
  -1   9  -6   21.91    8.23
  -1   9  -6   31.72   10.98
   1  -9   6   19.00   11.51
  -1   9  -6   21.02   10.81
  -1   9  -6   17.66   24.87
  -1   9  -6   23.81    8.80
   1  -9   7   -1.60   21.47
   1  -9   7   18.99   27.94
  -1   9  -7   10.03    5.05
  -1   9  -7    8.90    7.95
  -1   9  -7   11.09    6.13
  -1   9  -7   13.53    9.42
  -1   9  -7   11.94    7.13
   1  -9   7   10.38    9.87
  -1   9  -7    7.25   10.86
  -1   9  -7   13.63    8.40
  -1   9  -7   20.07   30.68
  -1   9  -7   27.16   12.43
   1  -9   8   21.67   19.52
   1  -9   8   -6.23   31.61
   1  -9   8   -0.97   16.88
  -1   9  -8   -1.27    5.08
  -1   9  -8    5.41    8.21
   1  -9   8   25.64   11.72
  -1   9  -8   -3.60   10.69
  -1   9  -8   -6.42    7.52
  -1   9  -8  -17.95   25.01
  -1   9  -8   -5.79    8.19
  -1   9  -8    2.31    6.04
  -1   9  -9   59.75   10.15
  -1   9  -9   82.64   10.26
   1  -9   9   67.28   26.16
   1  -9   9   40.41   32.69
  -1   9  -9   54.67    7.68
  -1   9  -9   65.88   13.81
  -1   9  -9   69.11   13.30
  -1   9  -9   51.64   28.25
  -1   9  -9   50.62   15.80
  -1   9  -9   86.67   13.71
   1  -9   9   59.46   21.62
   1  -9  10  -26.92   20.02
   1  -9  10  -11.23   15.98
  -1   9 -10   10.17    8.55
  -1   9 -10   -4.19   11.34
  -1   9 -10   -4.57    8.74
  -1   9 -10   -2.46    7.34
  -1   9 -10    3.29    8.74
  -1   9 -10    3.64    6.30
  -1   9 -11   15.64    7.51
  -1   9 -11   21.49    7.99
   1  -9  11   41.25   19.11
  -1   9 -11   29.75   10.79
  -1   9 -11   19.07   11.26
  -1   9 -11   23.24   10.51
  -1   9 -12   -3.57    8.14
  -1   9 -12    1.17    7.28
  -1   9 -12   13.04    8.90
  -1   9 -12    4.21    8.96
  -1   9 -12   26.96   11.10
   1  -9  12   31.16   18.28
  -1   9 -13    2.23    6.80
  -1   9 -13    8.24    7.83
  -1   9 -13    0.04    7.36
  -1   9 -13    6.47    7.72
   1  -9  13   11.80   13.71
   1  -9  14   -5.71    8.23
  -1   9 -14    7.34    6.63
  -1   9 -14   10.66    8.27
  -1   9 -14   -2.70    7.30
  -1   9 -14    9.33    7.54
   1  -9  15   13.45    7.49
  -1   9 -15   17.48    6.82
  -1   9 -15   13.33    6.89
  -1   9 -15   11.43    6.24
  -1   9 -15   13.72    7.23
  -1   9 -16   -2.12    4.43
  -1   9 -16    0.79    4.54
   1  -9  16  -12.09    7.07
  -1   9 -17   35.71    4.86
   1  -9  17   25.51    5.91
  -1   9 -17   20.23    5.13
   1  -9  18    7.09    3.06
  -1   9 -18    2.47    2.81
   1  -8 -20    6.38    4.25
  -1   8  20   -4.37    3.97
  -1   8  20    7.57    3.25
  -1   8  19   -0.20    5.43
   1  -8 -19    5.11    4.24
  -1   8  19    0.43    4.16
  -1   8  19   14.46    7.08
   1  -8 -19    3.63    5.33
   1  -8 -18   21.65    7.15
  -1   8  18   31.70    7.50
  -1   8  18   14.81    8.97
   1  -8 -18   23.29    8.36
   1  -8 -17    0.97    6.85
   1  -8 -17    6.60    8.26
  -1   8  17   -4.86   10.40
  -1   8  16   -6.44    6.79
  -1   8  16   -2.55    6.54
   1  -8 -16   -3.93    8.88
   1  -8 -16    5.93   15.59
  -1   8  16    2.28   11.42
  -1   8  16   16.88   11.23
  -1   8  15   -3.69   11.24
   1  -8 -15   17.58    9.09
   1  -8 -15  -22.84   20.69
  -1   8  15   -0.68    8.26
   1  -8 -15    9.41   16.29
  -1   8  15    7.39   14.29
  -1   8  15   19.16    9.24
  -1   8  14    1.83    9.00
  -1   8  14   13.96   13.04
   1  -8 -14    8.76   17.16
  -1   8  14  -10.09   15.15
   1  -8 -14  -11.50   18.35
  -1   8  13   28.15   10.06
  -1   8  13   19.69    7.07
  -1   8  13   27.47   14.14
   1  -8 -13   78.78   24.67
   1  -8 -13   27.22   20.11
  -1   8  13   36.62   17.70
   1  -8 -13   34.42   20.02
   1  -8 -12    8.63   18.05
  -1   8  12    7.31   10.27
  -1   8  12   13.11    7.21
  -1   8  12   10.10   11.98
  -1   8  12  -12.70   26.62
  -1   8  12    5.39   13.10
   1  -8 -12   19.95   14.29
   1  -8 -12    1.85   18.72
  -1   8  11  148.62   12.77
  -1   8  11  116.18   16.55
  -1   8  11  180.94   39.85
  -1   8  11  177.08   18.75
  -1   8  11  151.97   21.28
   1  -8 -11  178.59   32.10
   1  -8 -11  142.85   29.29
  -1   8  10  140.92   13.94
  -1   8  10   94.70   13.49
  -1   8  10  105.71   11.30
  -1   8  10  113.30   34.21
  -1   8  10   87.31   13.04
   1  -8 -10  112.56   25.53
   1  -8 -10  120.37   27.61
  -1   8  10   97.62   14.47
  -1   8  10  129.47   15.02
  -1   8   9    1.54   17.08
  -1   8   9    4.77    7.55
   1  -8  -9   11.45   16.41
   1  -8  -9   -0.22   12.54
  -1   8   9   13.78    7.69
  -1   8   9  -11.96    7.01
   1  -8  -8   -3.17   14.02
  -1   8   8   -4.40   13.59
   1  -8  -8   -9.21   16.83
  -1   8   7   31.10   15.99
   1  -8  -7   27.40   17.35
   1  -8  -7   33.57   13.86
  -1   8   6  450.38   42.59
   1  -8  -6  510.13   33.46
   1  -8  -6  431.21   45.71
   1  -8  -6  501.67   42.88
   1  -8  -5  496.32   32.94
   1  -8  -5  466.95   46.55
   1  -8  -5  540.56   40.23
  -1   8   5  463.73   42.02
   1  -8  -4  123.31   18.24
   1  -8  -4  136.13   20.50
  -1   8   4  108.39   20.27
  -1   8   4  123.05   26.55
   1  -8  -3  153.41   22.08
  -1   8   3  137.21   22.68
  -1   8   3  148.42   22.72
  -1   8   2  -10.41   11.32
  -1   8   2    4.29    9.67
   1  -8  -2   -0.18    8.04
  -1   8   1   -1.87   10.66
   1  -8  -1   -4.70    9.17
  -1   8   0  547.93   43.30
   1  -8   0  576.63   38.66
  -1   8  -1   49.74   17.55
   1  -8   1   66.69   13.58
   1  -8   1   48.33   11.40
   1  -8   1   51.32   14.87
  -1   8  -2  686.47   49.91
   1  -8   2  767.62   57.56
   1  -8   2  687.97   50.53
   1  -8   2  757.57   41.69
  -1   8  -3   33.52   16.43
   1  -8   3   29.03   12.51
   1  -8   3   15.71   18.07
   1  -8   3   34.90   17.35
   1  -8   3   27.64   10.26
  -1   8  -4    2.32   13.88
   1  -8   4    1.55    7.43
   1  -8   4   10.31   16.19
  -1   8  -5   49.69   20.67
   1  -8   5   38.26   12.32
   1  -8   5   51.43   23.55
  -1   8  -6   -1.84   20.32
   1  -8   6   18.85   12.65
   1  -8   6   16.15   23.22
  -1   8  -7  191.02   41.59
   1  -8   7  162.89   35.99
   1  -8   7  150.89   23.67
   1  -8   8   44.01   16.05
  -1   8  -8   60.82    8.37
  -1   8  -8   49.20    8.77
   1  -8   8   36.27   37.93
   1  -8   8   67.55   23.39
   1  -8   8   53.11   21.16
  -1   8  -8   65.51   10.94
  -1   8  -8   43.60    9.03
  -1   8  -8   64.93   11.43
  -1   8  -8   54.77   13.59
  -1   8  -8   46.67   27.33
  -1   8  -9   -5.15    7.09
  -1   8  -9    1.96    5.89
  -1   8  -9   -5.52    9.00
   1  -8   9   -8.80   15.90
   1  -8   9   19.83   33.94
   1  -8   9    3.00   15.84
  -1   8  -9    3.90    7.15
  -1   8  -9   16.81   24.70
  -1   8  -9   -0.22    7.26
  -1   8 -10   46.31    9.00
   1  -8  10   58.83   24.07
   1  -8  10   65.36   41.32
  -1   8 -10   59.41   12.83
  -1   8 -10   87.88   10.54
  -1   8 -10   53.39   21.93
  -1   8 -10   56.65   11.45
  -1   8 -10   57.07   11.92
   1  -8  10   66.55   23.24
   1  -8  11  110.72   25.29
   1  -8  11   83.48   11.13
  -1   8 -11   87.66   13.79
  -1   8 -11   77.66   12.84
  -1   8 -11   90.26   14.32
   1  -8  11  109.92   26.70
  -1   8 -11   80.34   12.15
   1  -8  12   32.08    8.19
  -1   8 -12   28.31   10.49
  -1   8 -12   40.71   11.36
  -1   8 -12   32.18   11.62
  -1   8 -12   41.37   11.23
   1  -8  12   33.47   17.04
  -1   8 -12   38.66    9.85
   1  -8  13   11.39    7.43
  -1   8 -13    7.53    7.69
  -1   8 -13   17.14    9.94
  -1   8 -13    2.63    8.25
  -1   8 -13    8.66    8.98
   1  -8  13   -4.56   15.46
  -1   8 -13    3.10    6.53
   1  -8  14    0.08    6.82
  -1   8 -14   -7.00    7.76
  -1   8 -14    1.17    7.77
  -1   8 -14    6.46    8.28
  -1   8 -14    0.17    7.13
   1  -8  14  -27.53   14.63
  -1   8 -14   -6.50    7.38
  -1   8 -15   -4.79    7.90
  -1   8 -15    4.52    6.66
   1  -8  15   -2.75    7.43
  -1   8 -15    7.15    6.76
  -1   8 -15   -1.64    6.87
   1  -8  15    3.42    5.67
  -1   8 -15    5.72    7.24
  -1   8 -16    6.61    5.62
  -1   8 -16   12.17    6.65
   1  -8  16    1.73    6.52
  -1   8 -16   -0.73    5.80
  -1   8 -16    1.84    5.47
  -1   8 -16    1.08    5.97
   1  -8  16    0.67    4.77
   1  -8  17   10.96    6.50
  -1   8 -17    9.18    4.73
  -1   8 -17    0.21    4.48
   1  -8  17   -2.22    4.29
   1  -8  18    5.61    4.94
  -1   8 -18    9.45    3.41
   1  -8  18   11.04    3.84
  -1   8 -18   11.01    4.26
  -1   8 -19    6.42    2.65
  -1   7  20   16.39    6.53
   1  -7 -20   21.44    5.85
   1  -7 -20   23.91    5.44
  -1   7  20   15.03    4.07
  -1   7  20   25.84    7.09
   1  -7 -19   13.64    6.45
  -1   7  19   11.70    8.16
   1  -7 -19   12.32    6.65
  -1   7  19   14.05    5.03
  -1   7  18   13.20    8.94
   1  -7 -18    7.53    6.99
   1  -7 -18    6.91    7.97
  -1   7  18   21.84   11.61
  -1   7  18    9.19    6.04
   1  -7 -17   28.58   18.10
  -1   7  17   21.10   10.40
   1  -7 -17   21.32    9.60
  -1   7  17    4.99    7.19
  -1   7  17   15.75   11.67
  -1   7  16   33.90   14.75
   1  -7 -16   23.33   17.33
  -1   7  16   12.67   10.71
   1  -7 -16   20.95   11.04
  -1   7  16   27.40    8.34
   1  -7 -16    0.86   16.22
  -1   7  16   27.22    9.24
  -1   7  15   30.12   16.44
   1  -7 -15   57.95   24.13
  -1   7  15   44.78   15.91
   1  -7 -15   44.17   12.58
   1  -7 -15   82.66   25.67
  -1   7  15   39.67   12.95
  -1   7  15   47.05   11.24
   1  -7 -14  134.59   30.23
  -1   7  14  145.85   22.89
   1  -7 -14  136.99   30.13
  -1   7  14  126.19   16.80
  -1   7  14   83.01   21.64
   1  -7 -13  287.99   42.43
   1  -7 -13  301.35   39.95
  -1   7  13  282.15   27.02
   1  -7 -13  307.96   41.17
  -1   7  13  311.33   17.48
  -1   7  13  273.66   24.11
  -1   7  13  222.35   31.93
  -1   7  12   14.94   10.28
  -1   7  12    3.42   23.19
  -1   7  12   10.99    6.73
  -1   7  12   11.57    9.44
   1  -7 -12   24.06   23.78
   1  -7 -12   11.33   17.46
   1  -7 -12   10.20   14.01
  -1   7  11   65.63   12.56
  -1   7  11  106.58   35.30
  -1   7  11  113.96   16.05
   1  -7 -11   98.82   30.54
   1  -7 -11  106.12   25.19
   1  -7 -11  103.14   24.46
  -1   7  11   86.11    9.53
   1  -7 -10   17.54   16.89
   1  -7 -10   19.58   16.34
   1  -7 -10   30.54   18.82
  -1   7  10   11.73   17.54
   1  -7 -10   -5.58   13.76
  -1   7  10   12.60    8.19
   1  -7  -9   28.97   16.48
   1  -7  -9   38.72   16.67
  -1   7   9    0.26   14.41
  -1   7   9   20.16   17.75
   1  -7  -9   37.51   17.75
   1  -7  -8   64.45   18.78
   1  -7  -8   64.06   23.12
  -1   7   8   38.49   17.32
  -1   7   8   79.01   26.41
   1  -7  -8   39.99   15.41
  -1   7   7   46.17   19.72
  -1   7   7   35.03   16.27
   1  -7  -7   37.79   15.52
   1  -7  -7   30.31   18.12
  -1   7   6   46.38   13.37
  -1   7   6   35.41   13.62
   1  -7  -6   42.58   20.16
   1  -7  -6   43.92   13.15
   1  -7  -6   46.84   11.37
   1  -7  -5   93.96   16.64
  -1   7   5   92.23   18.74
  -1   7   5   85.08   18.38
   1  -7  -5  114.00   15.19
   1  -7  -5   99.03   20.60
   1  -7  -4   38.96   11.93
  -1   7   4   43.21   13.65
   1  -7  -4   37.55    9.04
  -1   7   4   55.44   14.31
  -1   7   4   41.15   13.09
   1  -7  -3  203.28   23.32
  -1   7   3  192.67   23.60
  -1   7   3  186.17   23.62
   1  -7  -2  285.51   21.81
  -1   7   2  302.88   28.94
  -1   7   2  311.12   30.12
   1  -7  -1   62.02   11.79
  -1   7   1   58.09   13.83
  -1   7   1   53.08   14.98
   1  -7   0  906.99   51.28
   1  -7   0  878.11   43.80
  -1   7   0  855.04   48.81
   1  -7   1  567.29   33.61
   1  -7   1  518.70   38.38
   1  -7   1  598.83   30.76
  -1   7  -1  542.42   39.94
   1  -7   2   85.79   13.66
   1  -7   2   89.73   19.66
   1  -7   2  125.54   13.98
   1  -7   2  112.55   13.80
  -1   7  -2   92.23   18.87
  -1   7  -3    7.84   10.02
   1  -7   3    8.44   12.45
   1  -7   3    8.46    6.95
   1  -7   3   -0.37    7.97
  -1   7  -4   21.14   14.77
   1  -7   4   20.81    8.90
   1  -7   4   13.84   15.10
   1  -7   4   29.62   10.32
  -1   7  -5  282.56   36.19
   1  -7   5  286.66   39.66
   1  -7   5  269.40   26.83
  -1   7  -6   37.79   18.81
   1  -7   6   32.81   20.28
   1  -7   6   22.50   10.09
   1  -7   7  413.33   50.19
  -1   7  -7  338.19   49.17
   1  -7   7  308.04   30.97
  -1   7  -7  401.68   52.27
  -1   7  -8   12.03   21.14
   1  -7   8    5.75    9.11
   1  -7   8   10.32   13.20
  -1   7  -8   11.50   23.80
   1  -7   8   29.42   25.40
  -1   7  -9  228.83   16.29
   1  -7   9  210.24   34.46
  -1   7  -9  253.31   43.17
  -1   7  -9  247.44   19.11
   1  -7   9  240.84   34.99
  -1   7  -9  215.87   15.95
  -1   7  -9  131.68   35.09
  -1   7 -10   25.32    7.74
   1  -7  10   29.93   19.53
  -1   7 -10   30.09    7.33
  -1   7 -10   43.62   11.30
  -1   7 -10   28.52    8.89
   1  -7  10   32.03    8.03
  -1   7 -10  -12.88   22.01
   1  -7  10    9.76   13.97
  -1   7 -10   30.76    9.69
  -1   7 -10   49.90   30.34
   1  -7  11  -11.75   42.95
   1  -7  11   -4.48   16.47
   1  -7  11   27.68   17.68
  -1   7 -11   11.36    7.14
   1  -7  11  -16.33    8.44
  -1   7 -11    3.46    6.83
  -1   7 -11    1.46    7.89
  -1   7 -11   40.64   31.35
   1  -7  12   -5.26   16.74
  -1   7 -12    5.65    7.18
   1  -7  12   -2.88    8.07
  -1   7 -12   -6.04    8.57
  -1   7 -12   -2.68    8.14
   1  -7  13   65.15   21.11
  -1   7 -13   42.21    9.80
   1  -7  13   43.04    9.61
  -1   7 -13   42.57   12.40
  -1   7 -13   42.47   11.27
   1  -7  14   16.75   16.23
  -1   7 -14   -1.47    7.48
  -1   7 -14    6.76    7.23
   1  -7  14    8.81    7.29
  -1   7 -14   19.84    9.95
  -1   7 -15    5.13    7.45
  -1   7 -15   10.68    7.86
  -1   7 -15    7.20    7.88
  -1   7 -15    4.10    6.86
   1  -7  15    4.79    9.02
   1  -7  15   -7.48    7.06
   1  -7  15    8.46   13.75
  -1   7 -16   -1.38    7.02
   1  -7  16    5.72    7.50
  -1   7 -16   -4.26    6.26
  -1   7 -16    3.68    6.43
  -1   7 -16    1.38    6.07
  -1   7 -16    0.15    6.89
   1  -7  16   -6.22    6.17
  -1   7 -17   11.59    5.87
   1  -7  17   15.96    7.52
  -1   7 -17    2.42    5.62
  -1   7 -17    2.95    5.24
  -1   7 -17    8.08    6.28
   1  -7  17    9.28    5.24
  -1   7 -18   24.42    6.24
   1  -7  18   13.71    6.27
  -1   7 -18   20.24    5.70
  -1   7 -18   11.50    5.15
   1  -7  18   20.83    5.78
   1  -7  18   19.97    5.33
  -1   7 -18    9.89    5.91
  -1   7 -19    0.93    3.13
  -1   7 -19    1.96    2.93
   1  -7  19    1.37    4.47
  -1   6  21    8.30    4.13
   1  -6 -21    6.67    3.83
   1  -6 -20    1.51    4.97
  -1   6  20   -0.72    5.78
  -1   6  20    2.78    4.02
   1  -6 -20   -1.03    5.31
  -1   6  20   -1.21    3.83
  -1   6  19   -2.32    7.11
   1  -6 -19   14.97    8.02
  -1   6  19    1.38    7.26
   1  -6 -19    6.23    7.31
  -1   6  19    7.55    5.67
  -1   6  18   -8.55    7.49
   1  -6 -18   -3.04    7.65
  -1   6  18   11.68    9.80
   1  -6 -18   -1.43    7.73
  -1   6  18   11.90    9.34
  -1   6  18    8.34    6.72
  -1   6  17   59.36   13.45
  -1   6  17   43.14   15.07
   1  -6 -17   73.01   12.16
  -1   6  17   78.28   15.41
   1  -6 -17   54.43   13.79
   1  -6 -17   73.82   24.41
   1  -6 -16   34.73   17.90
   1  -6 -16   15.25    8.45
  -1   6  16    5.01   10.80
  -1   6  16    4.95   11.61
   1  -6 -16   -1.07   15.07
  -1   6  16   19.55   12.17
   1  -6 -16   -4.11    9.42
   1  -6 -15   25.06   17.26
  -1   6  15   -9.03    7.42
  -1   6  15  -12.14   14.40
   1  -6 -15   12.90    8.79
  -1   6  15   -0.08   11.58
  -1   6  15   10.13   11.42
   1  -6 -15   26.28   16.22
  -1   6  14    3.14   11.48
   1  -6 -14   -9.19   17.41
  -1   6  14    5.62    8.50
   1  -6 -14    1.09    7.99
   1  -6 -14   -9.72   17.57
   1  -6 -13   16.91   14.61
   1  -6 -13    3.85   22.91
  -1   6  13   15.72   10.60
  -1   6  13    3.64   10.60
   1  -6 -13   -9.10   14.67
   1  -6 -13   -1.84   15.81
  -1   6  13   14.23    6.13
   1  -6 -13    9.97   12.29
   1  -6 -13    8.44    7.70
   1  -6 -12   10.54   17.34
  -1   6  12   12.52   25.35
   1  -6 -12   21.40   18.77
   1  -6 -12   32.66   18.69
  -1   6  12   23.74   11.23
  -1   6  12   13.68    5.82
   1  -6 -12   29.97   15.20
  -1   6  12   13.83   11.51
   1  -6 -11    6.08   14.63
   1  -6 -11    3.13   12.88
  -1   6  11   -4.26    8.93
   1  -6 -11   16.11   17.95
   1  -6 -11   -7.06   12.93
  -1   6  11   10.16   19.97
  -1   6  10  208.11   36.22
   1  -6 -10  205.68   31.82
   1  -6 -10  201.47   31.48
   1  -6 -10  208.27   31.66
   1  -6 -10  269.44   32.29
  -1   6   9   62.52   25.12
   1  -6  -9   64.53   19.51
   1  -6  -9   74.40   20.53
   1  -6  -9   88.52   20.59
  -1   6   8   37.56   19.34
   1  -6  -8   11.36   12.29
   1  -6  -8   17.84   13.61
   1  -6  -8   20.41   16.91
  -1   6   7  102.24   23.33
   1  -6  -7  120.89   25.73
   1  -6  -7  107.66   21.19
  -1   6   6   15.83   11.78
  -1   6   6    3.20    8.25
   1  -6  -6   16.65   14.40
   1  -6  -6   -1.00    8.41
   1  -6  -6   10.35    5.63
  -1   6   5  115.92   21.11
   1  -6  -5  116.02   22.14
   1  -6  -5  106.18   13.74
  -1   6   5  108.00   19.17
  -1   6   4    9.50   10.77
  -1   6   4   -7.12    8.83
  -1   6   4    1.99    7.64
   1  -6  -4    2.83    5.07
   1  -6  -4    3.64    7.07
   1  -6  -4    1.07    5.52
  -1   6   3  441.18   32.89
  -1   6   3  474.33   32.88
  -1   6   3  434.15   31.97
   1  -6  -3  426.10   24.78
   1  -6  -3  391.72   29.24
  -1   6   2  191.45   22.16
  -1   6   2  184.22   20.56
  -1   6   2  194.39   21.87
   1  -6  -2  189.30   14.70
  -1   6   1    1.95    7.81
  -1   6   1   -7.35    8.66
   1  -6  -1    3.81    7.72
  -1   6   0   -3.86    6.93
  -1   6   0   -3.62    9.60
   1  -6   0    7.00    7.05
  -1   6  -1  111.20   17.16
   1  -6   1  120.33   17.69
   1  -6   1  127.77   15.65
  -1   6  -2  252.08   19.55
  -1   6  -2  224.12   24.01
   1  -6   2  283.73   18.21
   1  -6   2  227.58   26.33
   1  -6   2  268.22   20.81
   1  -6   3  451.12   26.95
   1  -6   3  426.93   37.94
  -1   6  -3  485.10   35.93
  -1   6  -3  399.97   33.51
   1  -6   3  476.19   20.34
   1  -6   3  481.14   24.44
   1  -6   4   24.80   15.43
   1  -6   4   32.69    9.20
  -1   6  -4   41.65   12.50
  -1   6  -4   37.31   13.51
   1  -6   4   32.18    9.08
   1  -6   4   36.86    7.10
  -1   6  -5   33.07   16.14
  -1   6  -5   31.04   14.12
   1  -6   5   32.67   10.62
   1  -6   5   48.02   19.92
  -1   6  -6   42.17   18.55
  -1   6  -6   35.91   18.89
   1  -6   6   44.08   11.67
   1  -6   6   55.70   23.15
  -1   6  -7   94.77   27.38
  -1   6  -7   77.34   27.46
   1  -6   7   48.98   12.42
   1  -6   7   80.93   23.92
   1  -6   8  -21.38   25.93
  -1   6  -8   18.52   16.71
  -1   6  -8   23.04   20.24
   1  -6   8   21.28   11.19
   1  -6   8   25.14   14.96
  -1   6  -9   84.34   25.16
   1  -6   9  108.36   23.89
  -1   6  -9   71.08   29.33
   1  -6   9   95.59   24.63
   1  -6  10  513.59   47.73
  -1   6 -10  548.45   57.01
  -1   6 -10  532.44   23.82
   1  -6  10  541.32   47.25
   1  -6  11  -10.77   12.56
   1  -6  11   10.62   14.84
   1  -6  11    1.55    7.11
  -1   6 -11   10.08   19.34
  -1   6 -11    5.14    7.90
  -1   6 -11   -8.17    8.49
  -1   6 -11    6.70    7.74
  -1   6 -11   -1.37    6.69
   1  -6  12  116.44   55.42
  -1   6 -12   58.75    9.85
  -1   6 -12   55.75   12.21
   1  -6  12   53.12   20.77
  -1   6 -12   40.83   21.46
   1  -6  12   58.18   10.34
  -1   6 -12   66.47   12.18
  -1   6 -12   84.99   31.52
  -1   6 -13   39.05   11.54
  -1   6 -13   46.98   10.03
   1  -6  13   48.07   10.12
  -1   6 -13   48.34   11.41
  -1   6 -14   -2.94    7.98
  -1   6 -14    7.33    7.28
   1  -6  14   20.14   15.23
   1  -6  14   -3.06    9.28
  -1   6 -14    3.76    8.56
  -1   6 -15    1.87    7.48
   1  -6  15    1.04    9.50
  -1   6 -15    9.47    8.18
  -1   6 -15   11.67    7.30
   1  -6  15   -5.99   12.20
   1  -6  15   18.07    8.65
   1  -6  15   -1.30    8.60
  -1   6 -16   -0.63    7.86
   1  -6  16   -9.51    9.59
  -1   6 -16    4.23    6.89
   1  -6  16   -8.89   15.73
  -1   6 -16    4.56    6.60
   1  -6  16   16.62    9.36
   1  -6  16    3.29    6.85
   1  -6  17    7.51    7.68
   1  -6  17    9.20    8.47
   1  -6  17   -0.51    7.09
  -1   6 -17    8.25    6.27
  -1   6 -17    5.88    7.38
   1  -6  18   13.85    6.34
   1  -6  18   -2.39    5.28
  -1   6 -18    1.22    5.93
  -1   6 -18   -0.88    4.84
   1  -6  18    1.15    6.56
  -1   6 -18   -4.35    5.16
   1  -6  19   18.93    6.72
  -1   6 -19   10.00    5.25
  -1   6 -19    7.44    4.22
  -1   6 -19   10.97    4.47
   1  -6  20    5.65    4.10
  -1   6 -20    6.33    3.42
   1  -5 -21    8.36    3.71
   1  -5 -21    9.63    4.75
  -1   5  20   -0.15    4.99
  -1   5  20    0.92    5.15
   1  -5 -20   12.70    7.28
   1  -5 -20    7.54    5.91
  -1   5  20   -0.42    5.94
  -1   5  20    1.67    4.51
  -1   5  19   18.71    8.38
   1  -5 -19   35.33    9.46
  -1   5  19   30.11   10.28
  -1   5  19   32.19    9.32
   1  -5 -19   37.95   10.27
  -1   5  18   -2.93    8.53
   1  -5 -18    9.55    9.14
   1  -5 -18    3.09    8.38
  -1   5  18    0.41    8.78
  -1   5  18    0.18    8.83
  -1   5  17   56.87   15.24
  -1   5  17   35.77   12.11
   1  -5 -17   37.47   12.06
   1  -5 -17   25.51    9.89
  -1   5  17   29.01   13.42
   1  -5 -17   27.31   16.11
   1  -5 -16   77.10   23.02
  -1   5  16   27.37   12.32
  -1   5  16   50.60   14.86
   1  -5 -16   31.24   12.18
   1  -5 -16   20.73   16.19
  -1   5  16   31.94   14.49
   1  -5 -16   37.18   11.30
  -1   5  15   94.20   18.36
   1  -5 -15   96.63   28.33
  -1   5  15  102.43   19.82
   1  -5 -15   89.93   14.69
   1  -5 -15  112.72   27.05
   1  -5 -14   18.15   17.74
   1  -5 -14   20.08   25.43
  -1   5  14   19.39   12.63
   1  -5 -14   -0.44   18.03
  -1   5  14  -12.97   22.65
   1  -5 -14    2.36   15.10
   1  -5 -14   11.90    8.23
  -1   5  14    8.37   12.31
   1  -5 -13   49.55   10.71
   1  -5 -13   65.91   21.35
   1  -5 -13  100.13   32.42
  -1   5  13   64.97   11.99
   1  -5 -13   77.26   24.09
   1  -5 -13   82.24   25.22
  -1   5  13   52.11   14.97
   1  -5 -13   86.06   21.39
  -1   5  13   83.92   34.99
  -1   5  13   38.60   11.02
  -1   5  12   16.53   21.53
  -1   5  12   -0.67   10.44
   1  -5 -12   -8.85   21.53
   1  -5 -12    1.11   14.37
   1  -5 -12   12.27   17.96
   1  -5 -12   -1.68   15.10
   1  -5 -11   22.55   16.93
  -1   5  11   -0.06   18.96
   1  -5 -11   24.90   16.00
   1  -5 -11   27.70   17.64
   1  -5 -11   19.00   12.84
   1  -5 -10   24.33   17.13
  -1   5  10   24.52   15.64
   1  -5 -10   52.21   16.47
   1  -5 -10   50.95   18.56
   1  -5 -10   48.54   19.46
  -1   5   9   20.89   15.49
   1  -5  -9    4.89   11.28
   1  -5  -9   -1.03   11.79
   1  -5  -9   -1.81   12.46
  -1   5   8  217.32   31.02
   1  -5  -8  174.64   30.08
   1  -5  -8  202.32   26.95
   1  -5  -8  202.53   27.58
   1  -5  -7  235.23   30.73
   1  -5  -7  195.36   24.87
  -1   5   7  195.47   26.63
   1  -5  -6    6.97   11.82
   1  -5  -6   -3.84    9.02
  -1   5   6   -0.36   10.28
   1  -5  -5   14.68    8.03
   1  -5  -5   13.66    6.47
   1  -5  -5   -1.52    9.65
  -1   5   5   12.48   10.57
   1  -5  -5   12.28    4.43
   1  -5  -4  211.05   19.24
   1  -5  -4  186.97   18.97
   1  -5  -4  172.12   16.33
  -1   5   4  178.68   21.04
  -1   5   4  249.27   22.06
  -1   5   4  207.00   21.24
   1  -5  -3  386.76   26.15
   1  -5  -3  384.36   23.17
  -1   5   3  406.82   30.02
  -1   5   3  397.50   27.63
  -1   5   3  455.20   29.31
   1  -5  -2  911.33   20.93
   1  -5  -2  841.16   28.97
  -1   5   2  837.04   41.46
  -1   5   2  848.59   40.05
  -1   5   2  825.28   37.61
  -1   5   1   37.20    9.18
  -1   5   1   25.68    8.52
   1  -5  -1   33.77    5.48
  -1   5   0  885.96   40.74
  -1   5   0  894.15   38.23
   1  -5   0  813.59   18.56
  -1   5  -1  138.43   17.76
   1  -5   1  114.72   16.79
   1  -5   2  101.65   18.14
   1  -5   2  115.90   12.59
  -1   5  -2  119.87   15.10
   1  -5   2  148.26   12.20
  -1   5  -2  105.18   15.52
   1  -5   2  101.37   10.72
   1  -5   3  313.38   15.37
   1  -5   3  327.33   20.91
   1  -5   3  306.45   31.21
  -1   5  -3  333.67   31.60
  -1   5  -3  309.75   26.72
   1  -5   3  407.79   27.76
   1  -5   3  325.09   17.96
   1  -5   4  249.84   21.61
   1  -5   4  247.92   30.97
   1  -5   4  260.49   18.86
  -1   5  -4  238.88   30.10
   1  -5   4  290.63   28.67
  -1   5  -4  265.35   26.81
   1  -5   4  257.66   16.90
   1  -5   5  853.74   40.59
   1  -5   5  956.79   62.31
  -1   5  -5  873.48   56.62
   1  -5   5  823.14   31.74
   1  -5   5  900.15   59.04
  -1   5  -5  977.36   55.49
   1  -5   6    0.32    6.31
   1  -5   6    6.06   15.86
  -1   5  -6    1.13   13.23
   1  -5   6  -23.43   20.43
  -1   5  -6    4.98   11.83
   1  -5   7  100.78   16.59
   1  -5   7  115.03   27.78
  -1   5  -7  111.82   23.92
   1  -5   7  121.26   30.18
  -1   5  -7  133.75   22.12
   1  -5   8   75.65   15.60
   1  -5   8   60.50   21.54
  -1   5  -8   66.54   20.69
   1  -5   8   93.80   21.41
   1  -5   8  133.08   39.72
   1  -5   9   48.56   16.84
  -1   5  -9   52.88   22.95
   1  -5   9   44.05   16.46
   1  -5  10   14.79   14.48
   1  -5  10  -12.34   11.14
  -1   5 -10    5.88   18.24
   1  -5  10    2.14   35.48
   1  -5  11  186.27   29.01
  -1   5 -11  214.58   16.61
  -1   5 -11  173.37   37.57
   1  -5  11  253.42   62.13
   1  -5  11  235.05   29.67
  -1   5 -12   -1.35    5.99
   1  -5  12    8.92   11.23
  -1   5 -12    9.50    8.07
  -1   5 -12  -10.29    6.97
  -1   5 -12    0.21    8.90
  -1   5 -12   14.76   22.32
   1  -5  12  -15.60    9.33
   1  -5  12    7.31   12.17
  -1   5 -13  190.48   16.74
   1  -5  13  261.55   59.52
   1  -5  13  172.81   19.58
   1  -5  13  190.20   16.48
   1  -5  13  211.19   30.84
  -1   5 -13  246.45   47.57
  -1   5 -13  219.34   18.54
   1  -5  14    6.69    9.79
  -1   5 -14    5.67    8.27
  -1   5 -14    1.27    6.50
   1  -5  14    7.00    7.84
   1  -5  14   -2.16   12.26
  -1   5 -14   10.67    7.01
   1  -5  15   -1.75    9.43
  -1   5 -15    0.09    8.14
   1  -5  15    6.20    8.75
   1  -5  15    0.36    7.79
  -1   5 -15   12.60    7.45
   1  -5  15   -5.72   14.12
   1  -5  16   41.70   11.38
   1  -5  16   20.74    8.25
  -1   5 -16   24.31    8.76
  -1   5 -16   36.26    8.68
   1  -5  16   52.07   20.64
   1  -5  16   38.72   12.69
   1  -5  17   23.31    9.43
   1  -5  17    4.25    6.95
  -1   5 -17    3.92    7.01
  -1   5 -17    5.55    5.86
   1  -5  17  -13.13   17.23
   1  -5  17   10.18    8.11
  -1   5 -17    8.08    7.77
   1  -5  18   69.01   12.07
   1  -5  18   74.68   10.37
  -1   5 -18   65.59    9.84
  -1   5 -18   63.22   10.06
   1  -5  18  101.44   12.89
  -1   5 -18   50.87   10.57
   1  -5  19    1.09    6.22
  -1   5 -19    0.15    5.40
  -1   5 -19   -3.00    4.72
   1  -5  19    6.22    5.80
   1  -5  20   -0.41    4.60
   1  -5  20   13.98    5.06
  -1   5 -20    2.83    3.81
  -1   5 -20    2.78    4.32
  -1   5 -20   -3.78    3.88
  -1   4  21    1.49    3.22
  -1   4  21    9.81    4.74
   1  -4 -21    4.03    5.11
  -1   4  21   -0.46    4.46
   1  -4 -21   -3.62    4.60
   1  -4 -21    3.40    3.43
   1  -4 -20    1.86    6.67
  -1   4  20   -0.59    5.61
  -1   4  20   -6.03    6.32
   1  -4 -20    0.78    6.39
  -1   4  20   -4.16    6.42
   1  -4 -19    9.90    8.64
  -1   4  19    8.65    7.59
   1  -4 -19   -0.27    7.16
  -1   4  19    4.31    7.35
  -1   4  19    1.16    8.26
  -1   4  18   21.95   12.88
  -1   4  18    6.95    9.15
   1  -4 -18    6.32    9.21
  -1   4  18   -4.44    8.84
   1  -4 -18   -1.67    8.91
   1  -4 -18   -1.77   13.60
  -1   4  17   78.74   16.07
  -1   4  17   86.11   15.50
   1  -4 -17   73.84   15.77
   1  -4 -17   70.26   13.68
   1  -4 -17   86.69   15.40
  -1   4  17   50.90   15.15
   1  -4 -17   88.22   25.36
  -1   4  16   -1.89    9.90
  -1   4  16    2.32   12.04
   1  -4 -16   -7.46   19.33
   1  -4 -16   -1.83    9.59
   1  -4 -16    0.98    9.67
  -1   4  15   78.59   16.09
   1  -4 -15   83.95   14.39
  -1   4  15   87.92   17.57
   1  -4 -15  119.25   28.81
   1  -4 -15  123.92   26.47
   1  -4 -14    7.92   14.68
   1  -4 -14  -21.68   26.45
  -1   4  14   -1.80   13.55
   1  -4 -14   -2.44    8.39
  -1   4  14  -16.86   24.38
   1  -4 -14   14.99   18.19
  -1   4  14   -3.14   10.93
   1  -4 -14    8.79   14.33
   1  -4 -13    8.84   15.63
   1  -4 -13  -14.20   22.65
  -1   4  13   24.07   14.27
   1  -4 -13   11.28   16.30
   1  -4 -13   -5.23    8.64
   1  -4 -13   -5.67   15.43
  -1   4  13   -0.15   10.64
   1  -4 -12  139.26   30.80
  -1   4  12  100.98   16.28
   1  -4 -12  110.28   24.70
   1  -4 -12  120.65   25.64
   1  -4 -12  119.33   25.27
   1  -4 -12  120.23   25.64
   1  -4 -12  136.46   30.05
  -1   4  11   17.69   15.11
   1  -4 -11    2.35   11.82
   1  -4 -11   12.49   13.83
   1  -4 -11   19.83   15.42
   1  -4 -11   14.13   16.48
  -1   4  11   32.61   32.71
  -1   4  10  267.33   49.78
   1  -4 -10  403.56   39.92
   1  -4 -10  375.25   38.82
  -1   4  10  234.61   35.37
   1  -4 -10  402.60   38.71
   1  -4 -10  380.91   42.40
   1  -4  -9    7.26    9.25
  -1   4   9    7.57   12.39
   1  -4  -9   14.59   12.87
  -1   4   9   12.42   22.54
  -1   4   8  463.80   53.93
  -1   4   8  466.87   39.36
   1  -4  -8  464.11   38.68
   1  -4  -8  427.02   37.34
   1  -4  -8  430.93   38.77
   1  -4  -7   84.00   17.41
   1  -4  -7   81.56   16.80
   1  -4  -7  103.77   19.59
  -1   4   7  100.61   24.02
   1  -4  -6   85.27   17.53
   1  -4  -6   79.47   15.75
  -1   4   6   75.97   14.97
  -1   4   6   71.62   18.88
  -1   4   5  228.73   24.01
  -1   4   5  240.33   29.40
   1  -4  -5  252.87   17.74
   1  -4  -5  276.21   26.85
   1  -4  -5  273.74   23.76
   1  -4  -5  244.59    9.29
   1  -4  -4  202.39   16.00
   1  -4  -4  217.04   18.86
   1  -4  -4  209.56   19.46
  -1   4   4  217.52   21.77
   1  -4  -3  158.05   14.75
  -1   4   3  176.37   17.23
  -1   4   3  166.12   18.01
   1  -4  -3  169.02   15.90
   1  -4  -3  161.83   14.88
  -1   4   2 1324.47   44.72
  -1   4   2 1212.11   42.11
  -1   4   2 1326.29   47.64
   1  -4  -2 1304.15   35.14
  -1   4   1   33.93    7.81
  -1   4   1   30.14    8.70
   1  -4  -1   26.83    4.73
  -1   4   0   48.47    8.75
   1  -4   0   52.25    4.63
   1  -4   1   44.78   10.41
  -1   4  -1   50.48   11.38
  -1   4  -1   47.20    6.75
   1  -4   2    0.35    3.33
  -1   4  -2   -6.99    7.18
   1  -4   2    5.07    7.83
   1  -4   2   -1.19    3.82
  -1   4  -2    4.51    7.18
  -1   4  -2   -1.82    7.52
   1  -4   3  621.84   27.84
  -1   4  -3  596.60   32.75
  -1   4  -3  583.35   36.88
   1  -4   3  540.72   37.79
   1  -4   3  608.08   25.01
   1  -4   4   47.80    8.96
   1  -4   4   55.03   17.24
  -1   4  -4   58.71   14.83
   1  -4   5  174.15   17.70
  -1   4  -5  151.78   15.77
   1  -4   5  157.87   23.18
   1  -4   5  186.78   28.07
  -1   4  -5  160.59   23.13
   1  -4   6  656.78   35.67
   1  -4   6  679.76   53.98
   1  -4   6  719.51   55.20
  -1   4  -6  695.46   44.68
  -1   4  -6  725.01   38.74
   1  -4   7  320.38   27.67
   1  -4   7  312.07   43.06
  -1   4  -7  374.51   30.08
  -1   4  -7  397.36   35.23
   1  -4   7  393.03   44.51
  -1   4  -8 1066.44   52.78
   1  -4   8  924.18   80.39
   1  -4   8 1101.15   62.39
  -1   4  -8 1034.70   57.68
   1  -4   8 1118.22   74.96
  -1   4  -9   78.52   17.07
   1  -4   9   75.43   41.46
   1  -4   9   72.44   18.71
  -1   4  -9   72.09   18.11
   1  -4   9  106.44   22.04
  -1   4 -10  302.16   31.23
   1  -4  10  308.54   32.17
  -1   4 -10  260.63   33.50
   1  -4  10  265.69   61.05
   1  -4  10  249.79   31.88
  -1   4 -11  391.82   38.89
   1  -4  11  337.86   65.96
  -1   4 -11  353.73   38.82
   1  -4  11  349.91   36.64
   1  -4  12   25.57   43.18
  -1   4 -12   78.62   26.05
   1  -4  12   76.97   19.62
  -1   4 -12   65.99   10.14
   1  -4  12   73.70   11.07
  -1   4 -12   67.31    9.86
  -1   4 -13   36.81    8.43
   1  -4  13   42.41   13.50
   1  -4  13   33.54    9.92
  -1   4 -13   43.35    9.68
   1  -4  13   43.93   18.43
   1  -4  13   55.72   43.51
  -1   4 -13   52.78   32.96
  -1   4 -13   41.22    9.31
  -1   4 -13   35.30    7.89
  -1   4 -14   36.17    8.86
   1  -4  14   23.49   43.90
   1  -4  14   31.78   12.31
  -1   4 -14   34.46    9.91
   1  -4  14   27.66   15.03
   1  -4  14   57.98   39.35
  -1   4 -14   51.71   34.31
  -1   4 -14   38.73    9.39
   1  -4  14   43.37   10.57
   1  -4  14   36.15   10.04
   1  -4  15   -1.16    7.52
   1  -4  15   11.65   13.58
  -1   4 -15   -5.98    6.84
  -1   4 -15    1.61    7.36
   1  -4  15    8.39   10.29
   1  -4  15   14.11   14.66
   1  -4  15   -2.64   14.37
  -1   4 -15    2.65    7.02
   1  -4  16   -4.79    8.98
  -1   4 -16   -8.50    7.11
  -1   4 -16    1.98    6.39
   1  -4  16   11.61   14.16
  -1   4 -16    5.32    8.96
   1  -4  16    0.38    7.83
   1  -4  16   -2.65   10.56
   1  -4  17   46.61   10.99
  -1   4 -17   40.94    7.92
  -1   4 -17   36.71    8.90
   1  -4  17   52.06   19.57
   1  -4  17   36.19   12.55
  -1   4 -17   46.53   10.95
   1  -4  17   42.25   11.33
   1  -4  18   -1.21    8.19
  -1   4 -18   -4.11    7.67
   1  -4  18    0.71    7.79
  -1   4 -18    4.56    5.55
   1  -4  18   -2.25    6.94
   1  -4  19    7.84    7.41
  -1   4 -19    6.25    6.74
   1  -4  19   16.79    7.50
  -1   4 -19    4.15    5.39
  -1   4 -19    8.87    5.67
   1  -4  19    5.01    5.69
   1  -4  20    6.88    5.68
  -1   4 -20    1.64    3.70
   1  -4  20   -1.19    5.73
  -1   4 -20    7.75    4.39
  -1   4 -20    8.86    6.02
  -1   4 -21    6.54    4.41
   1  -4  21   -0.59    3.71
  -1   4 -21   12.03    3.56
  -1   3  21   10.35    4.22
  -1   3  21    2.88    4.73
   1  -3 -21   10.07    5.22
   1  -3 -21   -1.70    4.21
   1  -3 -21    4.74    4.24
  -1   3  21    4.88    4.65
  -1   3  21    9.75    4.83
   1  -3 -20    0.26    6.74
  -1   3  20   -1.22    5.40
  -1   3  20   -3.69    6.55
   1  -3 -20    3.02    5.49
  -1   3  20    0.12    6.57
   1  -3 -19   30.28   10.26
  -1   3  19   36.95    9.13
  -1   3  19   22.06    9.15
   1  -3 -19   26.55    8.81
  -1   3  19   19.82    8.87
  -1   3  18    7.59   10.06
  -1   3  18   -6.83    8.19
   1  -3 -18  -15.49   10.18
   1  -3 -18   -5.83    8.26
  -1   3  18    1.31    8.25
   1  -3 -18   -9.93   15.64
  -1   3  17   -5.95   11.58
   1  -3 -17    4.60    8.49
  -1   3  17    3.20    9.36
   1  -3 -17    9.75   10.46
   1  -3 -17   13.52   10.56
  -1   3  17    5.23   10.39
   1  -3 -17   -2.72   14.77
   1  -3 -16   14.78   10.70
  -1   3  16   15.73   11.75
  -1   3  16   13.01   12.02
   1  -3 -16   12.50   11.28
   1  -3 -16   14.21   17.05
   1  -3 -15    7.92   10.07
  -1   3  15   20.29   14.04
   1  -3 -15   22.00   17.11
  -1   3  15   23.63   12.15
   1  -3 -15   21.98   15.21
  -1   3  15   19.15   18.82
  -1   3  14   85.30   27.51
   1  -3 -14   70.18   18.86
   1  -3 -14   87.59   30.80
  -1   3  14   51.80   15.27
  -1   3  14   51.18   13.51
   1  -3 -14   53.26   20.14
   1  -3 -14   86.99   34.18
   1  -3 -14   61.82   12.78
  -1   3  14   54.00   12.27
   1  -3 -13   34.32   19.91
  -1   3  13   14.53   17.46
   1  -3 -13   23.25   14.25
   1  -3 -13   19.37   19.03
  -1   3  13   21.72   12.83
  -1   3  13   31.97   10.48
   1  -3 -13   20.24    8.90
  -1   3  13   18.25   10.06
   1  -3 -13   32.28   26.66
   1  -3 -13   36.66   18.00
   1  -3 -12  456.19   51.62
  -1   3  12  390.14   71.85
   1  -3 -12  382.99   42.71
   1  -3 -12  404.26   41.98
   1  -3 -12  376.16   41.93
   1  -3 -12  412.26   38.55
  -1   3  12  415.18   50.49
  -1   3  11   -7.97   33.50
   1  -3 -11    5.23   11.95
   1  -3 -11  -12.19   14.19
   1  -3 -11    1.03   14.87
  -1   3  11   -3.51   13.52
   1  -3 -11    0.12   16.96
   1  -3 -10  434.09   44.92
  -1   3  10  411.02   64.85
   1  -3 -10  391.98   37.31
   1  -3 -10  403.82   38.16
   1  -3 -10  450.40   39.78
  -1   3  10  313.18   40.17
  -1   3   9   16.32   24.90
   1  -3  -9    3.71    8.84
   1  -3  -9    3.88    9.97
  -1   3   9   14.75   11.55
   1  -3  -9    1.77    9.64
  -1   3   8   35.88   28.45
   1  -3  -8    2.67   10.15
   1  -3  -8   14.11    9.78
  -1   3   8   17.09   11.08
  -1   3   7  185.45   34.85
   1  -3  -7  208.42   24.64
   1  -3  -7  181.35   21.88
   1  -3  -7  172.85   20.98
  -1   3   7  196.82   23.32
  -1   3   6  112.42   25.28
   1  -3  -6  133.95   19.25
   1  -3  -6  135.31   19.46
   1  -3  -6  117.79   17.45
  -1   3   6  136.67   16.76
  -1   3   6  127.31    9.70
   1  -3  -5  134.47   19.15
  -1   3   5  142.15   14.21
   1  -3  -5  115.76   16.23
  -1   3   5  110.58    6.89
  -1   3   5  117.78   23.17
   1  -3  -4   26.57    9.25
   1  -3  -4   33.90    6.86
   1  -3  -4   38.26    8.52
   1  -3  -4   33.16    3.51
  -1   3   4   34.54   12.65
   1  -3  -3 1084.48   31.52
   1  -3  -3 1158.42   36.20
   1  -3  -3 1088.82   36.37
  -1   3   3 1082.53   41.78
   1  -3  -2   79.32   10.44
   1  -3  -2   83.13    9.22
  -1   3   2   97.17   12.21
   1  -3  -1   10.84    3.50
  -1   3   1    7.49    3.08
  -1   3   1    8.12    3.93
  -1   3   1    3.92    4.21
  -1   3   1    6.94    4.85
  -1   3   1    6.43    4.78
   1  -3   0 1203.28   18.10
  -1   3   0 1160.81   34.80
  -1   3   0 1111.47   32.84
  -1   3   0 1214.01   39.10
  -1   3   0 1158.86   32.27
   1  -3   1  119.78   12.62
  -1   3  -1  147.80   13.75
   1  -3   2  575.54   20.50
   1  -3   2  545.57   30.13
  -1   3  -2  608.52   30.37
   1  -3   2  618.18   20.43
   1  -3   3   54.09    7.59
  -1   3  -3   65.53    9.60
  -1   3  -3   68.53   12.40
   1  -3   3   70.08    9.77
  -1   3  -3   60.75    9.08
  -1   3  -4  117.43   14.61
   1  -3   4  110.35   18.20
   1  -3   4  135.40   13.69
  -1   3  -4  116.50   17.50
  -1   3  -4  110.99   11.31
   1  -3   5  608.77   44.75
  -1   3  -5  620.84   33.88
  -1   3  -5  596.99   25.21
   1  -3   5  630.81   32.46
  -1   3  -5  582.28   38.61
   1  -3   6 1424.63   75.20
  -1   3  -6 1355.53   52.13
  -1   3  -6 1362.08   63.19
  -1   3  -6 1329.25   37.41
  -1   3  -6 1344.86   46.31
   1  -3   6 1434.79   51.94
   1  -3   7   99.64   16.21
   1  -3   7   96.99   23.72
  -1   3  -7   84.27   15.58
  -1   3  -7   95.09   22.42
   1  -3   7  104.49   27.90
   1  -3   7  121.22   21.56
  -1   3  -7  101.92   14.00
   1  -3   8  525.12   41.16
  -1   3  -8  399.62   33.65
   1  -3   8  368.94   48.67
   1  -3   8  489.73   41.55
  -1   3  -8  413.37   30.16
   1  -3   9   18.15   11.00
  -1   3  -9   22.46   10.82
   1  -3   9   13.80   28.49
   1  -3   9    6.56   10.56
  -1   3  -9   13.38    8.82
  -1   3 -10   45.65   16.30
   1  -3  10   61.80   14.24
   1  -3  10   30.00   31.84
   1  -3  10   45.01   14.76
  -1   3 -10   47.16   12.73
  -1   3 -11  144.52   27.99
  -1   3 -11  150.17   22.82
   1  -3  11  113.99   49.59
   1  -3  11  125.33   22.58
  -1   3 -12   61.66   16.30
   1  -3  12   93.71   51.60
   1  -3  12   72.08   18.44
  -1   3 -12   64.58   21.07
   1  -3  13   30.21   14.56
  -1   3 -13   17.03    6.40
  -1   3 -13   20.99   15.21
   1  -3  13   17.32   11.47
   1  -3  13   -1.53   44.38
  -1   3 -13   17.45   13.46
  -1   3 -13   24.51    7.73
   1  -3  13   30.38    9.97
  -1   3 -13   16.81    7.63
  -1   3 -13    6.05    7.52
  -1   3 -14    7.19    6.37
  -1   3 -14   12.57   18.91
   1  -3  14   23.22   12.89
  -1   3 -14   15.63    9.65
   1  -3  14   11.66   12.41
  -1   3 -14    5.61   25.64
   1  -3  14  -34.63   52.66
  -1   3 -14    8.22    7.72
   1  -3  14   18.80    9.21
   1  -3  14    9.62    8.67
  -1   3 -14    2.50    7.46
   1  -3  15   14.41   12.76
  -1   3 -15    3.08    6.45
   1  -3  15   24.28   19.79
  -1   3 -15   -4.48    8.08
  -1   3 -15    5.54    7.21
   1  -3  15   12.44    8.97
   1  -3  15    8.83    8.35
   1  -3  16   17.84   12.58
  -1   3 -16   19.14    7.62
   1  -3  16   30.73   19.25
  -1   3 -16   24.38   10.17
  -1   3 -16   21.88    8.87
   1  -3  16   21.62    9.72
   1  -3  16    8.77    8.84
   1  -3  17   27.09   12.69
  -1   3 -17   32.89    9.32
   1  -3  17   49.46   22.30
  -1   3 -17   24.29    8.82
   1  -3  17   20.89    8.92
   1  -3  17   34.71   10.25
  -1   3 -17   30.42    8.41
  -1   3 -18   69.33   10.65
   1  -3  18   92.62   13.37
  -1   3 -18   63.92    9.82
   1  -3  18   52.86   19.14
   1  -3  18   41.52   12.00
  -1   3 -18   51.60   11.42
   1  -3  18   63.51   11.32
   1  -3  19   57.06   12.37
  -1   3 -19   34.95    9.49
   1  -3  19   48.06    9.42
  -1   3 -19   22.94    7.22
   1  -3  19   48.27    9.25
  -1   3 -20    0.04    5.65
  -1   3 -20    6.67    5.66
   1  -3  20    2.69    7.27
   1  -3  20   16.60    7.41
   1  -3  21    7.98    5.55
   1  -3  21   10.01    4.60
  -1   3 -21   15.30    4.91
  -1   3 -21   19.16    5.93
   1  -2 -21    0.44    4.65
  -1   2  21   -0.08    5.51
   1  -2 -21   -5.38    4.50
  -1   2  21    1.14    4.23
   1  -2 -21   -6.31    4.78
  -1   2  20    2.63    5.41
   1  -2 -20    6.66    5.44
  -1   2  20   -2.80    6.21
  -1   2  20   -7.45    7.43
   1  -2 -20   -3.32    7.34
  -1   2  19   -2.45    6.80
  -1   2  19    6.41    7.17
   1  -2 -19   -7.63    7.30
  -1   2  19    2.63    8.65
   1  -2 -19   11.55    8.69
  -1   2  18   -7.31    7.88
   1  -2 -18    9.36    8.79
  -1   2  18    1.58    8.60
  -1   2  18    5.24   10.36
   1  -2 -18    0.65    9.60
   1  -2 -17   68.23   15.87
  -1   2  17   64.85   15.90
  -1   2  17   52.10   12.78
   1  -2 -17   88.05   21.64
   1  -2 -17   68.02   13.30
  -1   2  17   56.60   14.54
   1  -2 -16    2.98    9.34
  -1   2  16    6.38   14.10
  -1   2  16    9.20    8.87
   1  -2 -16   13.03   11.07
   1  -2 -16    5.57   10.56
  -1   2  16    4.96   11.26
   1  -2 -16    9.89   13.27
  -1   2  16    8.84   14.76
  -1   2  15   72.36   25.26
   1  -2 -15   40.89   12.06
  -1   2  15   51.87   14.35
   1  -2 -15   68.35   15.08
   1  -2 -15   65.16   20.99
  -1   2  15   53.12   12.15
  -1   2  15   68.49   17.14
  -1   2  14   71.74   22.05
   1  -2 -14   89.94   30.71
  -1   2  14   90.36   14.34
  -1   2  14  100.06   17.69
  -1   2  14   89.84   18.73
   1  -2 -14   85.10   30.78
   1  -2 -14   86.60   13.67
   1  -2 -14   97.16   23.97
   1  -2 -13   58.56   28.38
   1  -2 -13   39.43   11.18
   1  -2 -13   24.90   28.51
  -1   2  13   40.39   37.11
  -1   2  13   33.94   10.49
  -1   2  13   32.67   13.60
  -1   2  13   46.14   19.56
   1  -2 -13   56.28   18.02
   1  -2 -13   38.43   15.99
   1  -2 -12   54.49   22.94
  -1   2  12   37.83   34.23
   1  -2 -12   29.98   15.37
   1  -2 -12   53.67   16.87
  -1   2  12   48.22   21.21
   1  -2 -12   38.14   18.50
   1  -2 -11   -1.52   21.54
  -1   2  11   31.51   38.59
   1  -2 -11   26.34   12.80
   1  -2 -11   28.68   13.68
  -1   2  11    7.09   13.73
   1  -2 -11   33.46   13.07
   1  -2 -11   27.37   15.10
   1  -2 -10  369.45   40.66
  -1   2  10  362.61   62.45
   1  -2 -10  348.66   33.55
   1  -2 -10  339.16   33.26
   1  -2 -10  336.85   34.03
  -1   2  10  329.05   38.66
  -1   2   9  564.62   46.95
  -1   2   9  688.70   43.88
   1  -2  -9  667.45   49.93
   1  -2  -9  639.61   42.11
   1  -2  -9  682.58   43.86
   1  -2  -9  652.16   43.05
  -1   2   9  625.14   69.66
  -1   2   8   96.88   31.58
   1  -2  -8  128.94   19.57
   1  -2  -8  138.69   20.47
  -1   2   8  107.52   19.64
   1  -2  -8  126.30   19.15
  -1   2   8  137.47   19.23
  -1   2   7  168.00   18.82
  -1   2   7  124.09   31.09
   1  -2  -7  159.56   19.75
  -1   2   7  143.12   20.38
   1  -2  -7  151.59   19.54
  -1   2   6   27.66   17.24
   1  -2  -6   23.89    8.76
  -1   2   6   35.62    7.70
   1  -2  -6   40.18   10.83
   1  -2  -6   26.02    9.89
  -1   2   6   32.20    9.35
  -1   2   5  210.22   30.14
   1  -2  -5  228.19   20.48
  -1   2   5  266.79   19.59
   1  -2  -5  201.84   19.89
  -1   2   5  218.12   15.97
   1  -2  -4 1016.47   37.72
  -1   2   4  981.92   26.76
  -1   2   4  917.91   52.70
   1  -2  -3    1.34    2.56
  -1   2   3    3.36    2.44
  -1   2   3    5.20    8.45
  -1   2   2   20.93    2.86
   1  -2  -2   11.55    4.56
   1  -2  -2   13.10    2.84
   1  -2  -2    9.44    3.51
  -1   2   2   16.49    4.51
  -1   2   2   19.80    7.07
   1  -2  -1  998.06   15.40
  -1   2   1  936.56   26.86
   1  -2  -1  962.24   18.07
  -1   2   1  976.47   31.08
   1  -2   0    5.99    2.13
  -1   2   0    7.60    3.51
  -1   2   0    6.38    2.60
  -1   2   0    7.15    3.23
  -1   2   0    6.90    4.36
  -1   2   0    7.08    4.10
   1  -2   1  473.72   13.20
   1  -2   1  502.84   19.62
  -1   2  -1  478.19   20.41
  -1   2  -1  466.42   21.97
   1  -2   2 1154.47   15.26
   1  -2   2 1191.79   25.14
   1  -2   2 1150.90   36.44
  -1   2  -2 1209.83   26.14
  -1   2  -2 1140.57   35.95
   1  -2   3 9311.78  100.50
  -1   2  -3 9199.19  116.21
  -1   2  -4 2753.00   42.47
   1  -2   4 2725.47   65.28
  -1   2  -4 2625.03   69.63
   1  -2   5  198.95   24.44
   1  -2   5  196.08   22.45
  -1   2  -5  198.53   22.54
  -1   2  -5  216.42   11.87
   1  -2   5  192.12   17.85
   1  -2   6   10.01   12.70
  -1   2  -6  -12.99   10.95
   1  -2   6   -2.81    7.65
  -1   2  -6   -4.05    4.45
  -1   2  -6    0.12    2.75
   1  -2   7   10.43    9.12
  -1   2  -7   23.95   10.07
  -1   2  -7   14.68   12.26
   1  -2   7    8.43    8.34
  -1   2  -7   13.04    6.64
   1  -2   7   25.64   15.71
   1  -2   8  241.04   26.67
  -1   2  -8  215.17   23.49
  -1   2  -8  236.33   32.02
  -1   2  -8  197.57   19.56
   1  -2   8  239.84   38.32
   1  -2   8  218.22   25.73
   1  -2   9   31.72   11.56
  -1   2  -9   34.42   13.65
  -1   2  -9   21.06    9.66
   1  -2   9   42.99   30.63
   1  -2   9   32.96   13.22
  -1   2 -10   26.30   13.60
   1  -2  10   39.55   11.71
  -1   2 -10   28.11   10.27
   1  -2  10   39.79   32.51
   1  -2  10   24.92   12.19
  -1   2 -11   66.88   20.41
  -1   2 -11   71.02   15.31
   1  -2  11   55.08   37.19
   1  -2  11   57.75   13.57
  -1   2 -12   21.92   15.10
   1  -2  12   11.27   11.10
  -1   2 -12   15.70    9.49
   1  -2  12  -28.92   45.08
  -1   2 -13   19.06    7.64
   1  -2  13  -25.05   55.72
  -1   2 -13   12.47   18.53
   1  -2  13   25.24   11.51
  -1   2 -13   14.52   11.85
   1  -2  13   19.76   10.95
   1  -2  13   13.33    9.18
   1  -2  13   15.71   12.36
  -1   2 -14   14.09    7.30
   1  -2  14   21.26   12.91
   1  -2  14   35.84   20.13
  -1   2 -14   -8.65   21.39
   1  -2  14   23.92   12.88
  -1   2 -14   15.40    5.92
  -1   2 -14   17.16    9.90
   1  -2  14   16.81    9.37
  -1   2 -14   28.61    9.31
   1  -2  14   27.52   10.65
  -1   2 -14   25.00    9.04
   1  -2  15    4.49    9.11
  -1   2 -15    3.24    7.38
   1  -2  15  -44.10   51.51
  -1   2 -15   -4.41   26.96
   1  -2  15   49.96   44.28
  -1   2 -15   10.23   23.95
   1  -2  15   25.25   13.92
  -1   2 -15   13.66   15.27
   1  -2  15   18.86   18.74
  -1   2 -15    6.87    7.95
   1  -2  15    5.06    8.83
  -1   2 -15    5.43    6.77
  -1   2 -15   13.23    7.73
   1  -2  16   24.54   13.08
  -1   2 -16   28.93    8.66
   1  -2  16   28.32   19.74
  -1   2 -16   33.90   10.57
   1  -2  16   19.36   10.40
  -1   2 -16   22.98    8.49
   1  -2  16   21.10    9.42
   1  -2  17    2.96   10.36
  -1   2 -17    3.65    6.97
   1  -2  17   19.03   19.71
  -1   2 -17   14.52    9.79
   1  -2  17   -6.29    9.14
  -1   2 -17    4.11    6.89
   1  -2  17  -10.40    8.48
   1  -2  18  -10.26   10.95
  -1   2 -18    6.86    6.09
   1  -2  18   16.87   15.84
  -1   2 -18   15.32    7.03
   1  -2  18    6.12    8.08
  -1   2 -18    3.57    8.25
   1  -2  18   11.10    8.56
  -1   2 -19    9.54    5.71
   1  -2  19   34.85   11.54
   1  -2  19   50.32   11.05
  -1   2 -19   25.36    7.20
  -1   2 -19   28.71    9.96
   1  -2  20   10.82    7.76
  -1   2 -20   12.35    7.37
  -1   2 -20   26.65    6.23
   1  -2  20   33.99    8.56
  -1   2 -21    0.92    5.25
   1  -2  21    9.36    7.00
  -1   2 -21    1.35    5.43
   1  -2  21    9.03    4.52
   1  -2  22    1.35    4.10
  -1   2 -22   -0.75    3.32
  -1   1  21   14.51    6.76
  -1   1  21   11.77    4.71
   1  -1 -21    6.90    3.98
   1  -1 -21    7.08    4.60
  -1   1  20    1.48    7.22
   1  -1 -20   -5.74    7.13
  -1   1  20   -5.32    6.46
   1  -1 -20    1.91    5.29
  -1   1  19   37.82   11.54
   1  -1 -19   30.82   10.31
  -1   1  19   40.79    9.16
  -1   1  19   28.06   10.02
   1  -1 -19   36.56    8.99
  -1   1  18   12.53   10.11
  -1   1  18    4.34    8.50
   1  -1 -18    1.48    7.91
   1  -1 -18   18.80   11.67
  -1   1  18    3.32    7.42
  -1   1  17  124.81   26.59
  -1   1  17   71.12   14.36
   1  -1 -17   92.98   13.50
  -1   1  17   79.57   14.79
   1  -1 -17  100.66   16.92
   1  -1 -17   72.38   12.05
  -1   1  17   91.66   12.99
  -1   1  17   85.33   17.01
   1  -1 -16   59.07   19.61
  -1   1  16   25.91   11.88
   1  -1 -16   41.43   13.23
  -1   1  16   51.45   21.65
   1  -1 -16   36.75   11.74
  -1   1  16   49.52   19.93
   1  -1 -16   29.61   10.45
   1  -1 -16   16.95    7.45
  -1   1  16   40.87   11.16
  -1   1  15   72.02   22.18
   1  -1 -15   52.75   12.30
  -1   1  15   50.07   13.88
  -1   1  15   76.36   17.62
   1  -1 -15   69.51   14.74
  -1   1  15   70.00   12.75
   1  -1 -15   78.18   22.57
   1  -1 -14  126.85   34.09
  -1   1  14  108.65   19.52
  -1   1  14   98.97   13.90
   1  -1 -14  100.44   15.01
   1  -1 -14   81.26   34.22
  -1   1  14   82.26   24.93
   1  -1 -14   86.75   22.17
   1  -1 -13   47.79   27.02
  -1   1  13   10.77   12.92
  -1   1  13   23.60    9.82
   1  -1 -13  -14.17   28.41
   1  -1 -13    7.79   10.67
  -1   1  13   11.91   15.51
   1  -1 -13   20.75    8.06
  -1   1  12  698.01   57.77
   1  -1 -12  646.15   44.57
   1  -1 -12  709.70   64.23
   1  -1 -12  724.21   69.95
  -1   1  12  747.19   89.53
   1  -1 -12  625.22   46.98
   1  -1 -12  683.10   55.48
   1  -1 -11   53.51   22.35
  -1   1  11   59.76   16.50
  -1   1  11   48.33   41.58
   1  -1 -11   59.05   16.37
   1  -1 -11   60.99   19.79
   1  -1 -11   49.30   13.55
  -1   1  11   54.71   20.65
   1  -1 -10    2.80   13.43
  -1   1  10    2.01   13.45
  -1   1  10   21.21   31.51
   1  -1 -10    9.79    9.44
   1  -1 -10   -4.64    8.33
   1  -1 -10   17.82   13.02
  -1   1  10   -9.98   11.80
  -1   1   9  -15.29   29.69
   1  -1  -9   29.28   11.71
   1  -1  -9   22.52    9.49
   1  -1  -9   35.03   14.07
  -1   1   9   42.01   18.71
   1  -1  -9   42.86   12.66
  -1   1   8   50.67   27.26
   1  -1  -8   42.57   12.19
   1  -1  -8   47.61   12.37
   1  -1  -8   52.93   14.81
   1  -1  -8   38.15   13.97
  -1   1   8   58.49   15.75
  -1   1   7  729.12   65.89
   1  -1  -7  775.99   40.61
   1  -1  -7  802.59   40.55
   1  -1  -7  766.48   38.41
   1  -1  -7  696.64   43.37
  -1   1   6  644.57   55.91
   1  -1  -6  726.37   36.20
   1  -1  -6  727.75   36.38
   1  -1  -5  373.62   25.05
   1  -1  -5  340.26   22.85
  -1   1   5  391.69   40.18
   1  -1  -4 2006.08   49.23
  -1   1   4 1991.93   50.57
  -1   1   3    1.82   10.45
  -1   1   3   -0.11    4.51
   1  -1  -2  283.95   12.13
  -1   1   2  289.60   21.23
  -1   1   2  276.37   12.50
  -1   1   2  288.75    7.19
  -1   1   1 3299.75   36.00
   1  -1  -1 3272.90   26.63
   1  -1  -1 3170.69   46.55
  -1   1   1 3457.53   51.95
  -1   1   1 3333.15   35.70
   1  -1  -1 3012.14   52.04
  -1   1   0  580.98   15.51
  -1   1   0  553.03   12.01
  -1   1   0  589.79   19.75
  -1   1   0  550.12   15.39
   1  -1   0  576.64   13.53
   1  -1   0  546.23   13.82
  -1   1  -1 1744.63   36.95
  -1   1  -1 1708.91   35.56
   1  -1   1 1719.96   27.38
   1  -1   1 1697.10   19.09
  -1   1  -2  270.74   17.33
  -1   1  -2  273.06   16.90
   1  -1   2  262.84   14.00
  -1   1  -2  251.02   10.57
   1  -1   3 1337.33   38.85
  -1   1  -3 1350.13   31.17
  -1   1  -4  399.17   25.57
   1  -1   4  403.09   25.78
  -1   1  -4  383.50   20.49
   1  -1   4  418.05   20.53
  -1   1  -5  354.74    8.92
   1  -1   5  325.69   20.35
  -1   1  -5  357.64   22.52
  -1   1  -5  373.00   27.55
   1  -1   5  348.04   27.32
  -1   1  -6  733.84   41.97
   1  -1   6  757.02   45.34
   1  -1   6  707.24   34.81
  -1   1  -6  733.54   25.00
   1  -1   7  159.35   17.28
  -1   1  -7  216.00   25.67
  -1   1  -7  200.30   17.73
   1  -1   7  189.08   20.90
  -1   1  -7  202.30   14.67
  -1   1  -8   34.81    8.41
   1  -1   8   29.57    8.49
  -1   1  -8   24.64   13.98
   1  -1   8   23.58   17.50
   1  -1   8   37.27   12.04
  -1   1  -8   32.68    8.01
   1  -1   9  187.40   17.38
  -1   1  -9  191.73   29.21
   1  -1   9  171.94   22.17
  -1   1  -9  196.32   21.11
   1  -1   9  188.31   38.35
  -1   1 -10  119.23   23.62
   1  -1  10  116.87   18.76
  -1   1 -10  113.60   17.63
   1  -1  10   91.57   36.06
  -1   1 -11   27.65   16.25
   1  -1  11   -0.27    8.79
  -1   1 -11   21.95   11.90
   1  -1  11   15.75   39.91
  -1   1 -12   -4.11   15.57
   1  -1  12  -30.25   45.48
  -1   1 -12   -3.43   11.68
   1  -1  12   17.71   12.04
   1  -1  13   98.09   18.11
  -1   1 -13   95.57   20.00
   1  -1  13   35.54   54.00
   1  -1  13  122.09   27.35
  -1   1 -13  121.02   31.35
  -1   1 -14   13.78    7.65
   1  -1  14   24.23   12.39
  -1   1 -14   11.43    5.57
   1  -1  14   14.16   17.51
  -1   1 -14    4.08   18.74
   1  -1  14   10.89   11.35
  -1   1 -14    9.51   12.13
   1  -1  14  -31.79   62.52
   1  -1  14   20.25    8.28
  -1   1 -14   13.67    6.66
  -1   1 -14   13.64    8.12
   1  -1  15    4.70    8.62
  -1   1 -15    2.27    7.31
  -1   1 -15   -3.06    8.78
  -1   1 -15   10.56    6.78
   1  -1  15    4.05   15.65
  -1   1 -15   37.77   23.42
   1  -1  15   28.02   33.86
   1  -1  15   17.59    9.38
  -1   1 -15    5.13    7.71
   1  -1  15    5.96   54.68
  -1   1 -15    4.85   12.63
   1  -1  15   -3.99    8.96
   1  -1  15   -0.09   13.35
   1  -1  16  -16.83   22.38
  -1   1 -16   14.88    8.89
   1  -1  16    7.03    9.15
   1  -1  16   -1.18    8.81
  -1   1 -16   12.40    7.77
  -1   1 -16   24.03    9.94
  -1   1 -16    9.22    7.31
  -1   1 -16   42.35   14.75
   1  -1  16    6.26    7.38
   1  -1  16    9.49   12.14
   1  -1  17   27.66   21.70
  -1   1 -17    5.48    8.05
   1  -1  17   17.75    9.55
   1  -1  17    3.83    8.24
  -1   1 -17    0.77    8.87
  -1   1 -17   16.96    8.77
  -1   1 -17    4.00   11.26
   1  -1  17    5.52    7.57
   1  -1  17   11.21   11.67
   1  -1  18   15.31   11.19
  -1   1 -18   17.35   10.00
   1  -1  18   32.60   10.56
  -1   1 -18   17.38    7.75
   1  -1  18   19.59    8.28
   1  -1  18   33.21   18.96
   1  -1  18   18.97    9.99
  -1   1 -19   55.14   10.06
   1  -1  19   74.71   11.57
   1  -1  19   40.73   12.14
  -1   1 -19   57.59   11.92
   1  -1  20    7.15    8.52
   1  -1  20   13.85    7.18
  -1   1 -20   -7.88    5.91
  -1   1 -20   -0.30    6.60
   1  -1  21    2.36    6.52
  -1   1 -21   -4.28    5.79
   1  -1  21   -2.16    4.67
  -1   1 -21   -5.50    4.33
  -1   1 -22    3.87    3.90
   1  -1  22    3.18    5.21
  -1   1 -22    3.84    3.75
  -1   0  21    5.98    5.86
   1   0 -21    0.58    4.07
  -1   0  20   31.57   10.26
  -1   0  20   23.24    5.87
   1   0 -20   31.82    8.28
   1   0 -20   16.27    5.30
  -1   0  19   46.27   11.16
   1   0 -19   20.43    6.86
  -1   0  19   33.76    8.37
   1   0 -19   32.16    9.97
  -1   0  18    0.08    9.20
   1   0 -18    2.58    8.81
  -1   0  18    1.39    7.59
   1   0 -18    6.20    6.96
   1   0 -18   -0.39    6.31
  -1   0  18    7.39    8.17
  -1   0  18    2.20    6.86
  -1   0  17   -4.90   13.97
  -1   0  17   -5.23   10.90
   1   0 -17    3.93    9.63
  -1   0  17   12.01    8.82
   1   0 -17   12.88    8.00
   1   0 -17    7.72    6.74
  -1   0  17    2.75    7.71
   1   0 -17   10.44    7.55
  -1   0  17    9.45    8.11
  -1   0  16   80.74   21.34
   1   0 -16   53.71   11.10
  -1   0  16   77.09   11.67
  -1   0  16   73.19   12.93
   1   0 -16   49.17   10.42
   1   0 -16   64.30   14.49
   1   0 -16   76.93   12.37
  -1   0  16   63.98   14.50
  -1   0  16   45.96   13.42
  -1   0  15  -13.09   17.70
   1   0 -15   13.48   10.46
  -1   0  15   23.36   13.96
  -1   0  15   36.41   11.44
   1   0 -15   19.44    9.48
  -1   0  15   21.19    8.17
   1   0 -15   25.10    8.70
   1   0 -15   40.02   13.67
   1   0 -15   22.71    9.86
   1   0 -14  168.76   25.32
   1   0 -14  156.83   16.20
  -1   0  14  158.02   16.21
   1   0 -14  257.29   50.42
  -1   0  14  188.72   16.94
   1   0 -14  147.02   16.39
  -1   0  14  172.84   33.11
   1   0 -14  200.73   42.92
   1   0 -14  176.01   18.81
   1   0 -14  158.81   16.42
  -1   0  14  161.91   20.43
  -1   0  13   19.94   15.01
   1   0 -13   17.41   25.96
   1   0 -13   44.75   27.12
  -1   0  13   64.12   48.13
   1   0 -13   47.93    9.88
   1   0 -13   20.93    8.35
  -1   0  13   41.70   10.32
  -1   0  13   28.15   12.25
  -1   0  13   22.36   10.92
   1   0 -13   49.90   15.33
  -1   0  12   41.70   42.37
   1   0 -12   23.10   23.43
   1   0 -12   10.41   11.50
  -1   0  12   -1.40   11.61
   1   0 -12   10.03   18.43
  -1   0  12  -37.47   30.04
   1   0 -11    4.22   10.30
  -1   0  11   13.08   20.17
   1   0 -11   -7.22   15.59
   1   0 -10    5.47   13.62
  -1   0  10   17.79   19.43
  -1   0  10  -16.15   32.39
   1   0 -10    3.11    8.36
   1   0 -10    0.09    7.85
   1   0 -10    2.68    9.13
   1   0  -9  314.35   34.61
  -1   0   9  352.64   42.50
  -1   0   9  326.89   51.60
   1   0  -9  326.88   28.39
   1   0  -9  322.62   24.31
   1   0  -9  316.36   30.81
  -1   0   8  267.32   45.81
   1   0  -8  255.18   23.64
   1   0  -8  263.98   25.05
   1   0  -8  256.03   29.02
   1   0  -8  238.80   25.23
  -1   0   8  251.23   19.31
  -1   0   7  334.90   46.21
  -1   0   7  317.10   14.84
   1   0  -7  324.21   30.10
   1   0  -7  325.33   26.80
  -1   0   7  334.97   21.92
   1   0  -7  346.18   26.89
   1   0  -7  340.71   25.04
   1   0  -6  285.73   25.39
  -1   0   6  290.13   27.16
   1   0  -6  299.96   22.44
   1   0  -6  295.33   20.89
  -1   0   6  281.73   38.30
   1   0  -6  283.11   22.75
  -1   0   5  151.26   27.10
  -1   0   5  181.61   20.20
   1   0  -5  162.39   18.37
  -1   0   4 9648.60  171.52
  -1   0   4 9999.00  127.34
   1   0  -3    2.11    3.22
  -1   0   3    0.66    8.58
   1   0  -3    9.02    6.69
  -1   0   3    5.54    5.88
   1   0  -2  313.35   13.55
  -1   0   2  303.85   17.57
   1   0  -2  291.56   21.09
  -1   0   1   51.81    6.27
   1   0  -1   52.87    8.68
   1   0  -1   48.19    7.60
  -1   0   0  535.18   15.83
  -1   0   0  592.76   16.37
   1   0   0  557.91   18.46
   1   0   1  928.14   23.29
   1   0   2 1796.03   37.72
  -1   0  -2 1811.13   37.06
  -1   0  -2 1771.28   39.38
   1   0   3 2618.78   30.65
  -1   0  -3 2559.02   47.94
  -1   0  -3 2662.02   51.86
  -1   0  -3 2577.62   55.59
   1   0   3 2589.68   53.98
   1   0   4  841.28   19.76
  -1   0  -4  825.13   31.89
   1   0   4  807.12   34.30
  -1   0  -5  228.62   14.44
  -1   0  -5  211.79   18.50
   1   0   5  182.61   10.43
   1   0   5  204.02   20.81
  -1   0  -5  213.79   20.36
   1   0   6    4.17    3.11
  -1   0  -6   10.88    7.12
   1   0   6   16.98   10.87
  -1   0  -6    3.70    7.78
  -1   0  -6    6.41    3.92
   1   0   6    5.34    4.59
  -1   0  -7   59.38   13.98
  -1   0  -7   57.76   14.09
  -1   0  -7   48.55   10.38
  -1   0  -7   43.37    8.41
   1   0   7   42.04    8.71
   1   0   8  158.41   18.87
  -1   0  -8  203.35   26.54
  -1   0  -8  181.98   18.36
  -1   0  -8  204.46   18.01
   1   0   8  208.96   34.17
   1   0   9  781.78   42.71
  -1   0  -9  930.74   55.34
  -1   0  -9  867.54   43.09
  -1   0  -9  895.21   38.49
   1   0   9  944.43   78.41
  -1   0 -10   15.04    8.62
   1   0  10  -11.14   26.48
  -1   0 -10   -4.67    5.69
   1   0  10   14.77    9.41
  -1   0 -11  239.24   26.66
   1   0  11  221.26   53.63
   1   0  11  325.82   29.32
   1   0  11  244.24   34.81
  -1   0 -11  271.88   23.75
   1   0  12   -9.21   13.05
  -1   0 -12   -0.86   15.48
  -1   0 -12    7.93   10.22
   1   0  12   11.56    9.99
   1   0  12  -10.89   35.98
   1   0  13   24.80   47.30
  -1   0 -13   36.95   14.48
   1   0  13   11.19   14.58
  -1   0 -13   44.28   24.65
   1   0  14   49.72   21.79
  -1   0 -14    3.88   21.63
   1   0  14    9.21   14.63
  -1   0 -14    9.95    9.08
   1   0  14   -1.41    9.27
  -1   0 -14    7.16   10.35
   1   0  14   22.52    9.33
  -1   0 -14    9.87    7.00
   1   0  14    8.03   10.80
   1   0  15   91.72   68.68
  -1   0 -15   63.60   20.41
  -1   0 -15   61.13   30.64
  -1   0 -15   65.38   11.94
   1   0  15   59.90   12.54
   1   0  15   52.22   13.17
   1   0  15   67.09   12.68
  -1   0 -15   58.71   12.02
   1   0  15   66.72   25.65
   1   0  15   48.06   13.77
   1   0  15   63.27   17.37
  -1   0 -16   60.07   12.69
   1   0  16   58.85   14.31
   1   0  16   64.26   13.33
   1   0  16   51.97   12.79
  -1   0 -16   60.37   13.94
   1   0  16   52.73   21.60
  -1   0 -16   64.39   17.73
   1   0  16   41.98   12.81
   1   0  16   72.49   18.42
  -1   0 -17    2.20    7.76
   1   0  17   -8.69    9.04
   1   0  17    9.99    9.88
  -1   0 -17  -10.08   10.43
   1   0  17   15.17   18.38
  -1   0 -17   -6.74   14.06
   1   0  17   10.74    8.55
   1   0  17    6.33   14.00
   1   0  18   40.21   10.75
  -1   0 -18   19.33    9.03
   1   0  18   13.71    8.35
  -1   0 -18   40.53   12.18
   1   0  18   67.78   30.19
   1   0  18   35.83   11.58
  -1   0 -18   22.75   11.60
   1   0  18    9.65   10.86
   1   0  19    8.44    9.93
   1   0  19   22.20    7.71
  -1   0 -19    5.75    7.50
   1   0  19    7.90    6.30
  -1   0 -19   10.98    8.65
   1   0  20    4.41    9.01
  -1   0 -20    5.20    5.92
   1   0  20   18.13    6.76
  -1   0 -20    5.23    7.67
   1   0  20   18.39    7.11
  -1   0 -20    0.75    7.35
   1   0  21    7.70    5.09
  -1   0 -21   -0.29    5.08
   1   0  21    5.11    7.71
  -1   0 -21    5.16    5.49
  -1   0 -22    6.44    4.75
   1   0  22    2.77    5.48
  -1   0 -22   -1.79    4.72
  -1  -1  21   23.08    6.84
   1   1 -21    3.46    3.86
   1   1 -20    1.67    5.45
  -1  -1  20    5.68    4.88
  -1  -1  20   11.67    7.85
  -1  -1  19   32.89   11.00
   1   1 -19   15.21    6.33
  -1  -1  19   18.90    7.60
   1   1 -19   20.05    6.82
   1   1 -19    1.82    6.76
  -1  -1  18   45.28   13.12
   1   1 -18   41.79   11.45
  -1  -1  18   69.56    9.62
   1   1 -18   42.10    8.94
  -1  -1  18   37.88    9.51
   1   1 -18   39.23    8.40
  -1  -1  18   31.10    8.89
   1   1 -17   28.45    8.50
  -1  -1  17   14.39   11.55
   1   1 -17   12.80    9.51
  -1  -1  17   20.43    8.36
   1   1 -17   14.23    7.37
  -1  -1  17   19.06   18.38
  -1  -1  17   19.07    8.96
   1   1 -17    8.79    7.52
  -1  -1  17   21.54    9.47
   1   1 -16   36.70    9.70
  -1  -1  16   30.49   12.68
   1   1 -16   32.15   11.55
  -1  -1  16   46.78    9.35
   1   1 -16   37.31    9.31
  -1  -1  16   24.39   17.39
  -1  -1  16   18.36    8.93
   1   1 -16   24.20   10.04
  -1  -1  16   31.35    9.98
   1   1 -15   36.43   10.48
  -1  -1  15   26.28    8.75
  -1  -1  15   15.03   11.19
   1   1 -15   23.80    9.56
   1   1 -15   15.86    9.56
  -1  -1  15   35.89   19.59
  -1  -1  15   28.07    9.53
   1   1 -15   24.80    9.77
   1   1 -14  205.74   18.67
  -1  -1  14  183.33   18.15
   1   1 -14  246.53   47.77
   1   1 -14  186.24   19.22
  -1  -1  14  208.93   34.76
   1   1 -14  244.04   46.38
  -1  -1  14  175.05   22.34
   1   1 -14  189.06   17.10
  -1  -1  14  208.78   16.85
   1   1 -14  190.26   18.62
   1   1 -13   -1.30   13.41
  -1  -1  13    4.46   10.32
  -1  -1  13   11.52    8.79
   1   1 -13   14.96    7.81
  -1  -1  13   11.27   13.10
  -1  -1  13   43.11   33.99
   1   1 -13    3.77   21.25
  -1  -1  13   -1.42   11.12
  -1  -1  13   18.39   41.91
   1   1 -13    2.84   23.68
   1   1 -13   -8.96    8.08
  -1  -1  13    8.91    7.36
   1   1 -13   17.00    9.34
   1   1 -13    8.31    8.31
  -1  -1  12  443.37   82.65
   1   1 -12  411.74   57.62
   1   1 -12  367.24   34.64
   1   1 -12  432.37   51.34
  -1  -1  12  458.60   56.77
  -1  -1  11  448.28   70.76
   1   1 -11  417.41   54.22
   1   1 -11  412.18   34.50
  -1  -1  11  501.14   58.61
   1   1 -11  450.88   48.90
  -1  -1  10   37.16   32.84
   1   1 -10    1.65   14.12
  -1  -1  10  -16.18   24.02
   1   1 -10    0.73    7.85
  -1  -1   9    3.52    6.77
   1   1  -9   12.86    9.89
  -1  -1   9    9.85   24.67
   1   1  -9    9.20    7.40
   1   1  -9    2.19   12.48
   1   1  -8   24.04   12.45
   1   1  -8   25.85    6.54
   1   1  -8   29.68   11.86
  -1  -1   8   26.36    9.95
  -1  -1   8   25.80   27.27
   1   1  -8   28.63    9.67
  -1  -1   7  401.67   36.80
   1   1  -7  324.35   30.36
   1   1  -7  327.00   18.99
   1   1  -7  320.33   23.90
  -1  -1   7  390.85   51.53
   1   1  -7  321.95   27.62
  -1  -1   7  384.29   27.84
  -1  -1   6  185.86   32.47
  -1  -1   6  197.55   25.71
   1   1  -6  199.77   22.15
   1   1  -6  196.72   20.21
  -1  -1   5  158.86   15.82
  -1  -1   5  163.24   27.43
  -1  -1   5  165.46   22.26
   1   1  -5  163.00   20.83
   1   1  -5  159.31   16.00
  -1  -1   4  806.28   51.82
  -1  -1   4  894.94   41.63
   1   1  -4  892.77   42.96
  -1  -1   3    9.94   11.28
   1   1  -3    0.60    9.78
  -1  -1   2  803.06   37.71
   1   1  -2  799.83   38.30
   1   1  -1  944.08   35.16
  -1  -1   1  860.71   19.61
  -1  -1   1  957.65   31.37
   1   1   0 3347.10   53.61
   1   1   0 3327.74   29.77
  -1  -1   0 3237.91   48.87
   1   1   1  497.21   14.17
   1   1   1  514.48   11.05
  -1  -1  -1  501.24   16.98
  -1  -1  -2 1958.37   38.05
   1   1   2 1966.70   40.86
  -1  -1  -2 1973.94   34.22
  -1  -1  -3  499.95   22.48
   1   1   3  511.52   24.15
  -1  -1  -3  521.01   19.50
   1   1   3  504.14   16.16
   1   1   3  502.14   24.28
   1   1   4 1600.98   49.27
  -1  -1  -4 1678.99   47.90
  -1  -1  -5   15.43    5.21
   1   1   5   25.80   10.92
  -1  -1  -5   16.36    7.88
  -1  -1  -6 1191.92   49.04
   1   1   6 1202.40   39.88
  -1  -1  -6 1089.27   35.26
  -1  -1  -6 1189.97   38.06
   1   1   6 1073.93   52.66
  -1  -1  -6 1144.72   44.80
  -1  -1  -6 1125.90   38.87
  -1  -1  -7  318.22   28.24
  -1  -1  -7  282.02   19.98
   1   1   7  298.13   23.39
  -1  -1  -7  296.27   25.66
  -1  -1  -7  283.32   21.60
  -1  -1  -7  296.73   22.41
   1   1   7  267.42   20.39
  -1  -1  -8  253.41   21.85
   1   1   8  219.80   20.36
  -1  -1  -8  288.40   29.27
  -1  -1  -8  258.50   20.58
   1   1   8  259.36   24.14
   1   1   8  294.24   37.57
  -1  -1  -8  260.31   27.52
  -1  -1  -8  249.61   22.50
  -1  -1  -9   32.89   11.02
   1   1   9   33.43   12.82
  -1  -1  -9   41.37   10.32
   1   1   9    1.71   20.87
  -1  -1  -9   48.62   15.62
  -1  -1  -9   32.19    9.52
   1   1   9   23.00   10.25
  -1  -1 -10  198.88   23.16
  -1  -1 -10  186.70   20.51
   1   1  10  179.83   27.55
   1   1  10  148.71   40.77
  -1  -1 -10  226.38   28.33
   1   1  10  192.87   21.86
   1   1  11    8.35   31.82
  -1  -1 -11   32.35   11.51
   1   1  11   22.09   16.71
  -1  -1 -11   27.25   12.06
   1   1  12   28.07   40.61
   1   1  12   -0.44   13.45
  -1  -1 -12   24.38   11.51
  -1  -1 -12    6.31   11.01
  -1  -1 -13   70.23   26.39
   1   1  13   82.61   54.42
  -1  -1 -13   34.30   14.84
  -1  -1 -13   43.31   12.46
   1   1  13   30.47   19.09
  -1  -1 -14   11.54   11.96
   1   1  14    3.24    9.47
  -1  -1 -14    5.49    8.39
  -1  -1 -14    0.74    7.71
   1   1  14   -0.23    8.92
   1   1  14   -0.64   15.72
  -1  -1 -14  -20.89   25.83
  -1  -1 -14   18.55    8.06
   1   1  14   -1.60   13.84
   1   1  14   -9.42   10.86
  -1  -1 -15   -1.22   12.00
   1   1  15   -3.07    9.55
  -1  -1 -15   -4.71    8.81
   1   1  15  -13.37   17.60
  -1  -1 -15  -12.28   27.48
   1   1  15    6.64   14.18
   1   1  15   11.95   49.88
   1   1  15  -10.66   11.18
   1   1  15    6.71   10.07
  -1  -1 -15   15.18    9.58
   1   1  15    7.68   10.39
   1   1  16  -15.77   18.73
   1   1  16   -2.31   13.32
  -1  -1 -16   14.12    9.80
   1   1  16    4.66    9.96
  -1  -1 -16    7.11   13.97
   1   1  16    2.68    9.62
   1   1  16   22.10   11.22
  -1  -1 -16    2.78    9.09
   1   1  16    4.56    9.89
   1   1  17    1.55   17.01
   1   1  17   15.21   13.22
  -1  -1 -17   18.80   11.08
   1   1  17   20.02   10.99
  -1  -1 -17   -2.01   13.13
   1   1  17   22.03   10.85
  -1  -1 -17   17.01    8.99
   1   1  17    7.96    8.68
   1   1  17   16.86    9.33
   1   1  18   -1.74    8.26
  -1  -1 -18  -12.32   15.64
   1   1  18   -6.79   12.74
  -1  -1 -18    8.06    9.12
   1   1  18   -3.67    8.12
   1   1  18   -1.42    8.03
  -1  -1 -18    4.72    9.75
   1   1  18  -12.33   16.49
   1   1  19   12.78   12.08
  -1  -1 -19   12.99    8.45
   1   1  19    9.33    7.45
   1   1  19    1.95    7.71
  -1  -1 -19   21.57   10.41
  -1  -1 -19    8.18   12.40
   1   1  19    8.22    7.42
  -1  -1 -20   12.68    8.34
   1   1  20    6.45    6.12
   1   1  20   10.16    6.00
  -1  -1 -20    7.92    7.41
   1   1  20   10.89    9.24
   1   1  21    1.81    4.46
   1   1  21   -9.30    8.88
  -1  -1 -21   -3.19    5.33
  -1  -1 -21    4.30    5.81
   1   1  22   -2.37    5.32
  -1  -1 -22   -3.06    4.28
  -1  -1 -22    6.74    4.01
   1   1  22    2.57    5.65
   1   2 -21    9.35    4.13
  -1  -2  21   15.07    5.44
   1   2 -20    2.43    4.85
   1   2 -20    3.68    4.37
  -1  -2  20  -11.36    6.82
  -1  -2  19    7.43    7.88
  -1  -2  19   15.06    5.83
   1   2 -19    9.36    4.99
  -1  -2  19   10.66    6.43
  -1  -2  19   17.97    6.81
  -1  -2  18  -15.77   10.19
   1   2 -18    6.81    7.69
   1   2 -18    0.45    5.76
  -1  -2  18    6.35    6.86
   1   2 -18   -6.03    6.82
  -1  -2  18    0.05    6.03
  -1  -2  18   -6.49    7.67
  -1  -2  17    6.74   14.78
  -1  -2  17   -1.43    9.93
   1   2 -17    6.81    8.71
  -1  -2  17   17.15    6.95
   1   2 -17   12.82    6.45
   1   2 -17   14.93    7.30
  -1  -2  17    9.13    8.19
  -1  -2  17   15.00    8.48
   1   2 -17   15.98    8.23
   1   2 -16   25.60    7.86
  -1  -2  16   22.80    7.93
   1   2 -16   18.26    8.56
   1   2 -16   17.71    9.70
  -1  -2  16    5.49   10.91
  -1  -2  16    9.23    8.29
   1   2 -16   18.76    9.58
  -1  -2  15   -2.69    8.12
   1   2 -15   -1.54    6.97
  -1  -2  15    4.21   11.12
  -1  -2  15   11.62   15.41
   1   2 -15   -5.59    7.49
  -1  -2  15    4.41    9.44
   1   2 -15   -2.99    8.82
   1   2 -15    0.54    9.28
   1   2 -14   33.91   10.92
   1   2 -14   77.86   36.14
  -1  -2  14   32.81   17.84
  -1  -2  14   27.19   13.08
   1   2 -14   40.62   10.39
  -1  -2  14   23.42   33.43
   1   2 -14   21.96    9.95
  -1  -2  14   36.58   11.15
   1   2 -14   33.80    9.70
  -1  -2  14   30.37    9.32
   1   2 -13   11.81    8.18
  -1  -2  13   -0.37    8.14
   1   2 -13  -11.45   31.88
  -1  -2  13   -2.97   35.57
  -1  -2  13   -3.16   10.86
   1   2 -13    0.68    7.87
  -1  -2  13   -0.58   10.28
   1   2 -13    0.22    7.15
   1   2 -12  -14.06   21.96
  -1  -2  12   35.89   27.99
  -1  -2  12    8.36   39.38
   1   2 -12   -7.40   24.34
  -1  -2  12    6.62   10.23
   1   2 -12    3.81    7.96
  -1  -2  12   -3.89    7.72
   1   2 -11  159.74   35.96
  -1  -2  11  139.62   51.38
   1   2 -11  151.27   31.20
  -1  -2  11  179.67   41.13
   1   2 -11  154.54   22.76
  -1  -2  10   78.03   14.93
   1   2 -10   80.21   24.63
  -1  -2  10   99.61   43.69
   1   2 -10   90.40   16.05
  -1  -2  10   49.64   27.80
   1   2 -10   85.54   23.19
   1   2  -9  735.10   52.56
  -1  -2   9  850.84   86.70
  -1  -2   9  868.55   45.08
   1   2  -9  798.23   62.72
   1   2  -9  789.86   42.23
  -1  -2   8 1491.91  103.78
  -1  -2   8 1616.49   61.18
   1   2  -8 1399.56   67.53
  -1  -2   8 1528.18   74.93
   1   2  -8 1479.05   54.32
  -1  -2   7   34.67    9.95
  -1  -2   7   11.98   22.02
   1   2  -7   26.81   11.86
  -1  -2   7   46.58   17.57
   1   2  -7   35.84   10.21
  -1  -2   6   21.85   12.86
   1   2  -6   15.44   10.45
  -1  -2   6   52.32   24.35
  -1  -2   6   31.03    8.88
  -1  -2   5  261.33   19.46
  -1  -2   5  240.72   33.00
   1   2  -5  273.35   28.55
  -1  -2   5  250.67   25.41
   1   2  -5  251.14   21.69
  -1  -2   4   49.45    8.37
  -1  -2   4   52.57   17.79
   1   2  -4   25.29   12.77
   1   2  -4   51.10    9.90
  -1  -2   4   50.69    8.42
   1   2  -4   53.26   14.11
  -1  -2   3   60.09   16.84
   1   2  -3   37.26   12.73
   1   2  -3   60.63   15.06
  -1  -2   2  149.20   17.60
   1   2  -2  138.28   20.24
   1   2  -1   18.68    8.99
  -1  -2   1   19.43    7.54
  -1  -2   0 1260.06   25.99
   1   2   0 1218.84   27.70
   1   2   0 1239.28   30.02
   1   2   0 1256.26   37.56
  -1  -2   0 1198.85   35.92
   1   2   1  173.44   11.43
   1   2   1  172.93   10.34
   1   2   1  187.99   13.21
   1   2   1  190.51   14.12
  -1  -2  -1  172.43   11.91
  -1  -2  -2 1089.30   24.68
   1   2   2 1110.98   30.53
   1   2   2 1093.80   25.65
  -1  -2  -2 1124.61   27.02
   1   2   2 1075.39   31.29
  -1  -2  -2 1067.73   17.03
  -1  -2  -3  323.37    8.39
  -1  -2  -3  353.55   16.05
   1   2   3  341.35   17.57
   1   2   3  348.36   20.52
  -1  -2  -3  355.43   15.95
   1   2   3  332.56   20.02
  -1  -2  -3  329.94   16.69
   1   2   4 7284.31  103.87
  -1  -2  -4 7375.81   82.10
  -1  -2  -5 1019.70   42.68
   1   2   5  956.97   44.31
   1   2   6    5.62    5.11
   1   2   6    7.40    8.74
  -1  -2  -6    4.32    4.59
  -1  -2  -6   12.46    8.58
  -1  -2  -7    1.00    8.40
  -1  -2  -7   -0.36    5.27
   1   2   7    4.32    7.03
   1   2   7   -0.19   10.47
  -1  -2  -7    5.51    7.16
  -1  -2  -7   -0.94    6.07
  -1  -2  -7   -0.55    5.58
  -1  -2  -8  158.88   17.04
  -1  -2  -8  169.06   23.46
  -1  -2  -8  132.74   15.96
   1   2   8  159.04   20.52
   1   2   8  184.20   33.17
  -1  -2  -8  166.87   19.64
  -1  -2  -8  165.10   18.03
  -1  -2  -8  149.58   17.75
  -1  -2  -9  557.25   34.83
  -1  -2  -9  597.27   45.70
  -1  -2  -9  556.22   36.00
   1   2   9  507.46   57.01
   1   2   9  503.33   40.23
  -1  -2  -9  523.15   33.27
  -1  -2  -9  613.70   37.98
  -1  -2 -10   87.16   16.54
   1   2  10  115.58   37.45
   1   2  10   72.14   16.91
  -1  -2 -10   87.76   15.43
  -1  -2 -10   86.60   15.64
  -1  -2 -11   -7.45   10.58
   1   2  11    1.95   11.04
  -1  -2 -11   12.78   10.72
  -1  -2 -12   39.00   13.16
   1   2  12   50.48   20.98
  -1  -2 -12   40.49   14.53
   1   2  12   37.30   39.15
  -1  -2 -13    7.20   11.28
   1   2  13    0.19   17.18
  -1  -2 -13    0.96    9.96
  -1  -2 -14   20.65   14.68
   1   2  14   -8.49   45.70
   1   2  14   29.76    9.91
  -1  -2 -14   44.18   10.62
   1   2  14   39.88   11.85
  -1  -2 -14   25.64   11.46
   1   2  14   45.09   24.79
  -1  -2 -14   28.38   22.51
  -1  -2 -14   40.62    9.72
   1   2  14   54.87   18.16
   1   2  14   29.90   11.42
  -1  -2 -15   13.63   15.33
   1   2  15   42.02   46.40
  -1  -2 -15   16.77    9.15
   1   2  15   11.27   10.56
   1   2  15    6.74    8.71
   1   2  15   -2.52   19.00
  -1  -2 -15   -0.27   20.55
   1   2  15   -3.58   15.63
  -1  -2 -15   16.78    8.98
  -1  -2 -15    7.72    8.39
   1   2  15    0.35   12.29
   1   2  15    9.10   11.79
   1   2  16    3.78   11.35
  -1  -2 -16   22.78   14.66
   1   2  16   11.47   14.14
  -1  -2 -16    9.48    9.65
   1   2  16   14.13   10.77
   1   2  16   37.07   11.81
  -1  -2 -16   25.12   11.23
   1   2  16   19.73   17.60
   1   2  17   91.54   18.79
  -1  -2 -17   91.74   24.08
   1   2  17   96.94   20.71
   1   2  17   88.46   18.18
   1   2  17  132.57   15.70
  -1  -2 -17  105.39   15.83
  -1  -2 -17   93.31   16.06
   1   2  17  106.77   30.65
   1   2  18   -1.59   12.98
  -1  -2 -18    3.62    8.41
   1   2  18    9.65    8.59
   1   2  18   -5.28   10.07
  -1  -2 -18   17.02   11.92
  -1  -2 -18   20.06   17.10
   1   2  18   -1.38    9.76
   1   2  19   -3.09   10.63
  -1  -2 -19    1.91    7.91
   1   2  19    2.92    8.46
   1   2  19   22.01    8.26
  -1  -2 -19   -9.23    8.81
  -1  -2 -19   -3.50   14.01
   1   2  19   -0.72    8.85
  -1  -2 -20   25.48    9.28
  -1  -2 -20   24.79    8.32
   1   2  20   21.56    8.45
   1   2  20    7.13    9.11
   1   2  20   25.15    8.46
  -1  -2 -21    8.47    6.17
   1   2  21   -3.96    7.92
   1   2  21    1.78    4.80
  -1  -2 -21   -6.67    5.80
   1   2  22    8.75    5.57
   1   2  22    3.72    5.49
  -1  -2 -22    6.94    4.31
  -1  -2 -22   10.29    4.68
   1   3 -20   11.01    4.14
   1   3 -20   23.10    5.91
  -1  -3  20   25.51    7.17
  -1  -3  19   -5.09    7.06
   1   3 -19    1.71    4.99
  -1  -3  19   -1.40    5.49
  -1  -3  19   -3.79    5.15
   1   3 -19    1.55    5.72
  -1  -3  18   83.46    9.92
  -1  -3  18   52.06   10.25
  -1  -3  18   67.22   13.32
   1   3 -17   12.87    7.23
  -1  -3  17   12.86   11.02
   1   3 -17    5.81    7.57
  -1  -3  17   16.69    7.49
  -1  -3  17   14.38   14.15
  -1  -3  17   18.03    8.41
  -1  -3  17   -0.44    6.67
  -1  -3  16   18.66   18.38
   1   3 -16    9.53    7.84
  -1  -3  16   13.82   11.53
  -1  -3  16   11.91    7.94
   1   3 -16   16.24    9.51
  -1  -3  16   16.42    8.59
   1   3 -16   21.20    8.45
  -1  -3  15   -5.31   14.40
  -1  -3  15   -0.23    7.89
   1   3 -15   -0.55    7.26
   1   3 -15   -4.87    8.95
  -1  -3  15    0.23    8.27
   1   3 -15    8.64    8.94
  -1  -3  15    5.04   11.45
  -1  -3  14   75.22   12.09
  -1  -3  14   75.03   16.21
   1   3 -14   65.08   12.99
  -1  -3  14   61.71   12.25
   1   3 -14   66.35   11.42
   1   3 -14   61.72   11.94
  -1  -3  13  -40.04   35.98
  -1  -3  13    6.01   10.76
   1   3 -13   10.52    8.79
  -1  -3  13    7.39    9.21
   1   3 -13    7.83   26.86
  -1  -3  13   11.93   10.10
   1   3 -13    9.19    7.37
   1   3 -13   -8.10    8.30
  -1  -3  12  116.75   45.87
  -1  -3  12   97.00   16.65
   1   3 -12  111.85   13.75
   1   3 -12  143.70   37.33
   1   3 -12  108.86   13.07
   1   3 -12  128.16   14.73
  -1  -3  12  113.68   12.90
  -1  -3  12  114.25   15.42
  -1  -3  11   77.93   42.78
   1   3 -11   93.74   31.33
  -1  -3  11   82.35   18.01
  -1  -3  11   75.35   31.46
   1   3 -10    5.52   17.94
  -1  -3  10  -35.75   32.53
  -1  -3  10   -4.83    9.33
  -1  -3  10  -28.41   29.20
  -1  -3   9   88.23   36.27
   1   3  -9   94.03   26.23
  -1  -3   9   80.11   17.11
   1   3  -9   88.31   22.44
  -1  -3   9   79.68   21.25
  -1  -3   9  117.82   35.49
  -1  -3   8   13.08    9.03
   1   3  -8    5.80   13.35
  -1  -3   8    4.06   25.91
   1   3  -8    3.53   11.68
  -1  -3   8    9.94   15.18
  -1  -3   7   84.82   14.10
  -1  -3   7   95.99   30.30
   1   3  -7   95.19   22.90
   1   3  -7   89.61   20.32
  -1  -3   7  104.27   22.33
  -1  -3   6   43.06   10.54
  -1  -3   6   51.76   23.51
   1   3  -6   35.58   14.74
  -1  -3   6   42.12   14.29
   1   3  -6   24.84   11.32
  -1  -3   5   14.71    7.81
  -1  -3   5   30.43   17.73
   1   3  -5   12.94   12.13
  -1  -3   5   17.65   11.13
  -1  -3   4  149.96   25.25
   1   3  -4  112.67   24.32
  -1  -3   4  141.62   14.85
  -1  -3   4  134.15   12.75
   1   3  -3   -1.28   13.14
  -1  -3   3   -4.03    9.90
  -1  -3   3    0.60    3.41
   1   3  -2  682.16   47.19
  -1  -3   1   53.75   12.45
  -1  -3   1   50.81    6.48
   1   3  -1   51.75    9.02
   1   3  -1   45.85   12.40
  -1  -3   0  500.08   27.51
  -1  -3   0  506.70   20.29
   1   3   0  464.24   22.17
   1   3   0  518.48   27.10
   1   3   0  505.58   26.81
  -1  -3  -1 5383.36   77.76
   1   3   1 5586.05   84.70
   1   3   1 5420.85   72.98
   1   3   1 5558.99   75.38
  -1  -3  -2   95.10    9.74
   1   3   2   84.13   10.08
   1   3   2   75.14   11.23
   1   3   2   77.71    9.31
   1   3   2   83.56    6.24
  -1  -3  -3 3467.80   43.71
  -1  -3  -3 3471.67   50.90
  -1  -3  -3 3376.06   58.31
   1   3   3 3484.91   68.33
   1   3   3 3517.57   47.40
   1   3   3 3419.37   62.10
  -1  -3  -3 3480.79   49.47
   1   3   4 2319.03   59.73
  -1  -3  -4 2330.77   30.99
  -1  -3  -4 2390.04   53.45
   1   3   5   22.96    8.93
  -1  -3  -5   23.78    7.87
  -1  -3  -5   21.61    7.89
  -1  -3  -6 1032.56   48.20
  -1  -3  -6 1124.02   43.20
   1   3   6 1127.89   58.40
   1   3   6 1050.31   41.68
   1   3   7  738.16   37.84
  -1  -3  -7  690.44   43.55
  -1  -3  -7  689.58   32.61
  -1  -3  -7  721.04   37.45
  -1  -3  -7  785.65   36.15
  -1  -3  -7  739.37   32.60
   1   3   7  731.16   54.60
   1   3   8  247.48   24.44
  -1  -3  -8  229.44   27.22
  -1  -3  -8  275.57   22.08
  -1  -3  -8  229.08   23.86
  -1  -3  -8  249.75   22.31
  -1  -3  -8  244.42   21.47
   1   3   8  211.68   35.36
   1   3   9  380.08   33.89
  -1  -3  -9  324.92   28.47
  -1  -3  -9  395.11   38.33
  -1  -3  -9  379.11   29.17
  -1  -3  -9  351.20   30.32
  -1  -3  -9  384.30   30.77
  -1  -3  -9  367.49   27.97
   1   3   9  333.15   50.31
   1   3  10    2.20    9.63
  -1  -3 -10    1.77    8.05
  -1  -3 -10   -2.41    9.45
  -1  -3 -10  -11.54   10.08
  -1  -3 -10    4.50    9.21
   1   3  10    2.74   29.73
  -1  -3 -10    0.13   11.91
  -1  -3 -11   43.61   12.52
   1   3  11   10.57   33.90
   1   3  11   52.51   17.02
  -1  -3 -11   54.79   14.36
  -1  -3 -11   70.30   17.54
   1   3  12  141.14   48.93
   1   3  12  171.76   35.20
  -1  -3 -12  188.48   26.34
  -1  -3 -12  163.81   26.19
   1   3  13   71.53   46.42
  -1  -3 -13   65.08   18.94
  -1  -3 -13   50.09   19.25
   1   3  13   44.37   24.12
  -1  -3 -14   39.48   18.70
   1   3  14  -26.17   48.53
   1   3  14   39.25   25.98
  -1  -3 -14   48.13   18.38
  -1  -3 -14   48.84   24.08
   1   3  14   43.51   16.14
  -1  -3 -14   44.55   10.57
   1   3  14   27.83   11.74
  -1  -3 -14   25.73    7.59
   1   3  14   48.74   14.46
  -1  -3 -15   50.42   19.94
   1   3  15   65.29   18.01
   1   3  15   65.65   13.17
  -1  -3 -15   71.34   30.72
   1   3  15   51.19   17.91
  -1  -3 -15   67.75   13.49
   1   3  15   51.27   16.61
   1   3  15   29.50   20.29
  -1  -3 -15   66.65   19.67
  -1  -3 -15   55.60   11.52
   1   3  16   11.93   13.47
   1   3  16    7.26   15.45
  -1  -3 -16    0.83    9.12
   1   3  16    0.97   13.02
   1   3  16    5.04    9.80
  -1  -3 -16    6.47    9.49
  -1  -3 -16  -11.06   14.56
   1   3  17    7.14   13.05
   1   3  17   17.27   15.64
  -1  -3 -17    6.13    9.60
  -1  -3 -17    5.63    9.32
   1   3  17    3.70    7.90
   1   3  17   13.92   11.23
  -1  -3 -17   -4.78   14.57
   1   3  18   41.60   13.65
   1   3  18   63.77   17.41
  -1  -3 -18   52.43   13.89
  -1  -3 -18   55.58   12.79
   1   3  18   47.78   14.56
  -1  -3 -18   83.41   22.68
   1   3  19   32.39   11.45
  -1  -3 -19   37.71   15.25
  -1  -3 -19   22.52    9.58
   1   3  19   25.93   11.22
   1   3  19   44.14   15.54
  -1  -3 -19   30.31   11.35
   1   3  20   74.08   14.66
  -1  -3 -20   67.24    8.42
   1   3  20   51.23   11.30
  -1  -3 -20   50.80   10.26
   1   3  20   64.39   10.97
  -1  -3 -20   69.15   12.38
   1   3  21   -0.21    7.11
  -1  -3 -21    3.61    5.48
  -1  -3 -21    8.03    5.68
  -1  -3 -21    0.26    3.25
   1   3  21   12.45    5.79
  -1  -3 -21    0.69    6.49
   1   3  22   16.78    6.55
  -1  -3 -22    2.91    4.12
   1   3  22   -4.62    5.26
   1   3  22   10.82    5.15
   1   4 -20   -1.98    2.79
  -1  -4  20   10.17    5.10
   1   4 -20    2.17    3.15
   1   4 -20    2.21    3.87
  -1  -4  19    8.61    6.43
   1   4 -19   16.91    5.55
  -1  -4  19   11.63    4.98
  -1  -4  19   18.98    6.21
   1   4 -19    5.25    5.82
  -1  -4  18    6.30    7.98
   1   4 -18   -0.34    5.41
  -1  -4  18    5.63    6.21
  -1  -4  18    3.45    6.46
   1   4 -18   -7.43    6.92
  -1  -4  17   -0.51    8.46
  -1  -4  17   13.94    7.49
   1   4 -17   11.29    7.10
  -1  -4  17    5.89    7.23
   1   4 -17    7.84    7.27
  -1  -4  16   13.83   11.23
   1   4 -16   21.39    8.32
  -1  -4  16   12.80    9.18
   1   4 -16   29.80    8.99
  -1  -4  16    9.68    7.51
  -1  -4  16   16.23   14.36
  -1  -4  15   33.74   12.46
   1   4 -15   53.66   10.90
  -1  -4  15   69.11   12.69
  -1  -4  15   60.77   25.11
   1   4 -15   43.06    9.87
   1   4 -15   40.94   11.11
  -1  -4  15   54.98   12.09
  -1  -4  14   -0.98   12.25
   1   4 -14    5.01    6.89
   1   4 -14   16.64    9.89
  -1  -4  14    7.13    8.26
   1   4 -14    3.25    8.50
   1   4 -14    7.84    8.14
   1   4 -13   78.14   12.80
  -1  -4  13   74.31   12.80
   1   4 -13   57.94   11.73
   1   4 -13   65.27   11.87
  -1  -4  13  108.84   54.89
  -1  -4  13   62.95   17.07
   1   4 -13   75.67   37.97
   1   4 -13   75.07   12.20
  -1  -4  12   45.03   12.57
  -1  -4  12   52.05   16.20
   1   4 -12   37.44    9.61
  -1  -4  12   12.17   32.62
  -1  -4  12   37.67    7.43
  -1  -4  12   49.13   14.63
   1   4 -12   48.27   11.22
  -1  -4  12   53.50    9.90
   1   4 -12   43.31   10.46
   1   4 -12   48.95   28.95
   1   4 -12   49.08    9.82
  -1  -4  11   72.16   19.33
  -1  -4  11   16.00   33.89
   1   4 -11   29.68    8.23
   1   4 -11   51.56    8.74
  -1  -4  11   56.33   10.04
   1   4 -11   61.18   26.13
   1   4 -10   43.29   24.32
  -1  -4  10  120.60   43.42
  -1  -4  10   49.99   15.43
  -1  -4  10   30.23   33.63
  -1  -4   9   15.48   30.18
   1   4  -9    0.52   16.23
  -1  -4   9    2.16    9.73
  -1  -4   9   10.77   16.02
  -1  -4   9    0.43   27.19
  -1  -4   8  176.51   22.82
   1   4  -8  182.17   32.60
  -1  -4   8  222.72   47.10
  -1  -4   8  190.98   30.86
  -1  -4   8  186.59   41.59
  -1  -4   7   90.62   16.32
   1   4  -7  101.55   25.38
  -1  -4   7  127.66   32.45
  -1  -4   7   93.57   22.52
  -1  -4   6  259.91   23.58
   1   4  -6  252.09   36.57
  -1  -4   6  294.53   41.63
  -1  -4   6  260.37   31.11
   1   4  -5   -4.75   13.46
  -1  -4   5    9.46   16.00
  -1  -4   5    1.23    5.58
  -1  -4   5    4.68    5.75
  -1  -4   5   24.06   15.67
   1   4  -4   58.08   20.45
  -1  -4   4   96.85   20.88
  -1  -4   4   86.89   11.23
  -1  -4   4  101.58   14.88
   1   4  -3  109.19   26.92
   1   4  -3  107.91   16.06
  -1  -4   3   89.00   11.24
  -1  -4   3  104.20   12.28
   1   4  -2  162.43   25.74
  -1  -4   2  184.06   14.77
  -1  -4   2  159.92   14.80
  -1  -4   2  142.02   22.82
   1   4  -2  149.10   16.20
  -1  -4   1   42.41   13.28
  -1  -4   1   27.28    5.95
   1   4  -1   33.56    8.73
   1   4  -1   39.72   11.49
  -1  -4   0  372.16   26.57
  -1  -4   0  373.87   20.76
   1   4   0  368.93   25.87
   1   4   0  363.38   22.63
   1   4   0  362.82   24.46
   1   4   0  380.21   21.55
  -1  -4  -1    0.23    6.71
   1   4   1    2.23    3.31
   1   4   1    1.54    4.97
   1   4   1    5.68    6.89
   1   4   1    6.37    4.54
   1   4   2 1345.98   36.89
  -1  -4  -2 1322.93   39.66
   1   4   2 1406.89   42.07
   1   4   2 1380.93   28.36
   1   4   2 1325.80   48.40
   1   4   2 1332.31   31.82
  -1  -4  -3  301.65   16.42
  -1  -4  -3  351.12   17.48
  -1  -4  -3  318.72   20.78
   1   4   3  365.64   21.34
   1   4   3  318.07   24.71
   1   4   3  394.60   22.83
  -1  -4  -3  363.27   13.65
   1   4   3  363.78   17.12
   1   4   3  370.26   20.86
  -1  -4  -4  568.61   20.35
  -1  -4  -4  485.74   18.25
  -1  -4  -4  519.76   28.03
   1   4   4  513.86   31.34
   1   4   4  543.74   24.14
   1   4   4  570.29   30.86
  -1  -4  -5 1312.76   47.05
  -1  -4  -5 1302.84   29.48
   1   4   5 1308.25   57.50
   1   4   5 1313.08   42.88
   1   4   6   32.86   15.95
  -1  -4  -6   42.22   10.92
  -1  -4  -6   40.41   11.97
  -1  -4  -7  135.64   20.97
  -1  -4  -7  128.04   11.99
   1   4   7  102.60   23.69
  -1  -4  -7  153.11   19.20
  -1  -4  -7  150.00   17.38
  -1  -4  -7  149.05   15.96
  -1  -4  -8  330.53   27.21
  -1  -4  -8  351.55   30.19
   1   4   8  279.86   44.03
  -1  -4  -8  371.87   25.74
  -1  -4  -8  324.45   32.67
  -1  -4  -9  374.37   30.61
  -1  -4  -9  384.99   33.46
  -1  -4  -9  420.50   29.88
   1   4   9  424.90   54.94
  -1  -4  -9  421.37   40.11
  -1  -4 -10  189.55   24.78
  -1  -4 -10  215.12   31.22
  -1  -4 -10  197.09   26.21
  -1  -4 -10  194.56   24.32
   1   4  10  238.47   45.51
  -1  -4 -10  209.86   22.43
   1   4  11  -15.59   40.75
  -1  -4 -11    6.62    9.02
  -1  -4 -11   10.92   10.36
  -1  -4 -11    0.93    9.68
   1   4  12  188.62   63.36
  -1  -4 -12  275.83   30.54
  -1  -4 -12  235.18   31.51
  -1  -4 -12  248.43   31.43
  -1  -4 -13   29.28   15.40
   1   4  13    6.44   43.32
  -1  -4 -13   36.26   17.61
  -1  -4 -14   15.63   15.29
  -1  -4 -14   -4.36    7.38
   1   4  14    5.07   12.68
   1   4  14    9.81   12.02
   1   4  14   12.37   13.30
  -1  -4 -14   11.15   14.80
  -1  -4 -14   -0.29    8.75
  -1  -4 -15   43.48   19.83
   1   4  15   17.05   51.08
   1   4  15   38.11   15.28
  -1  -4 -15   53.65   27.62
   1   4  15   22.66   14.40
  -1  -4 -15   43.72    9.67
   1   4  15   36.02   16.04
  -1  -4 -15   62.27   20.16
  -1  -4 -15   33.25   11.85
  -1  -4 -16   29.16   16.56
  -1  -4 -16    4.57    8.67
   1   4  16   13.73   12.97
  -1  -4 -16   18.55   10.18
  -1  -4 -16   20.59   14.96
   1   4  16   -3.49   16.17
   1   4  16   12.00   14.09
  -1  -4 -17   10.38   10.11
  -1  -4 -17  -22.81   11.45
   1   4  17    8.17   11.39
  -1  -4 -17   -0.23   14.26
   1   4  17   13.93   14.90
   1   4  17    3.17   12.15
  -1  -4 -18   26.87   11.18
  -1  -4 -18   28.99   10.41
   1   4  18   27.39   13.17
  -1  -4 -18   44.73   18.01
   1   4  18   26.19   14.72
   1   4  18   26.76   13.86
  -1  -4 -19   11.80    9.00
   1   4  19   11.72    9.51
  -1  -4 -19   25.89    9.57
  -1  -4 -19   20.25   16.81
   1   4  19   30.03   11.02
   1   4  19   14.42   10.81
   1   4  20    7.20    9.51
   1   4  20    4.45    8.12
  -1  -4 -20   13.08    7.61
  -1  -4 -20    4.69    8.24
   1   4  20    6.68    7.15
  -1  -4 -21    7.95    6.24
   1   4  21    2.00    5.48
   1   4  21   12.29    7.89
  -1  -4 -21   -1.18    4.05
  -1  -4 -21    5.97    6.48
   1   4  22   15.58    7.04
   1   4  22   15.11    4.89
  -1  -4 -22   10.45    4.71
   1   5 -20    1.24    2.43
  -1  -5  19    9.40    4.40
  -1  -5  19    3.38    3.91
   1   5 -19    1.64    4.18
   1   5 -19    2.43    3.57
   1   5 -19    2.35    3.97
  -1  -5  19    4.63    4.69
  -1  -5  18   23.52    7.37
  -1  -5  18    7.83    5.96
   1   5 -18   18.23    6.59
   1   5 -18   12.71    5.59
  -1  -5  18   10.84    7.07
  -1  -5  17   21.67    8.34
  -1  -5  17   19.80    7.84
   1   5 -17   23.97    7.83
  -1  -5  17   14.26    8.80
   1   5 -17   19.57    7.10
  -1  -5  16    1.34    8.29
  -1  -5  16   20.10    9.50
  -1  -5  16   18.69    9.00
   1   5 -16    3.51    8.17
   1   5 -16   16.48    8.13
  -1  -5  16  -11.57   13.55
  -1  -5  15    5.49    8.38
  -1  -5  15   14.36   11.45
   1   5 -15    0.65    6.78
  -1  -5  15    2.60    7.87
   1   5 -14   -0.79    8.18
   1   5 -14    5.54    8.80
   1   5 -14   13.88    9.88
  -1  -5  14    2.62    8.19
  -1  -5  14    9.09   11.10
   1   5 -14    3.45    6.73
   1   5 -13   82.21   12.98
  -1  -5  13   65.62   14.62
   1   5 -13   91.33   14.27
  -1  -5  13   84.70   12.69
   1   5 -13   70.98   12.23
   1   5 -13   90.78   14.28
  -1  -5  12  144.62   20.74
   1   5 -12  179.11   17.46
  -1  -5  12  200.18   17.09
  -1  -5  12  197.49   28.43
   1   5 -12  175.25   44.17
   1   5 -12  147.29   15.82
   1   5 -12  186.69   17.64
  -1  -5  11  231.56   57.85
  -1  -5  11  150.24   17.51
  -1  -5  11  152.14   13.99
   1   5 -11  138.65   14.51
   1   5 -11  170.51   17.51
   1   5 -11  145.11   15.30
  -1  -5  11  149.48   26.06
   1   5 -11  135.41   32.48
  -1  -5  10    0.31   11.50
  -1  -5  10    4.75   18.00
  -1  -5  10   -2.07   31.08
   1   5 -10   14.91   18.92
   1   5 -10   12.59    7.19
  -1  -5   9  216.56   36.31
  -1  -5   9  228.02   50.00
  -1  -5   9  171.08   24.05
   1   5  -9  197.53   39.57
  -1  -5   8   -5.41   16.00
  -1  -5   8  -13.38   32.09
  -1  -5   8   11.44   11.30
   1   5  -8    7.36   20.45
   1   5  -7   18.02    7.90
  -1  -5   7   13.87   25.43
  -1  -5   7   -6.24   18.32
  -1  -5   7    4.87    8.14
   1   5  -7    5.96   16.64
   1   5  -6  390.15   31.37
  -1  -5   6  372.59   30.39
  -1  -5   6  385.32   48.93
  -1  -5   6  386.67   39.40
   1   5  -6  365.19   47.48
  -1  -5   5   18.66   19.91
  -1  -5   5    7.53   14.31
  -1  -5   5    1.08    6.03
   1   5  -5    8.94    9.45
   1   5  -5    1.61   10.95
  -1  -5   5    1.30    6.60
   1   5  -5  -22.17   23.53
  -1  -5   4   11.26    7.05
  -1  -5   4   -5.31   17.12
  -1  -5   4   11.49    7.62
   1   5  -4   18.92   12.99
   1   5  -4    8.89    7.67
  -1  -5   4    6.52    6.44
   1   5  -4   19.14   18.77
  -1  -5   3    0.26    5.09
  -1  -5   3    5.82    5.86
  -1  -5   3   10.24   15.23
   1   5  -3   -3.47    7.20
   1   5  -3    0.56    8.86
   1   5  -3  -17.21   19.05
  -1  -5   2  774.42   32.72
  -1  -5   2  821.43   54.62
  -1  -5   2  759.11   34.98
   1   5  -2  770.16   51.75
   1   5  -2  717.87   40.45
   1   5  -2  696.23   39.74
   1   5  -1  313.63   25.76
   1   5  -1  311.86   27.89
  -1  -5   1  326.99   31.56
  -1  -5   1  346.46   19.85
   1   5  -1  287.83   25.94
   1   5  -1  293.18   24.38
   1   5   0  283.41   21.84
   1   5   0  273.80   18.77
  -1  -5   0  255.43   25.81
   1   5   0  274.43   14.12
  -1  -5   0  281.01   19.91
   1   5   0  256.74   25.05
   1   5   0  240.04   21.49
  -1  -5  -1  176.40   18.69
   1   5   1  178.71   11.62
   1   5   1  167.23   14.59
   1   5   1  148.66   17.28
   1   5   1  153.35   19.31
   1   5   1  175.26   18.47
  -1  -5  -2 1235.85   43.45
   1   5   2 1232.42   52.90
   1   5   2 1261.85   45.26
   1   5   2 1265.10   47.94
  -1  -5  -3 1025.04   32.67
  -1  -5  -3  928.57   32.90
   1   5   3  978.94   43.13
   1   5   3  947.36   30.44
   1   5   3  919.91   46.17
   1   5   3 1068.59   41.60
   1   5   4  772.68   29.18
  -1  -5  -4  758.06   23.69
  -1  -5  -4  748.75   28.75
   1   5   4  667.79   36.10
   1   5   4  730.97   38.88
  -1  -5  -4  678.44   34.49
   1   5   5   45.58   11.60
   1   5   5   36.54   13.57
  -1  -5  -5   31.95    5.59
  -1  -5  -5   41.56   10.96
   1   5   5   29.72    8.14
   1   5   6  623.96   34.47
   1   5   6  554.91   44.77
  -1  -5  -6  541.02   31.71
  -1  -5  -6  561.09   39.23
  -1  -5  -6  579.32   35.57
   1   5   7   85.49   17.31
   1   5   7   42.40   18.05
  -1  -5  -7   82.74   14.01
  -1  -5  -7   70.42   18.56
  -1  -5  -7   73.36   11.82
  -1  -5  -7   66.45   15.39
   1   5   8   25.71   12.78
   1   5   8   21.50   21.38
  -1  -5  -8   24.16   14.30
  -1  -5  -8   22.08   10.92
  -1  -5  -8   22.91    9.22
  -1  -5  -8   28.12   10.48
  -1  -5  -9   60.34   15.27
  -1  -5  -9   50.82   13.93
   1   5   9   31.09   21.04
  -1  -5  -9   71.62   20.37
  -1  -5  -9   55.29   11.59
  -1  -5 -10   29.75   12.24
  -1  -5 -10   25.85   13.71
   1   5  10   36.60   27.51
  -1  -5 -10   29.14   14.98
  -1  -5 -10   35.94   14.05
  -1  -5 -11   32.01   14.70
  -1  -5 -11   23.12   10.08
  -1  -5 -11   32.50   14.17
   1   5  11   36.68   38.92
  -1  -5 -12   29.60   15.07
  -1  -5 -12   31.28   16.16
   1   5  13  400.72   27.93
   1   5  13  378.63   26.13
  -1  -5 -13  372.53   39.90
   1   5  13  301.36   32.61
  -1  -5 -13  335.43   39.63
   1   5  13  381.55   73.34
   1   5  14  -30.13   39.49
   1   5  14   17.76   13.98
   1   5  14    7.62   11.94
   1   5  14    4.95   10.69
  -1  -5 -14   -6.66   14.81
  -1  -5 -14    8.24    8.45
  -1  -5 -14   -0.86   14.69
  -1  -5 -15  104.19   27.42
   1   5  15   73.02   21.05
  -1  -5 -15  110.70   34.60
   1   5  15  121.22   20.81
  -1  -5 -15  118.02   25.48
  -1  -5 -15   89.80   15.26
   1   5  15  113.54   57.60
   1   5  15   92.55   19.60
  -1  -5 -16   53.65   19.79
   1   5  16   25.55   14.44
   1   5  16   10.39   14.45
  -1  -5 -16   16.32   10.42
   1   5  16   24.52   16.55
  -1  -5 -16   31.85   19.33
   1   5  17  -11.34   13.39
  -1  -5 -17    3.85    8.96
   1   5  17   10.43   14.49
  -1  -5 -17    1.54    9.09
   1   5  17    1.66   14.22
  -1  -5 -17  -11.23   17.82
   1   5  18   80.45   17.16
   1   5  18   57.90   16.82
  -1  -5 -18   85.60   13.79
  -1  -5 -18   75.48   14.40
   1   5  18  108.20   19.42
  -1  -5 -18   83.91   22.65
   1   5  19    2.06    8.71
   1   5  19    1.49   10.23
  -1  -5 -19   15.12    9.47
   1   5  19  -12.65   10.08
  -1  -5 -19   12.17    8.48
  -1  -5 -19   12.20   13.53
   1   5  20   52.36   11.59
  -1  -5 -20   46.83   10.68
   1   5  20   66.54   11.17
   1   5  20   42.95   11.32
  -1  -5 -20   50.77   10.45
   1   5  20   47.41    9.43
  -1  -5 -21   10.40    6.07
   1   5  21    7.52    5.64
  -1  -5 -21    9.61    4.35
  -1  -5 -22    7.30    4.29
   1   5  22   -5.55    4.00
   1   6 -19   11.59    3.54
   1   6 -19    2.46    3.12
  -1  -6  18    5.91    4.99
  -1  -6  18    1.05    4.88
   1   6 -18    0.66    4.18
   1   6 -18    0.58    4.22
   1   6 -18   -0.95    4.23
  -1  -6  18   -0.58    4.77
  -1  -6  17    2.65    5.88
  -1  -6  17    0.92    6.26
   1   6 -17    3.50    6.23
   1   6 -17   16.12    6.03
  -1  -6  17    4.01    6.62
   1   6 -17   10.30    6.25
  -1  -6  16   -0.46    6.46
  -1  -6  16    3.02    7.48
   1   6 -16    2.49    6.51
   1   6 -16    6.93    7.01
  -1  -6  16    4.31    8.23
  -1  -6  15   25.49   10.99
  -1  -6  15   22.90    8.83
   1   6 -15   39.58    9.76
   1   6 -15   30.89    9.93
   1   6 -15   40.64    9.74
  -1  -6  15   49.55   10.95
  -1  -6  14    6.19    7.96
   1   6 -14    0.39    8.79
   1   6 -14   -7.83    8.87
   1   6 -14    3.60    7.36
  -1  -6  14   -1.84    8.88
  -1  -6  13   -1.73   10.06
  -1  -6  13    2.50    8.93
   1   6 -13    5.53    8.93
   1   6 -13    2.93    7.32
  -1  -6  13  -13.39   14.11
   1   6 -13   17.82   10.78
   1   6 -13    5.70    9.33
   1   6 -13   -3.30    8.81
  -1  -6  12   35.33   14.41
   1   6 -12   33.63   11.07
   1   6 -12   33.80   10.52
  -1  -6  12   38.80   10.24
  -1  -6  12   54.05   18.29
   1   6 -12   39.65   11.48
   1   6 -12   34.73    9.85
   1   6 -11   41.50    9.60
  -1  -6  11    7.91   36.90
   1   6 -11   38.58   18.72
  -1  -6  11   35.69    9.16
   1   6 -11    9.89    7.67
  -1  -6  11   23.73   14.50
   1   6 -11   28.58   22.81
  -1  -6  11   80.97   16.10
   1   6 -11   37.70   11.42
   1   6 -10   -2.83    7.01
  -1  -6  10    3.03   34.93
  -1  -6  10  -24.69   26.44
  -1  -6  10   15.69   11.80
   1   6 -10    4.50    7.64
  -1  -6  10   -7.49   16.13
   1   6 -10   -5.42   17.96
   1   6 -10   23.19   23.04
   1   6 -10   12.06    7.16
  -1  -6   9   15.36   11.98
   1   6  -9   13.39   18.33
   1   6  -9    4.23   20.72
  -1  -6   9   48.22   23.74
  -1  -6   9   67.97   34.97
  -1  -6   8  634.09   44.88
   1   6  -8  608.95   61.54
   1   6  -8  684.39   68.46
  -1  -6   8  749.00   83.58
  -1  -6   8  658.44   58.82
  -1  -6   7  147.84   22.43
   1   6  -7  167.06   24.32
   1   6  -7  131.86   28.68
   1   6  -7  156.44   36.69
  -1  -6   7  147.56   29.99
  -1  -6   7  186.50   46.62
  -1  -6   6    6.07    9.07
   1   6  -6  -10.02   15.36
   1   6  -6   -5.96    8.68
   1   6  -6   -1.35   17.48
  -1  -6   6  -23.80   26.46
  -1  -6   6   14.73   15.63
   1   6  -5   99.02   33.18
  -1  -6   5   69.20   15.18
   1   6  -5   97.58   18.48
   1   6  -5   66.02   20.60
  -1  -6   5   73.58   13.86
  -1  -6   5   82.66   24.17
  -1  -6   5   53.39   26.66
   1   6  -4   42.39   21.13
  -1  -6   4   22.41    9.56
  -1  -6   4   37.87   10.75
  -1  -6   4   19.37   19.72
   1   6  -4   31.98   14.59
   1   6  -4   26.52   12.03
  -1  -6   4   32.07   10.16
   1   6  -3   47.72   15.56
   1   6  -3   64.45   16.42
  -1  -6   3   56.06   11.55
   1   6  -3   13.72   14.83
  -1  -6   3   48.03   20.38
  -1  -6   3   49.83   11.42
   1   6  -2    0.38    8.47
   1   6  -2    6.34    9.41
  -1  -6   2    2.24    5.79
   1   6  -2   -1.39    8.16
   1   6  -2   -4.79   11.40
  -1  -6   2   16.92   16.63
  -1  -6   2   19.36    9.37
   1   6  -1   75.66   13.83
   1   6  -1   80.11   11.65
  -1  -6   1   73.84   10.70
   1   6  -1   70.31   16.10
   1   6  -1   69.33   15.33
  -1  -6   1   79.30   10.47
  -1  -6   1   70.63   12.90
  -1  -6   1   60.55   16.84
   1   6   0   19.54    4.53
   1   6   0   19.72    9.05
   1   6   0    5.58    8.85
  -1  -6   0   20.75    7.69
  -1  -6   0   15.24    9.74
   1   6   1   18.56    9.71
   1   6   1   13.16    8.55
   1   6   1   -0.36    8.44
  -1  -6  -1   18.86    8.55
  -1  -6  -1    8.05   10.23
   1   6   2   47.72   11.44
   1   6   2   38.89   10.73
   1   6   2   42.88   13.51
  -1  -6  -2   55.60   13.02
   1   6   3 2423.48   75.62
   1   6   3 2612.57   71.85
  -1  -6  -3 2590.22   57.23
  -1  -6  -3 2393.85   58.67
   1   6   4  144.47   19.58
   1   6   4  162.64   19.51
  -1  -6  -4  130.71   17.63
  -1  -6  -4  139.24   14.96
   1   6   5 1380.20   45.32
  -1  -6  -5 1339.12   59.75
   1   6   5 1339.85   59.51
  -1  -6  -5 1343.22   37.75
  -1  -6  -5 1282.49   53.52
   1   6   6  892.55   40.75
  -1  -6  -6  828.63   50.65
  -1  -6  -6  768.12   40.37
   1   6   6  821.63   49.87
   1   6   6  919.08   54.70
  -1  -6  -6  920.57   31.52
  -1  -6  -6  845.32   46.14
   1   6   7   47.20   16.54
   1   6   7   54.18   13.69
  -1  -6  -7   41.16   15.23
  -1  -6  -7   40.30   11.02
   1   6   7   49.99   14.50
  -1  -6  -7   47.92   14.03
  -1  -6  -8   29.72   14.33
  -1  -6  -8   35.42   12.34
  -1  -6  -8   31.14   10.86
   1   6   8   14.72   18.58
  -1  -6  -9    4.85   11.78
  -1  -6  -9    3.99    9.69
  -1  -6  -9  -13.80    9.59
   1   6   9   -2.63   17.89
  -1  -6 -10  116.65   23.13
  -1  -6 -10  113.90   20.00
  -1  -6 -10   91.68   26.54
   1   6  10  146.86   40.47
  -1  -6 -10  116.76   22.04
  -1  -6 -11   -4.90   10.89
  -1  -6 -11   -4.78    9.89
  -1  -6 -11    7.69   12.88
   1   6  12  129.98   45.16
   1   6  12   62.89   15.86
  -1  -6 -12   82.20   22.06
  -1  -6 -12   60.52   20.28
   1   6  12   68.48   11.07
  -1  -6 -13  110.98   25.77
   1   6  13  103.44   44.67
   1   6  13  108.30   14.91
   1   6  13  124.20   17.24
   1   6  13  108.95   21.51
  -1  -6 -13  104.13   25.67
  -1  -6 -13  107.27   14.15
   1   6  13   89.63   14.28
  -1  -6 -14  185.53   33.73
   1   6  14  199.50   21.99
  -1  -6 -14  169.05   30.74
   1   6  14  150.69   28.01
   1   6  14  181.66   22.40
  -1  -6 -14  169.61   17.88
   1   6  14  177.69   54.19
   1   6  15   -8.96   14.51
  -1  -6 -15   -8.35    8.86
  -1  -6 -15   13.74   15.33
   1   6  15   -4.03   12.97
  -1  -6 -15    5.66   14.58
   1   6  15    0.65   11.98
   1   6  16   44.57   19.62
  -1  -6 -16   54.04   12.44
  -1  -6 -16   85.17   25.32
   1   6  16   44.83   17.20
  -1  -6 -16   63.60   22.83
   1   6  16   69.21   19.24
  -1  -6 -17    5.90    8.61
   1   6  17   -4.07   14.30
  -1  -6 -17   16.68   19.47
  -1  -6 -17   20.48   10.18
  -1  -6 -17   -8.59   14.28
   1   6  17   -4.95   11.92
   1   6  17   -6.72   13.34
   1   6  18   22.39   11.31
  -1  -6 -18   20.54    9.19
   1   6  18   12.20   11.31
   1   6  18    8.80   11.70
  -1  -6 -18   14.80    8.63
  -1  -6 -18   18.29   15.86
   1   6  18   24.16   10.91
   1   6  19    0.42    8.82
   1   6  19   -6.84    9.48
  -1  -6 -19    4.43    6.92
  -1  -6 -19   13.60    8.00
   1   6  19   -7.08    9.99
   1   6  19   11.49    8.40
  -1  -6 -20    0.78    6.20
   1   6  20    2.54    4.81
   1   6  20   -3.24    6.45
  -1  -6 -20   -5.37    6.26
   1   6  20   -2.90    7.46
  -1  -6 -21    3.34    4.18
   1   6  21    3.19    4.76
   1   6  21   -6.48    6.64
  -1  -6 -21    5.83    5.38
   1   6  22   -4.58    4.88
  -1  -6 -22   -3.46    3.56
  -1  -7  18   11.17    3.96
  -1  -7  18   15.45    4.77
   1   7 -18    4.05    4.20
   1   7 -18   11.22    3.84
  -1  -7  17   24.26    6.76
  -1  -7  17   28.55    6.89
   1   7 -17   26.64    6.30
   1   7 -17   14.14    5.49
   1   7 -17   36.94    6.77
   1   7 -16    3.09    5.71
  -1  -7  16   17.50    8.39
  -1  -7  16   15.99    7.24
   1   7 -16   10.29    5.84
   1   7 -16    0.32    6.25
   1   7 -16   -2.66    5.50
  -1  -7  16    3.80    6.37
  -1  -7  15   19.19    9.33
   1   7 -15   11.33    7.04
  -1  -7  15   15.71    7.65
   1   7 -15   14.58    6.36
   1   7 -15   19.08    7.50
   1   7 -15   20.15    7.86
   1   7 -15   21.09    7.80
  -1  -7  15   22.51    8.65
   1   7 -14    5.62    7.76
   1   7 -14   -6.28    8.21
   1   7 -14   14.01    7.24
  -1  -7  14    5.77    8.29
   1   7 -14    4.95    6.60
  -1  -7  14    1.23    7.91
  -1  -7  13   62.12   13.47
   1   7 -13   79.20   13.87
   1   7 -13   66.39   12.65
   1   7 -13   67.95   11.87
  -1  -7  13  112.50   23.31
  -1  -7  13   68.45   12.14
   1   7 -13   66.61   12.39
  -1  -7  12   41.23   11.10
   1   7 -12   35.40   10.51
  -1  -7  12   51.48   19.99
   1   7 -12   37.80   12.02
   1   7 -12   50.87   11.86
   1   7 -12   38.52    9.14
  -1  -7  12   55.83   11.48
   1   7 -11   15.98    9.55
   1   7 -11   28.05    9.78
  -1  -7  11   -0.11   14.96
   1   7 -11   15.85    9.45
   1   7 -11   23.51   11.10
  -1  -7  11   17.54    9.87
   1   7 -11   17.41    9.19
  -1  -7  10   76.26   47.98
   1   7 -10   68.83   23.09
   1   7 -10  100.32   35.74
   1   7 -10   65.34   11.46
  -1  -7  10   79.10   23.57
   1   7 -10   75.22   14.02
   1   7 -10   81.95   14.10
   1   7 -10   52.71   11.81
  -1  -7   9   32.13   35.78
  -1  -7   9   50.67   28.44
   1   7  -9   39.40   20.86
   1   7  -9   53.86   22.89
  -1  -7   9   46.49   15.59
   1   7  -9   25.89    8.10
   1   7  -9   38.39   11.05
   1   7  -9   38.45   10.53
   1   7  -9   26.12    9.18
   1   7  -9   40.89   10.48
  -1  -7   8  201.87   45.78
  -1  -7   8  142.21   34.89
   1   7  -8  172.96   35.16
   1   7  -8  189.38   40.96
  -1  -7   8  150.72   24.79
   1   7  -8  149.22   13.80
   1   7  -8  184.36   17.54
   1   7  -8  152.96   14.47
   1   7  -8  168.44   15.47
   1   7  -7    7.65   20.89
  -1  -7   7    2.87    9.32
   1   7  -7  -11.55   26.76
  -1  -7   7  -33.15   36.99
  -1  -7   7  -37.45   26.80
   1   7  -6   45.04   21.81
   1   7  -6   33.52   12.52
  -1  -7   6   26.06   11.93
  -1  -7   6   56.04   32.01
  -1  -7   6   47.16   23.26
   1   7  -6   46.43   27.78
   1   7  -5  241.41   47.03
  -1  -7   5  225.09   26.34
  -1  -7   5  275.93   25.68
   1   7  -5  258.93   30.90
   1   7  -5  205.17   35.27
  -1  -7   5  229.56   35.04
  -1  -7   5  284.83   47.58
   1   7  -4   58.96   17.41
   1   7  -4   71.75   26.65
  -1  -7   4   54.12   14.10
  -1  -7   4   52.08   11.42
   1   7  -4   54.21   16.46
   1   7  -4   54.74   20.03
  -1  -7   4   58.57   20.57
  -1  -7   4   61.34   27.87
  -1  -7   4   53.89   13.06
  -1  -7   3   96.52   14.91
   1   7  -3   84.20   19.56
   1   7  -3   88.71   19.65
   1   7  -3   91.87   25.69
  -1  -7   3  100.74   16.36
  -1  -7   3   90.69   26.53
  -1  -7   2  156.44   30.16
  -1  -7   2  187.18   21.44
  -1  -7   2  156.41   18.31
   1   7  -2  166.19   26.37
   1   7  -2  155.03   24.68
  -1  -7   1    5.84   15.01
  -1  -7   1    5.48    7.23
   1   7  -1    6.29   10.90
   1   7  -1    6.60   10.87
  -1  -7   1   -1.18    6.78
  -1  -7   1   -0.36    5.46
  -1  -7   0  753.50   49.81
  -1  -7   0  752.40   37.46
   1   7   0  720.54   49.93
   1   7   0  727.66   44.74
  -1  -7  -1  551.90   37.11
  -1  -7  -1  460.15   30.74
   1   7   1  498.22   36.75
   1   7   1  473.84   40.89
   1   7   1  447.30   34.29
  -1  -7  -2  268.80   25.04
   1   7   2  253.80   26.58
   1   7   2  251.59   25.47
  -1  -7  -3  191.95   19.24
   1   7   3  203.72   25.05
   1   7   3  208.82   23.50
  -1  -7  -4   58.19   10.70
  -1  -7  -4   58.30   13.92
   1   7   4   54.79   14.78
   1   7   4   57.18   14.89
  -1  -7  -5   84.98   17.87
  -1  -7  -5   65.14   14.49
  -1  -7  -5   76.87   10.61
   1   7   5   81.22   18.35
  -1  -7  -6    5.52    9.33
  -1  -7  -6    2.36    8.69
   1   7   6   11.00   11.35
  -1  -7  -7  246.54   31.66
  -1  -7  -7  210.01   26.62
   1   7   7  218.18   29.52
  -1  -7  -8  170.69   24.17
  -1  -7  -8  194.86   24.73
  -1  -7  -8  213.46   30.10
  -1  -7  -8  185.56   25.36
   1   7   8  186.96   30.43
  -1  -7  -9    9.73   12.98
  -1  -7  -9   28.70   15.09
  -1  -7  -9   20.87   12.54
   1   7   9   16.62   15.68
  -1  -7 -10  148.51   23.42
  -1  -7 -10  136.01   25.06
   1   7  10  151.79   32.51
  -1  -7 -10  138.08   25.08
  -1  -7 -10  143.66   29.68
   1   7  11   11.28    5.70
  -1  -7 -11   16.93   13.17
  -1  -7 -11   14.62   12.76
  -1  -7 -11   21.07   16.82
   1   7  11   16.54   21.26
   1   7  11   27.49    9.68
   1   7  12    8.55    5.97
   1   7  12   14.32    9.88
   1   7  12   22.14   12.47
  -1  -7 -12    5.16   13.09
  -1  -7 -12   20.75   18.29
   1   7  12  -24.26   22.71
   1   7  12    3.34    7.74
   1   7  13   19.11    9.69
   1   7  13   30.91   15.87
  -1  -7 -13   28.48   16.48
  -1  -7 -13   33.05   20.91
   1   7  13   16.53    8.23
   1   7  13   43.95   25.80
  -1  -7 -14   86.60   24.07
   1   7  14   70.83   16.30
   1   7  14   65.43   12.92
   1   7  14   60.58   14.80
   1   7  14   54.94   19.68
  -1  -7 -14   81.05   23.32
   1   7  14   73.35   13.47
  -1  -7 -15   50.16   21.10
   1   7  15   14.70   12.86
  -1  -7 -15   11.30    8.71
   1   7  15    7.24   11.13
   1   7  15    8.96   12.34
   1   7  15    1.84   14.94
  -1  -7 -15  -14.59   19.04
  -1  -7 -16   46.57   16.53
   1   7  16   27.02   13.55
  -1  -7 -16   36.55   10.70
   1   7  16   33.86   11.95
   1   7  16   34.93   15.35
   1   7  16   26.12   18.29
  -1  -7 -16   58.66   21.89
  -1  -7 -17    8.47   13.49
   1   7  17    1.26   13.61
  -1  -7 -17    4.48    9.09
  -1  -7 -17    6.16    7.74
   1   7  17    0.51   14.59
  -1  -7 -17    2.98   15.76
   1   7  17  -12.03   11.11
   1   7  17   -4.40   11.57
  -1  -7 -18   71.19   25.21
   1   7  18   66.42   12.98
  -1  -7 -18   48.05   10.83
   1   7  18   41.11   15.88
  -1  -7 -18   52.51   10.73
   1   7  19   26.77    8.74
   1   7  19   22.52    8.22
  -1  -7 -19   18.88    8.07
   1   7  19   18.90   10.89
  -1  -7 -19   16.40    7.03
   1   7  20   11.23    8.45
  -1  -7 -20   11.72    6.21
   1   7  20    7.76    5.44
   1   7  20    5.54    4.88
   1   7  20   13.68    8.47
   1   7  21   21.44    5.14
  -1  -7 -21   35.23    6.28
  -1  -7 -21   34.91    5.66
   1   7  21   24.91    7.31
   1   8 -17   -3.16    4.04
   1   8 -17   -3.83    4.21
  -1  -8  17   -7.61    4.79
  -1  -8  17   -0.09    3.50
   1   8 -16    1.33    4.88
  -1  -8  16    1.76    4.59
   1   8 -16   10.36    5.22
   1   8 -16   -0.22    4.85
  -1  -8  16   13.67    6.27
   1   8 -15    9.87    6.51
  -1  -8  15   12.09    6.79
   1   8 -15    5.20    5.92
   1   8 -15   -2.00    6.15
   1   8 -15    4.51    6.01
  -1  -8  15    7.31    7.24
   1   8 -14   46.43   10.47
   1   8 -14   48.27    8.46
   1   8 -14   40.55    9.46
   1   8 -14   35.28    9.05
   1   8 -14   31.50    8.66
  -1  -8  14   50.09   10.27
   1   8 -13   -3.28    8.15
   1   8 -13    7.08    7.13
  -1  -8  13    5.16   11.82
   1   8 -13   13.55    8.19
   1   8 -13    5.39    7.93
   1   8 -13    6.00    7.85
  -1  -8  13    1.90    7.54
   1   8 -12   55.95    9.82
   1   8 -12   59.72   12.85
  -1  -8  12   73.23   19.95
   1   8 -12   57.62   11.43
   1   8 -12   45.94   10.13
   1   8 -12   51.78   12.38
  -1  -8  12   49.68   10.36
   1   8 -11    4.10    8.71
   1   8 -11   -9.20    9.93
  -1  -8  11   33.30   18.79
   1   8 -11    3.13    7.78
   1   8 -11    7.23    9.34
   1   8 -11   10.83    9.75
   1   8 -11    7.31   10.08
  -1  -8  11   14.31    8.95
   1   8 -10    0.27    8.50
   1   8 -10   -0.79    7.37
  -1  -8  10   -8.01   15.91
   1   8 -10    0.85    7.51
   1   8 -10    0.55    9.07
   1   8 -10    2.42    9.67
  -1  -8  10   -1.76    7.76
  -1  -8   9    7.65   12.64
   1   8  -9   19.97    9.88
   1   8  -9   42.87   25.27
   1   8  -9   11.92    9.46
  -1  -8   9  -15.80   38.17
  -1  -8   9   16.52   20.99
  -1  -8   9   -6.64   15.67
   1   8  -9   14.57    7.68
   1   8  -9    7.69    9.58
   1   8  -9    1.58   10.26
  -1  -8   8  -29.51   37.82
  -1  -8   8  -12.40   25.17
   1   8  -8    9.68   10.45
   1   8  -8  -14.39   18.77
   1   8  -8   18.45    9.16
   1   8  -8    3.91    6.04
   1   8  -8    9.21    6.00
   1   8  -8  -10.55   10.95
   1   8  -8    4.68    9.21
  -1  -8   8    5.29   10.74
  -1  -8   7  143.01   23.72
  -1  -8   7  189.84   51.38
  -1  -8   7  212.68   41.17
   1   8  -7  139.52   16.76
   1   8  -7  105.51   27.51
   1   8  -7  147.72   15.49
   1   8  -7  163.97   17.19
   1   8  -7  146.80   13.73
   1   8  -7  190.32   19.59
   1   8  -7  147.73   12.07
   1   8  -7  241.80   20.95
   1   8  -6   35.82   20.32
  -1  -8   6    3.54   17.39
  -1  -8   6  -22.70   28.46
  -1  -8   6   26.35   12.99
  -1  -8   5    5.24    7.32
   1   8  -5   -0.30   11.22
   1   8  -5   10.11   15.13
  -1  -8   5   30.19   25.92
  -1  -8   5   -8.64   20.28
  -1  -8   5  -10.44   11.30
  -1  -8   4   52.83   13.18
   1   8  -4   52.84   19.26
   1   8  -4   48.14   19.11
  -1  -8   4   53.70   15.32
  -1  -8   4   34.50   26.63
  -1  -8   4   43.69   22.20
  -1  -8   4   44.91   14.41
  -1  -8   3   28.40   10.67
  -1  -8   3   35.33   23.13
  -1  -8   3   16.73    9.97
  -1  -8   3   32.69   20.75
   1   8  -3   37.66   16.74
   1   8  -3   35.67   16.81
  -1  -8   2  566.18   35.67
  -1  -8   2  605.68   39.86
  -1  -8   2  578.86   54.08
   1   8  -2  567.25   47.69
   1   8  -2  522.99   47.26
  -1  -8   1  336.79   28.17
  -1  -8   1  399.79   26.67
   1   8  -1  304.75   36.72
   1   8  -1  332.54   36.57
  -1  -8   1  372.16   41.12
  -1  -8   1  353.23   30.15
  -1  -8   0   43.42   11.30
   1   8   0   33.04   12.52
  -1  -8   0   42.63   18.92
  -1  -8   0   30.42   11.41
  -1  -8  -1   34.93   11.56
   1   8   1   35.08   13.00
  -1  -8  -2    3.34    7.83
   1   8   2   -2.37   11.14
   1   8   2   -0.46   10.54
  -1  -8  -3  117.28   19.55
  -1  -8  -3  129.60   17.85
   1   8   3  121.80   21.42
   1   8   3  120.79   21.44
  -1  -8  -4  162.59   23.84
  -1  -8  -4  146.15   21.98
   1   8   4  149.69   22.82
   1   8   4  163.65   26.14
  -1  -8  -5  131.48   22.96
  -1  -8  -5  167.72   23.71
   1   8   5  137.35   23.61
  -1  -8  -6  263.04   31.93
  -1  -8  -6  251.14   29.32
   1   8   6  240.44   32.08
   1   8   7    6.86   13.54
  -1  -8  -7   11.92    9.60
  -1  -8  -7   -6.50   13.94
  -1  -8  -7   -3.23   11.21
   1   8   8   16.16   14.76
  -1  -8  -8   -1.66   10.81
  -1  -8  -8   12.23   16.08
  -1  -8  -8    9.51   13.43
   1   8   9   10.62   16.20
  -1  -8  -9   12.50   11.39
  -1  -8  -9   20.41   15.79
  -1  -8  -9   -0.58   14.34
   1   8  10  138.68   13.29
   1   8  10  135.23   12.97
  -1  -8 -10  123.78   26.59
   1   8  10  139.80   13.06
   1   8  10  135.98   32.37
  -1  -8 -10   99.19   24.18
  -1  -8 -11  168.02   29.42
   1   8  11  164.86   15.45
   1   8  11  143.17   14.74
   1   8  11  158.98   14.18
   1   8  11  177.40   39.05
  -1  -8 -11  148.26   27.75
   1   8  11  167.55   19.24
   1   8  11  170.25   17.51
  -1  -8 -12    3.56   15.86
   1   8  12    9.77    8.12
   1   8  12   -1.29    8.18
   1   8  12    8.79    6.78
   1   8  12   29.71   28.88
   1   8  12    8.95    9.03
  -1  -8 -12    8.08   16.35
   1   8  12   40.56   16.38
   1   8  13   87.64   18.95
   1   8  13   92.37   16.02
   1   8  13   77.60   15.62
   1   8  13   75.67   11.04
   1   8  13   79.05   15.27
  -1  -8 -13  110.07   27.48
  -1  -8 -13   94.06   27.56
   1   8  14   20.38   15.07
   1   8  14   20.91   11.74
   1   8  14   22.66   11.83
   1   8  14    4.31   10.71
  -1  -8 -14   38.97   21.31
  -1  -8 -14    7.32   18.73
   1   8  15    9.03   14.82
   1   8  15    7.61   10.88
  -1  -8 -15    9.84   16.39
   1   8  15   -2.04   12.41
   1   8  15    0.16    9.59
  -1  -8 -15    1.88   14.83
  -1  -8 -16   34.41   10.45
   1   8  16   14.13   14.55
  -1  -8 -16   41.79   22.60
   1   8  16   20.49   12.59
   1   8  16   38.42   10.31
  -1  -8 -16   36.76   19.00
   1   8  17    5.39    9.88
  -1  -8 -17    8.69    8.88
  -1  -8 -17  -13.98   17.75
   1   8  17    2.75    8.81
   1   8  18   26.17   13.24
  -1  -8 -18   32.61    9.12
   1   8  18   36.33   14.10
   1   8  18   21.17    9.20
   1   8  18   25.53   10.24
   1   8  19    5.66    9.63
  -1  -8 -19   -2.27    5.75
   1   8  19   -0.46    8.33
   1   8  19    6.62    6.21
   1   8  19    4.14    5.99
  -1  -8 -20    2.71    4.61
   1   8  20   10.58    4.79
   1   8  20   10.72    6.98
   1   8  20   10.07    4.30
   1   8  21    8.95    4.96
  -1  -8 -21    4.23    3.46
  -1  -8 -21    3.75    3.15
  -1  -9  17   13.37    3.61
   1   9 -17   11.91    3.29
  -1  -9  16   18.91    5.52
   1   9 -16   16.26    4.59
  -1  -9  16   15.46    3.79
  -1  -9  15   12.93    5.95
   1   9 -15    1.12    5.32
  -1  -9  15    8.56    6.57
   1   9 -15   -1.73    5.04
   1   9 -15    1.40    4.82
  -1  -9  14   -2.52    6.19
   1   9 -14    3.14    6.61
  -1  -9  14    7.67    6.82
   1   9 -14    1.92    5.63
   1   9 -14    7.80    6.38
  -1  -9  13   12.48    6.83
   1   9 -13   13.13    7.54
   1   9 -13   18.84    8.54
   1   9 -13   22.89    9.32
   1   9 -13    7.08    6.02
  -1  -9  12   28.56    8.09
   1   9 -12   34.42   10.34
  -1  -9  12   60.54   20.86
   1   9 -12   34.99    9.90
   1   9 -12   27.47    9.17
   1   9 -12   36.96    8.18
   1   9 -11  -13.32    7.61
   1   9 -11   14.77    9.65
   1   9 -11   -1.00    4.59
  -1  -9  11  -10.83    8.27
  -1  -9  11    0.40   16.83
   1   9 -11   -1.12    7.45
   1   9 -11   -7.03    9.02
   1   9 -10  109.68   14.90
   1   9 -10  105.60   12.83
   1   9 -10   82.26    8.38
  -1  -9  10  105.62   26.53
   1   9 -10  107.91   14.92
   1   9 -10  102.26   15.65
  -1  -9  10   89.03   11.77
   1   9 -10   88.86   15.06
   1   9  -9   -0.34    7.76
   1   9  -9   -3.94    7.56
   1   9  -9   -4.15    8.83
  -1  -9   9   14.13   13.85
  -1  -9   9   20.49   20.01
   1   9  -9   -4.81    7.86
   1   9  -9    5.50    6.56
   1   9  -9   -8.14    9.88
   1   9  -8   31.66   19.00
   1   9  -8   68.80   16.68
   1   9  -8   62.49   11.93
  -1  -9   8   57.35   26.90
  -1  -9   8  122.75   47.17
   1   9  -8   62.21   14.26
   1   9  -8   67.98    9.91
   1   9  -8   53.62   10.94
  -1  -9   8   47.32   17.98
   1   9  -8   63.04   14.99
  -1  -9   7   14.44   10.98
   1   9  -7   -3.09   21.88
   1   9  -7   13.08   10.55
   1   9  -7   -0.67    7.91
  -1  -9   7   -4.56   26.99
  -1  -9   7   43.81   21.70
   1   9  -7   -1.27    6.84
   1   9  -7    2.21    7.72
   1   9  -7    5.17   11.40
   1   9  -7   11.79   10.16
   1   9  -7   -7.29   11.35
  -1  -9   6   81.52   19.56
  -1  -9   6   87.29   25.81
  -1  -9   6   85.00   33.03
   1   9  -6   95.02   14.50
   1   9  -6  101.54   27.77
   1   9  -6  106.49   16.75
   1   9  -6   97.03   13.05
   1   9  -6  123.52   16.33
   1   9  -6   79.81   13.13
   1   9  -6   82.52   10.75
   1   9  -6   90.24   11.89
   1   9  -5  144.13   18.22
  -1  -9   5   94.86   18.08
  -1  -9   5   84.49   31.32
  -1  -9   5   87.68   31.75
   1   9  -5   71.87   28.36
   1   9  -5   99.55   14.76
   1   9  -5  108.30   14.04
   1   9  -5   94.71   14.36
   1   9  -5   85.46   10.89
   1   9  -5  103.90   11.83
  -1  -9   5  102.19   21.52
   1   9  -5   92.57   13.40
   1   9  -5  103.16   13.28
  -1  -9   4  110.78   21.62
   1   9  -4   93.21   28.01
  -1  -9   4  119.70   19.25
  -1  -9   4   86.30   24.14
  -1  -9   4  120.07   31.61
  -1  -9   3    3.32   10.12
   1   9  -3   20.04   16.49
  -1  -9   3   -3.66   11.05
  -1  -9   3    1.46   10.37
  -1  -9   3    2.10   21.00
  -1  -9   3  -13.07   19.67
   1   9  -2   20.85   15.99
  -1  -9   2   -0.34    7.70
  -1  -9   2  -29.14   23.59
  -1  -9   2  -18.20   19.53
  -1  -9   2   -1.90    9.17
   1   9  -1  132.41   28.91
  -1  -9   1  167.61   20.75
  -1  -9   1  144.93   22.00
  -1  -9   0   -8.28   10.13
  -1  -9   0   -1.02    9.51
   1   9   0   11.77   14.10
   1   9   1 1064.67   63.11
  -1  -9  -1 1042.62   51.03
   1   9   2   45.95   16.84
  -1  -9  -2   46.59   13.57
   1   9   3  510.96   45.55
   1   9   3  497.50   43.85
  -1  -9  -3  400.91   35.82
   1   9   4  309.75   36.16
   1   9   4  349.42   36.86
  -1  -9  -4  314.92   33.25
  -1  -9  -4  299.90   29.29
   1   9   5    4.16   11.68
  -1  -9  -5   -9.73   12.14
   1   9   6  -25.35   19.01
  -1  -9  -6   -2.40    9.78
  -1  -9  -6    9.96   11.78
  -1  -9  -6    9.71   10.12
   1   9   7   36.14   19.47
  -1  -9  -7   47.93   14.09
  -1  -9  -7   52.85   16.78
  -1  -9  -7   19.39   13.43
   1   9   8  274.62   40.15
   1   9   8  216.84   14.68
   1   9   8  243.60   15.55
   1   9   8  271.99   19.71
  -1  -9  -8  248.86   33.53
  -1  -9  -8  264.27   33.13
  -1  -9  -9    3.07   13.91
  -1  -9  -9    3.30   14.43
   1   9   9    7.91    8.90
   1   9   9   28.36   18.50
   1   9   9    4.80    6.21
   1   9   9    5.47    6.59
   1   9   9   -0.34    7.28
   1   9   9    5.37    6.53
   1   9   9    7.13    5.81
   1   9   9    3.20    8.17
   1   9   9    7.87    6.26
  -1  -9 -10  160.60   30.62
   1   9  10  154.33   17.50
   1   9  10  172.07   37.83
   1   9  10  143.57   16.10
   1   9  10  157.61   16.27
   1   9  10  136.27   12.60
   1   9  10  143.34   14.87
   1   9  10  138.46   14.43
   1   9  10  125.96   12.79
  -1  -9 -10  162.85   30.07
   1   9  10  172.54   16.92
   1   9  11   -6.49   10.02
   1   9  11  -26.81   29.19
   1   9  11   -2.00    8.05
  -1  -9 -11   -1.09   14.51
   1   9  11    0.31    6.66
   1   9  11    2.62    6.37
   1   9  11    5.88    7.30
   1   9  11   -3.58    6.99
   1   9  11   -3.97    8.81
  -1  -9 -11    8.14   18.57
   1   9  12   44.21   12.88
  -1  -9 -12   32.97   18.76
   1   9  12   39.49    8.18
   1   9  12   29.50    8.35
   1   9  12   26.49   10.03
   1   9  12   46.42   10.04
   1   9  12   38.80   12.00
  -1  -9 -12   39.79   21.13
   1   9  13   -5.66   12.20
  -1  -9 -13   14.31   15.62
   1   9  13    4.86    7.16
   1   9  13   -0.50   11.04
   1   9  13   -1.84    6.69
   1   9  13    2.84    9.98
  -1  -9 -13   20.91   18.33
  -1  -9 -14   48.72   19.98
   1   9  14   22.29   14.65
  -1  -9 -14   10.71   16.47
   1   9  14   28.87   11.90
   1   9  14   31.60   10.91
   1   9  14   25.56   13.15
   1   9  14   26.17   12.02
  -1  -9 -15  -20.32   18.66
   1   9  15    1.84   12.89
  -1  -9 -15   25.82   19.26
   1   9  15    5.86    9.53
   1   9  15  -14.23   10.40
   1   9  15    7.53   13.21
   1   9  15    6.69   12.52
   1   9  16   15.30   14.74
  -1  -9 -16    4.13    7.03
  -1  -9 -16   23.30   17.55
   1   9  16   24.87   12.89
   1   9  16  -10.17   12.51
   1   9  16   19.91    9.58
   1   9  16    3.73    8.88
  -1  -9 -17   -1.34    6.21
   1   9  17   10.94   12.65
   1   9  17   -1.31    9.27
   1   9  17   16.98   12.44
   1   9  17   -0.93    8.34
  -1  -9 -18   11.70    6.17
   1   9  18   -0.69    9.77
   1   9  18    2.05    7.53
   1   9  18   -0.04    9.37
   1   9  18   -2.70    6.21
   1   9  19   13.73    7.56
   1   9  19    4.36    4.63
  -1  -9 -19   10.87    5.53
   1   9  20   -0.53    4.91
  -1  -9 -20    2.09    3.28
   1   9  20    8.79    3.75
   1  10 -16    8.93    3.02
  -1 -10  16    2.02    3.42
   1  10 -15    8.18    4.42
   1  10 -15    4.68    3.68
  -1 -10  15    2.21    2.97
  -1 -10  14    8.24    5.44
   1  10 -14    3.86    5.17
  -1 -10  14   12.71    4.54
   1  10 -14    2.24    4.53
   1  10 -13    3.69    6.22
   1  10 -13    0.60    7.00
  -1 -10  13    5.29    5.21
   1  10 -13    3.58    6.23
   1  10 -12    6.78    6.70
   1  10 -12   12.54    7.54
   1  10 -12   10.74    6.33
  -1 -10  12    2.30    5.99
   1  10 -12    8.12    7.19
   1  10 -11   -0.66    4.96
  -1 -10  11   25.33    7.73
   1  10 -11   -6.72    7.15
   1  10 -11   19.54   10.17
   1  10 -11    6.00    8.36
  -1 -10  11   34.11   15.89
   1  10 -11   46.19   11.68
   1  10 -10    2.02    4.80
  -1 -10  10   17.69    8.46
   1  10 -10    4.03    8.31
   1  10 -10   12.24    7.12
   1  10 -10   12.71    8.48
  -1 -10  10   21.13   16.45
   1  10 -10    2.17    9.87
   1  10  -9   13.72    5.82
  -1 -10   9   22.07    7.84
   1  10  -9   18.57   12.11
  -1 -10   9   35.09   20.14
   1  10  -9   26.86    7.70
   1  10  -9   22.44    9.21
   1  10  -9   24.69    9.26
   1  10  -9   34.54   11.38
  -1 -10   8    9.13   14.16
   1  10  -8    5.80    5.64
   1  10  -8  -13.53   10.43
   1  10  -8   -5.46    9.43
   1  10  -8    8.08   10.62
   1  10  -8   -1.25    9.46
   1  10  -8   17.82    7.82
   1  10  -8    0.69    7.31
  -1 -10   8   11.76   16.60
   1  10  -7  100.65   13.58
   1  10  -7   96.57   13.93
   1  10  -7   71.03    8.78
   1  10  -7  112.49   14.95
   1  10  -7  105.13   17.88
   1  10  -7   93.63   11.05
   1  10  -7   82.64   14.68
   1  10  -7   97.92   14.69
  -1 -10   7  106.91   21.74
   1  10  -6  163.41   17.63
   1  10  -6  173.94   17.81
  -1 -10   6  156.36   25.86
  -1 -10   6  229.35   42.77
  -1 -10   6  234.65   47.50
   1  10  -6  124.53   10.86
   1  10  -6  177.39   18.51
   1  10  -6  195.40   20.43
   1  10  -6  169.22   14.02
   1  10  -6  183.92   40.25
   1  10  -6  172.68   18.46
   1  10  -6  171.51   16.95
   1  10  -5    5.93    7.61
   1  10  -5   12.19    7.41
   1  10  -5   12.64    9.74
  -1 -10   5    7.66   11.67
  -1 -10   5   29.78   20.87
  -1 -10   5   -1.00   22.59
   1  10  -5   10.23    5.07
   1  10  -5   16.86    9.18
   1  10  -5   22.37   11.08
   1  10  -5   12.56   20.05
   1  10  -5   13.39   11.01
   1  10  -5   15.78    8.64
   1  10  -5   35.12   13.48
   1  10  -4   16.97    8.50
   1  10  -4   -2.26    9.78
   1  10  -4    3.44    7.48
  -1 -10   4   13.24   12.25
  -1 -10   4   10.06   20.36
  -1 -10   4   16.19   22.11
   1  10  -4    6.75    5.90
   1  10  -4   15.59    8.42
   1  10  -4   13.45    8.92
   1  10  -4   12.33    8.36
   1  10  -4   -0.81    8.19
   1  10  -4    8.57    6.26
   1  10  -4    5.73    9.79
   1  10  -4   34.80   25.49
   1  10  -4  -11.42   11.65
   1  10  -3   56.52   13.77
  -1 -10   3   14.41    9.09
  -1 -10   3   35.18   14.17
  -1 -10   3   12.40   20.38
  -1 -10   3   35.53   12.92
   1  10  -3   26.62    6.64
   1  10  -3   18.54    7.82
   1  10  -3   45.55    8.30
   1  10  -3   40.29   10.22
   1  10  -3   23.70    7.52
   1  10  -3   29.78    9.83
   1  10  -3   32.55    6.89
   1  10  -3   35.98   11.03
   1  10  -3   40.83   23.95
   1  10  -3   28.01    6.93
   1  10  -3   31.48    9.20
   1  10  -3   18.57    9.94
   1  10  -2   43.20   13.82
   1  10  -2   21.17    8.93
  -1 -10   2   11.34   19.52
  -1 -10   2   30.22   14.77
   1  10  -2   17.05    9.14
   1  10  -2   22.22    7.39
   1  10  -2   30.13    7.26
   1  10  -2   31.83    8.98
   1  10  -2   34.18   11.84
  -1 -10   2   30.64   13.15
   1  10  -2   30.34    9.91
   1  10  -2   29.99   21.69
   1  10  -2   35.66    6.77
   1  10  -1   45.44   10.58
  -1 -10   1   76.72   16.42
  -1 -10   1   59.82   22.42
   1  10  -1   51.89    7.75
   1  10  -1   89.68   10.24
   1  10  -1   68.33   10.16
   1  10  -1   91.87   13.78
   1  10  -1   58.49   19.90
  -1 -10   1   85.54   16.91
   1  10  -1   73.51    7.82
   1  10   0   82.56   25.00
  -1 -10   0   63.89   14.62
   1  10   0   76.91   12.49
   1  10   0   49.35    7.90
   1  10   0   41.73   10.10
  -1 -10   0   61.39   23.30
  -1 -10   0   63.23   17.86
  -1 -10  -1    3.12    9.07
   1  10   1    1.45   13.04
  -1 -10  -1    4.99    9.10
   1  10   2    9.85   12.20
  -1 -10  -2   18.46   10.08
   1  10   3   14.18   13.17
  -1 -10  -3   11.52   10.05
   1  10   4   70.33   21.79
  -1 -10  -4   74.35   19.07
   1  10   5   66.91    9.38
   1  10   5   64.42   10.80
   1  10   5   65.66    8.80
   1  10   5   67.20   10.57
  -1 -10  -5   61.48   18.35
  -1 -10  -5   57.94   17.22
   1  10   5   57.51   17.59
   1  10   6  188.92   12.26
   1  10   6  248.60   37.63
   1  10   6  294.48   16.44
   1  10   6  212.00   17.02
   1  10   6  280.74   20.37
   1  10   6  180.29   14.22
   1  10   6  173.99   15.29
   1  10   6  200.18   15.37
   1  10   6  192.35   14.32
  -1 -10  -6  180.94   27.19
   1  10   7   23.84    6.17
   1  10   7   46.56    9.21
   1  10   7   30.93    8.55
   1  10   7   43.38   20.49
   1  10   7   36.77   10.94
   1  10   7   18.65    6.69
   1  10   7   38.87   10.12
   1  10   7   25.73    6.72
   1  10   7   29.77    9.05
  -1 -10  -7   22.42   13.42
   1  10   8    9.73    5.81
   1  10   8   16.90   15.43
   1  10   8    1.27    7.22
   1  10   8   10.97    8.68
  -1 -10  -8   16.38   12.79
  -1 -10  -8   22.20   16.63
   1  10   8    3.57    5.89
   1  10   8   19.55    8.50
   1  10   8    6.46    7.03
   1  10   8    1.62    6.23
  -1 -10  -9  259.97   35.39
  -1 -10  -9  227.57   32.19
   1  10   9  255.19   40.79
   1  10   9  237.57   20.35
   1  10   9  213.41   16.37
   1  10   9  237.48   16.86
   1  10   9  212.49   15.88
   1  10  10   -5.18    7.96
  -1 -10 -10   18.28   13.18
   1  10  10   38.81   22.88
   1  10  10    1.62    7.36
   1  10  10   -1.13    8.73
   1  10  10   10.28    6.35
   1  10  10   13.43    7.46
  -1 -10 -10   34.81   20.52
   1  10  11  125.97   17.28
   1  10  11  103.77   14.54
  -1 -10 -11  134.53   27.62
   1  10  11  106.83   13.84
   1  10  11  106.68   12.50
   1  10  11  109.20   14.79
   1  10  11   81.20   11.22
  -1 -10 -11  134.42   29.28
   1  10  12    3.80   10.27
   1  10  12    6.88    9.06
   1  10  12   -6.49    9.11
  -1 -10 -12    4.99   13.97
   1  10  12   -0.17    7.80
   1  10  12   -2.01    6.92
   1  10  12   10.15    6.98
   1  10  12   15.50    9.52
  -1 -10 -12  -16.58   19.58
   1  10  13   95.74   15.66
   1  10  13   90.77   16.43
   1  10  13   29.74   12.95
  -1 -10 -13   80.73   24.29
   1  10  13   82.48   11.94
   1  10  13   87.97   13.07
   1  10  13   88.22   16.16
  -1 -10 -13   86.51   25.56
   1  10  14   -8.31   10.06
   1  10  14   11.34   10.54
   1  10  14    2.34   10.26
  -1 -10 -14    9.98   13.61
   1  10  14    4.99    9.41
   1  10  14    1.48   11.18
  -1 -10 -14   -5.91   15.57
   1  10  15   12.09    8.94
   1  10  15   26.37   10.88
   1  10  15    1.48   12.45
   1  10  15   11.92   10.71
  -1 -10 -15   17.34   14.73
   1  10  15   30.12   14.43
   1  10  16   18.83   12.30
  -1 -10 -16    1.76    6.43
   1  10  16    9.36    8.50
   1  10  16    3.91    8.16
   1  10  17   -6.48   10.92
  -1 -10 -17   -6.57    5.51
   1  10  17    6.12    6.80
   1  10  17   10.16    6.45
  -1 -10 -18   14.01    4.95
   1  10  18   21.94    6.98
   1  10  19    6.23    3.68
   1  10  19    7.35    5.74
  -1 -10 -20   -1.99    2.82
  -1 -11  15    1.48    2.89
  -1 -11  14   -1.62    4.03
   1  11 -14   -1.25    3.45
   1  11 -14   -4.34    3.86
  -1 -11  13   14.54    5.76
   1  11 -13   -0.88    5.52
   1  11 -13   -1.37    4.68
   1  11 -12    8.42    6.47
   1  11 -12   22.52    7.22
  -1 -11  12   15.29    5.37
   1  11 -11   42.91    9.26
   1  11 -11   34.70    5.83
  -1 -11  11   39.71    6.79
   1  11 -11   56.25   10.82
   1  11 -10   31.22    5.92
  -1 -11  10   29.09    7.37
   1  11 -10   43.31   11.48
   1  11 -10   38.89   10.19
   1  11 -10   52.51    8.22
   1  11 -10   37.30   10.01
   1  11  -9   98.27   13.82
   1  11  -9  118.00   13.39
   1  11  -9   91.02    9.11
   1  11  -9  137.90   11.49
   1  11  -9   95.28   15.58
   1  11  -9  127.46   16.42
  -1 -11   9  116.27   11.37
  -1 -11   9  134.74   26.59
   1  11  -8    4.35   10.89
  -1 -11   8   14.66   16.83
   1  11  -8   11.63   10.02
   1  11  -8    4.88    6.37
   1  11  -8    4.13    8.29
   1  11  -8    8.54    8.23
   1  11  -8    3.09    5.23
   1  11  -7   25.55   11.58
   1  11  -7   46.86   11.96
   1  11  -7   58.86   13.07
   1  11  -7   54.75    9.49
  -1 -11   7   53.99   17.35
   1  11  -7   46.47   11.15
   1  11  -7   56.52   10.76
   1  11  -7   39.14    7.26
   1  11  -6   22.82    9.44
   1  11  -6   33.49   10.88
   1  11  -6   25.87   12.18
   1  11  -6   23.06   10.60
   1  11  -6   22.71    8.38
   1  11  -6   66.66   14.69
  -1 -11   6   50.09   17.90
   1  11  -6   24.56    7.08
   1  11  -5   -0.13    8.30
   1  11  -5    7.98   10.17
   1  11  -5    3.42    5.62
   1  11  -5    0.86   10.05
   1  11  -5   -7.00    9.91
   1  11  -5   -3.14    7.33
   1  11  -5    0.16   11.51
  -1 -11   5   -5.29   13.20
   1  11  -4   48.57   11.03
   1  11  -4   65.63   29.36
   1  11  -4   52.66   12.42
   1  11  -4   34.87    8.28
   1  11  -4   34.06    7.41
   1  11  -4   59.77   13.61
   1  11  -4   68.10    8.63
   1  11  -4   41.96   10.43
   1  11  -4   47.07   12.47
   1  11  -4   81.85   15.49
  -1 -11   4   58.25   17.28
  -1 -11   3   18.98   13.97
  -1 -11   3   20.45   23.86
   1  11  -3    5.55    5.32
   1  11  -3   13.60    7.13
   1  11  -3   29.03    9.87
   1  11  -3    6.49    7.67
   1  11  -3    9.74    6.96
   1  11  -3   -0.08    9.28
   1  11  -3   -6.32    7.89
   1  11  -3   33.13   22.08
   1  11  -3   13.86    8.44
   1  11  -3   15.16   11.24
   1  11  -3    3.50   11.35
  -1 -11   2   17.83   12.68
  -1 -11   2   31.92   23.77
  -1 -11   2   51.18   16.56
   1  11  -2   31.53    8.05
   1  11  -2   38.97   10.11
   1  11  -2   50.90   10.36
   1  11  -2   54.96   10.64
   1  11  -2   39.53    7.50
   1  11  -2   38.21   13.63
   1  11  -2   27.78   11.46
   1  11  -2   21.92    9.73
   1  11  -2   34.36   21.49
   1  11  -2   25.47    9.03
   1  11  -2   34.66   12.12
  -1 -11   1    8.67   23.30
  -1 -11   1   16.03   14.71
   1  11  -1   -1.33    6.56
   1  11  -1   -4.12    8.31
   1  11  -1    0.15    5.21
   1  11  -1    3.19    7.18
   1  11  -1  -11.84    6.08
   1  11  -1   -2.27    7.12
   1  11  -1   22.73   15.16
   1  11  -1  -12.35   23.54
   1  11  -1    5.78    6.50
   1  11  -1    0.73    9.10
   1  11  -1   -5.16   10.07
   1  11  -1   -7.59    9.11
   1  11   0   26.36    8.75
  -1 -11   0   44.56   16.34
  -1 -11   0   12.49   17.29
   1  11   0   28.54    7.28
   1  11   0   22.08   11.10
   1  11   0   21.07    7.89
   1  11   0   43.17   10.16
   1  11   0   41.98   10.44
   1  11   0   40.10   22.24
   1  11   0   36.32    9.35
   1  11   0   33.98    7.37
  -1 -11   0   14.66    8.59
   1  11   0   42.49    8.60
   1  11   0   37.00    7.84
   1  11   0   37.46   12.70
  -1 -11  -1  339.87   34.21
   1  11   1  397.02   47.31
  -1 -11  -1  352.58   32.66
   1  11   1  315.51   17.27
   1  11   1  387.39   17.81
   1  11   1  294.71   22.96
   1  11   1  443.32   23.47
   1  11   1  307.77   16.73
   1  11   1  374.34   18.86
   1  11   1  482.61   22.06
   1  11   1  451.64   21.83
   1  11   1  415.82   25.15
   1  11   2  221.70   14.76
   1  11   2  194.08   13.66
   1  11   2  292.89   19.17
   1  11   2  238.62   19.52
   1  11   2  281.91   17.89
   1  11   2  271.69   16.92
  -1 -11  -2  255.39   28.30
  -1 -11  -2  181.12   25.03
   1  11   2  236.29   14.96
   1  11   2  210.68   13.92
   1  11   2  269.21   37.90
   1  11   3   62.96    9.47
   1  11   3   67.75   10.13
  -1 -11  -3   55.64   16.02
   1  11   3   71.33   12.72
   1  11   3   80.57   11.16
   1  11   3   71.15    9.97
   1  11   3   69.34    9.35
   1  11   3   67.23    9.23
   1  11   3   84.16   11.48
   1  11   3   42.13   11.39
   1  11   4  156.21   13.03
   1  11   4  130.16   12.28
  -1 -11  -4  145.06   24.12
   1  11   4  143.73   16.14
   1  11   4  114.40   10.94
   1  11   4  152.74   14.13
   1  11   4  159.21   14.02
   1  11   4  130.27   11.76
   1  11   4  131.41   12.29
   1  11   4   89.84   12.95
   1  11   5  101.08   11.44
   1  11   5   74.93   10.83
   1  11   5   68.92    9.98
   1  11   5   83.08    9.83
  -1 -11  -5   72.03   18.50
   1  11   5   69.68    9.89
   1  11   5   85.38   11.34
   1  11   5   92.72   10.80
   1  11   5   74.82   12.28
   1  11   5   72.46   11.76
   1  11   6   31.70    9.45
   1  11   6   51.00   11.47
   1  11   6   43.85   19.38
   1  11   6   27.17    7.88
   1  11   6   38.28    8.05
  -1 -11  -6   20.39   11.80
   1  11   6   42.62   10.52
   1  11   6   43.61   10.04
   1  11   6   44.66    9.14
   1  11   6   46.05    8.77
   1  11   6   56.89   12.46
   1  11   7  -10.25    8.75
  -1 -11  -7    3.23   13.85
  -1 -11  -7   -6.12   11.10
   1  11   7   26.75   18.45
   1  11   7    6.68    5.88
   1  11   7    5.29    8.83
   1  11   7    8.36    7.68
   1  11   7    7.18    7.75
   1  11   7    5.50    6.72
   1  11   7    5.36    8.81
   1  11   7   -9.93   10.64
   1  11   8   49.22   11.48
   1  11   8   34.44    9.00
   1  11   8   52.33    9.88
   1  11   8   43.61   10.00
   1  11   8   34.74    9.55
   1  11   8   61.32    8.65
  -1 -11  -8   18.48   13.12
  -1 -11  -8   58.68   17.16
   1  11   9   23.95    8.30
   1  11   9   15.64   10.95
   1  11   9   28.47    9.77
   1  11   9   30.34    8.45
   1  11   9   42.15    7.59
  -1 -11  -9   39.36   21.20
   1  11  10   -8.15    8.54
   1  11  10   -3.32    8.99
   1  11  10    5.29    6.71
   1  11  10    4.79    7.27
  -1 -11 -10   -7.94   19.66
  -1 -11 -11    2.55   14.41
   1  11  11    2.47    7.48
   1  11  11    1.37    9.26
   1  11  11    9.19    7.50
   1  11  11    1.73    8.44
  -1 -11 -11  -25.17   18.96
  -1 -11 -12   20.91   13.66
   1  11  12    1.92    7.43
   1  11  12    8.88    7.06
   1  11  12    0.53    8.84
  -1 -11 -12   -1.35   16.32
   1  11  13    4.64    9.73
   1  11  13    1.61    6.82
   1  11  13   -0.88    7.41
  -1 -11 -13    4.47   14.93
   1  11  13   15.37   13.17
  -1 -11 -13  -11.79   15.12
   1  11  14   57.53   15.17
   1  11  14   71.84   11.99
   1  11  14   51.60   13.30
  -1 -11 -14   85.35   21.94
   1  11  15   26.23    9.29
   1  11  15   54.31   11.83
   1  11  15   36.26   12.46
   1  11  16   32.00    9.00
   1  11  16   26.58    9.19
   1  11  16   15.72    9.95
   1  11  17    2.39    5.49
   1  11  17   -2.52    6.06
   1  11  17    5.63    8.40
   1  11  18    1.59    4.88
   1  11  18   57.44    9.44
   1  11  19   21.90    3.83
  -1 -11 -19   31.49    4.29
   1  12 -13    7.19    3.35
  -1 -12  13   11.48    4.04
   1  12 -12   29.80    6.72
   1  12 -12   37.75    6.19
  -1 -12  12   26.57    6.21
   1  12 -11    0.96    3.81
   1  12 -11    6.41    5.49
   1  12 -11    3.19    6.07
   1  12 -10   32.32    5.42
   1  12 -10   38.65    9.53
   1  12 -10   28.63    8.14
   1  12  -9    7.01    4.70
   1  12  -9    0.35    7.39
   1  12  -9   -7.19    7.41
   1  12  -9   -2.24    5.21
   1  12  -8   85.13    9.65
   1  12  -8   60.48   10.97
   1  12  -8   87.69   11.12
   1  12  -8   72.39   13.63
   1  12  -8   58.54    7.62
   1  12  -7   59.51    8.48
   1  12  -7   46.42   12.78
   1  12  -7   63.67   11.64
   1  12  -7   62.49   10.53
  -1 -12   7   68.03   23.12
  -1 -12   7   42.87   13.71
   1  12  -7   75.64    9.76
   1  12  -6   43.02   14.66
  -1 -12   6   78.12   18.10
   1  12  -6   43.08   11.00
   1  12  -6   38.98   10.23
   1  12  -6   31.04   10.83
   1  12  -6   58.17    9.43
   1  12  -6   33.08    7.62
   1  12  -5    9.01   11.02
   1  12  -5   -3.30   10.70
  -1 -12   5   14.06   12.34
   1  12  -5    0.18   11.02
   1  12  -5    3.21    7.65
   1  12  -5   -9.14    7.71
   1  12  -5   -6.65    9.86
   1  12  -5    8.52    6.72
   1  12  -4   -0.96   11.56
   1  12  -4   -1.25   10.18
   1  12  -4    8.54    9.08
   1  12  -4   -0.67    7.89
  -1 -12   4    2.97   10.16
   1  12  -4    4.62    9.27
   1  12  -4   -3.58    7.29
   1  12  -4    6.82    6.27
   1  12  -4   -7.66    6.30
   1  12  -3   20.05   12.47
   1  12  -3    9.93    9.84
   1  12  -3    8.94    8.85
   1  12  -3   12.78    7.90
   1  12  -3   32.39    8.35
  -1 -12   3   -1.32   10.41
   1  12  -3   10.94    8.38
   1  12  -3   12.56   11.16
   1  12  -3   16.49    7.79
   1  12  -3   13.67   10.95
   1  12  -3   14.68    6.50
   1  12  -2   45.76   14.36
   1  12  -2   45.43   11.62
   1  12  -2   22.21    7.65
   1  12  -2   36.11    9.91
   1  12  -2   25.51    8.63
   1  12  -2   34.58    8.54
  -1 -12   2   40.13   15.30
   1  12  -2   27.78   13.78
   1  12  -2   30.84    9.66
   1  12  -2   18.74    9.98
   1  12  -2   19.60    8.71
   1  12  -1  131.46   18.47
   1  12  -1  110.72   11.54
   1  12  -1  122.83   14.48
   1  12  -1  169.41   15.88
   1  12  -1  143.78   12.45
  -1 -12   1  120.98   20.79
  -1 -12   1  123.15   22.13
   1  12  -1   86.17   11.56
   1  12  -1  104.57   14.97
   1  12   0    6.35    6.40
   1  12   0    2.39    6.58
   1  12   0    8.66    7.51
   1  12   0    7.74    6.81
   1  12   0    2.15    8.37
  -1 -12   0  -15.41   14.31
   1  12   0   -3.47   10.25
   1  12   0   23.49    8.37
   1  12   0   12.16    8.21
   1  12   0   15.75    9.64
   1  12   0   -1.93    8.17
   1  12   1   36.80    7.51
   1  12   1   32.27    8.30
   1  12   1   35.46   11.35
   1  12   1   34.18    8.72
   1  12   1   30.83    7.74
  -1 -12  -1   34.85   13.54
   1  12   1   12.89    8.84
   1  12   1   57.57   10.51
   1  12   1   48.11    9.76
   1  12   1   49.52   13.18
   1  12   2   -0.37    8.11
   1  12   2   12.36   10.39
   1  12   2    2.28    7.02
   1  12   2   -2.89    6.41
   1  12   2   -1.04    8.26
   1  12   2    3.17    6.15
   1  12   2   -0.03    6.75
   1  12   2   -2.99    6.44
  -1 -12  -2   -5.74    9.27
   1  12   2  -16.98   24.61
   1  12   2    6.20    8.55
   1  12   3    0.26    6.87
   1  12   3    2.48    6.35
   1  12   3   -0.15    6.16
   1  12   3    5.58    6.09
   1  12   3    0.26   10.05
   1  12   3    5.94    7.44
   1  12   3    5.01    7.29
   1  12   3    0.28    9.29
  -1 -12  -3   24.46   15.28
  -1 -12  -4   66.83   19.47
   1  12   4   58.28    9.73
   1  12   4   50.99    9.23
   1  12   4   40.67   10.75
   1  12   4   54.29    9.95
   1  12   4   71.07   10.24
  -1 -12  -4   60.39   14.92
   1  12   4   75.13   14.29
   1  12   4   71.64   10.64
   1  12   4   66.90    8.64
   1  12   4   75.70   11.56
   1  12   5   30.64    8.65
   1  12   5   31.90    8.69
   1  12   5   32.23    9.23
   1  12   5   25.19    8.19
   1  12   5   13.30    6.07
   1  12   5   17.84    9.90
   1  12   5   27.12    9.90
   1  12   5   17.02    9.23
   1  12   5   30.49    9.02
  -1 -12  -5   22.11   15.08
   1  12   6   36.10    8.71
   1  12   6   56.95    9.55
   1  12   6   52.64   10.49
   1  12   6   56.46   12.03
   1  12   6   54.06   10.38
   1  12   6   39.68    9.68
   1  12   6   74.45   13.05
   1  12   6   30.75    9.87
   1  12   6   50.14   12.50
  -1 -12  -6   46.88   16.43
   1  12   7  149.42   16.73
   1  12   7  107.05   14.46
   1  12   7  157.41   14.94
   1  12   7  142.08   14.32
   1  12   7  214.51   19.58
   1  12   7   91.07   11.58
   1  12   7  157.88   13.09
   1  12   7  118.31   13.38
   1  12   7  178.20   18.76
   1  12   8    8.15    6.91
   1  12   8    5.77    7.70
   1  12   8    4.63    7.57
   1  12   8   -1.49    9.77
   1  12   8   -1.37    7.15
   1  12   8    4.88    8.67
   1  12   9    2.22    6.97
   1  12   9    1.31    9.69
   1  12   9    6.74    6.88
   1  12   9   -4.79    8.56
   1  12   9   -1.47    7.19
   1  12  10   35.65   11.29
   1  12  10   65.91   12.37
   1  12  10   45.19    9.54
   1  12  10   67.11   11.07
  -1 -12 -10   59.24   19.62
   1  12  11   75.23   11.92
   1  12  11   67.38   11.02
   1  12  11   61.36    9.90
  -1 -12 -11   51.60   17.63
   1  12  12   35.78    9.51
   1  12  12   31.94   10.55
   1  12  12   33.47    8.81
   1  12  13   -3.19    7.19
   1  12  13  -12.93    9.49
   1  12  14   17.84    9.99
   1  12  14   17.97    8.90
   1  12  15    2.23    7.31
   1  12  15    9.84    8.54
   1  12  16    5.12    6.18
   1  12  16    7.73    6.03
   1  12  17   17.62    4.52
   1  12  17   16.38    5.34
   1  12  17    5.71    4.13
   1  12  18    7.21    3.49
   1  12  18   -5.95    3.04
   1  13 -12   -9.75    3.10
   1  13 -11   14.98    5.04
  -1 -13  11   12.24    4.43
   1  13 -10   -1.10    5.26
   1  13 -10    5.64    5.04
   1  13 -10   -2.07    2.88
   1  13  -9   53.08    8.87
   1  13  -9   48.02    5.78
   1  13  -8    2.51    6.62
   1  13  -8   -4.19    4.25
   1  13  -8    4.65    7.28
   1  13  -7   93.94   11.99
   1  13  -7   78.83    8.46
   1  13  -7   78.73   12.94
   1  13  -7  102.48    9.67
   1  13  -6    9.40    6.84
   1  13  -6    5.34    7.35
   1  13  -6    0.53    6.24
   1  13  -6   -0.07    5.55
   1  13  -6   -1.35    9.14
  -1 -13   5   19.38   16.83
   1  13  -5    8.52    7.08
   1  13  -5    6.24    6.04
   1  13  -5    1.91    9.54
   1  13  -5    9.29    8.08
   1  13  -4    3.18    7.41
   1  13  -4   10.54    7.02
   1  13  -4    3.95    7.41
  -1 -13   4    7.39    9.25
   1  13  -4   -6.92   10.30
   1  13  -4   -7.94    6.54
   1  13  -4    6.77   10.11
   1  13  -3    2.81    5.21
   1  13  -3   -3.85    6.06
   1  13  -3   10.44    7.74
   1  13  -3    5.83    8.44
   1  13  -3    3.21    7.41
  -1 -13   3   21.10   11.39
   1  13  -3    7.70   10.43
   1  13  -2    6.18    7.73
   1  13  -2    5.68    8.48
   1  13  -2    6.11    6.12
   1  13  -2   -7.64    6.67
   1  13  -2   -7.27    8.16
   1  13  -2   14.66    8.26
   1  13  -2   -0.47    6.63
  -1 -13   2   18.73   11.90
   1  13  -2    6.39   11.31
   1  13  -1   15.54    8.43
   1  13  -1    6.31    7.14
   1  13  -1   17.96   11.31
   1  13  -1   20.20    8.51
   1  13  -1   21.36    8.65
   1  13  -1   12.30    6.55
   1  13  -1   12.97    7.22
   1  13  -1    9.48    7.74
  -1 -13   1   30.45   13.16
   1  13   0    4.00    7.24
   1  13   0   -8.66    8.13
   1  13   0   -3.70   11.69
   1  13   0   11.04    7.91
   1  13   0    4.39    7.30
   1  13   0   11.74    7.10
   1  13   0    1.70    6.43
   1  13   0    2.71    7.26
  -1 -13   0    4.58    9.51
   1  13   1    8.71    7.94
   1  13   1   29.93    8.49
   1  13   1   21.62   12.01
   1  13   1   21.32    7.55
   1  13   1    9.87    6.74
   1  13   1   25.72    9.09
   1  13   1    9.45    6.42
   1  13   1   17.38    8.51
  -1 -13  -1   19.67    9.68
   1  13   2   39.74    9.17
   1  13   2   34.40    8.01
   1  13   2   47.58    8.88
   1  13   2   39.65    9.20
   1  13   2   28.72    9.24
   1  13   2   87.20   11.00
   1  13   2   77.96   11.03
   1  13   2   47.23   12.91
   1  13   3    2.80    6.51
   1  13   3    1.38    6.67
   1  13   3    0.06    6.82
   1  13   3   -4.18    7.33
   1  13   3   -6.32    7.80
   1  13   3   -0.61    7.59
   1  13   3    2.69    7.85
   1  13   3    0.10    9.89
   1  13   4  105.15   12.08
   1  13   4  117.20   12.13
   1  13   4  117.08   13.32
   1  13   4  139.25   14.57
   1  13   4   81.35   11.81
   1  13   4  167.25   14.90
   1  13   4  163.76   14.49
   1  13   4  151.70   17.96
   1  13   5   49.31    9.12
   1  13   5   69.70    9.96
   1  13   5   63.75   12.13
   1  13   5   37.50    9.87
   1  13   5   41.93   11.36
   1  13   5   76.06   11.28
   1  13   5   49.81    7.10
   1  13   5   71.73   10.63
   1  13   6    6.30    6.86
   1  13   6    9.85    6.52
   1  13   6    9.61    9.76
   1  13   6    8.52    7.91
   1  13   6    2.74    7.14
   1  13   6    1.71    7.26
   1  13   6    3.04    5.85
   1  13   6   13.11   10.54
   1  13   7    7.01    7.23
   1  13   7   -6.93    9.77
   1  13   7    0.64    6.98
   1  13   7    0.94    6.74
   1  13   7    2.22    6.93
   1  13   7   -3.52    6.85
   1  13   7    1.16    6.16
   1  13   8   49.60    9.77
   1  13   8   78.08    9.76
   1  13   8   54.80   10.24
   1  13   8   43.81   10.32
   1  13   8   62.39   10.51
   1  13   8   84.58   13.52
  -1 -13  -8   60.23   17.13
   1  13   9   68.95   10.97
   1  13   9   76.02   13.51
   1  13   9   94.94   11.53
   1  13   9  104.35   12.99
   1  13   9  107.44   14.42
  -1 -13  -9  108.07   20.80
   1  13  10  -10.20    7.91
   1  13  10    4.50    6.26
   1  13  10   21.29    8.67
  -1 -13 -10   12.55    8.88
   1  13  11   87.86   12.37
   1  13  11   78.39   10.84
   1  13  11   73.29   11.60
   1  13  12   -1.83    6.49
   1  13  12   -2.89    6.81
   1  13  12    2.96    8.19
   1  13  12   -1.36    7.11
   1  13  13    7.49    8.26
   1  13  13    1.83    6.62
   1  13  13   -1.53    7.14
   1  13  14   24.99    8.12
   1  13  14   15.05    8.23
   1  13  14   20.44    7.50
   1  13  15    1.91    6.55
   1  13  15   11.32    6.75
   1  13  16   -2.55    4.66
   1  13  16   10.34    4.28
   1  13  16   -1.60    3.86
   1  13  17    9.05    3.86
   1  14 -10    3.27    2.85
   1  14  -9    8.12    4.42
   1  14  -9    2.89    2.62
   1  14  -8   28.18    6.31
   1  14  -8   41.93    5.07
   1  14  -8   29.48    6.55
   1  14  -7   -1.64    5.73
   1  14  -7    4.12    3.77
   1  14  -7   12.45    6.52
   1  14  -6   26.63    8.53
   1  14  -6   30.82    6.60
   1  14  -6   28.66    7.60
   1  14  -6   31.82    6.36
   1  14  -5   -0.47    7.25
   1  14  -5   -3.48    6.30
   1  14  -5    4.35    5.29
   1  14  -5    8.90    5.58
   1  14  -4   44.90   10.99
   1  14  -4   43.20    7.84
   1  14  -4   44.67    8.58
   1  14  -4   33.76    7.26
   1  14  -3    9.68    8.84
   1  14  -3   20.04    6.39
   1  14  -3    7.80    6.09
   1  14  -3    1.46    6.24
   1  14  -3   21.72   10.67
   1  14  -2   33.76    9.41
   1  14  -2   10.16    8.46
   1  14  -2    4.60    6.14
   1  14  -2   12.36   10.10
   1  14  -1   29.02    8.00
   1  14  -1   26.17    7.69
   1  14  -1   33.35    9.98
   1  14  -1   33.37    7.83
   1  14  -1   26.47    8.65
   1  14  -1   39.08   11.94
   1  14   0    7.42    7.20
   1  14   0    7.48    7.87
   1  14   0   11.53    6.59
   1  14   0   14.60    7.98
   1  14   0    7.82   11.00
   1  14   1   33.46    8.84
   1  14   1   29.79    9.02
   1  14   1   33.47    7.70
   1  14   1   39.74    9.54
   1  14   1   37.26   12.28
   1  14   2    6.46    7.82
   1  14   2    5.69    6.86
   1  14   2    2.33    6.10
   1  14   2    9.71    7.35
   1  14   2    3.83   10.05
   1  14   3    9.67    7.65
   1  14   3   12.82    8.11
   1  14   3    2.80    9.84
   1  14   3    8.70    7.02
   1  14   3   10.64    7.15
   1  14   3    5.13    6.03
   1  14   3   12.57    6.82
   1  14   4   12.81    7.09
   1  14   4   30.72   11.34
   1  14   4   27.88    8.66
   1  14   4   38.50    8.39
   1  14   4   23.69    7.56
   1  14   4   31.12    7.73
   1  14   5   18.10    6.83
   1  14   5   43.85   12.58
   1  14   5   39.12    8.92
   1  14   5   44.77    9.17
   1  14   5   32.45    7.96
   1  14   5   25.08    7.88
   1  14   6    3.03    6.46
   1  14   6   17.69    7.95
   1  14   6   32.19   11.65
   1  14   6   14.50    7.45
   1  14   6   17.60    6.66
   1  14   6   15.96    7.26
   1  14   7   44.26    7.60
   1  14   7   68.43    9.08
   1  14   7   53.55    9.54
   1  14   7   68.23   10.39
   1  14   7   44.96   11.38
   1  14   7   63.89    9.87
   1  14   8   20.70    7.08
   1  14   8   18.79    7.49
   1  14   8   17.18    7.14
   1  14   8   28.91   10.10
   1  14   9   -5.50    6.76
   1  14   9    3.73    6.60
   1  14   9  -10.25    7.44
   1  14   9  -14.23    8.62
   1  14  10   -2.81    6.61
   1  14  10   15.84    8.30
   1  14  10   -0.41    6.54
   1  14  10   13.92    7.27
   1  14  11   10.10    7.47
   1  14  11    5.18    6.46
   1  14  11    2.43    7.23
   1  14  11  -10.61    7.34
   1  14  12   33.77    8.31
   1  14  12   52.09    9.68
   1  14  12   34.91    8.30
   1  14  13   18.45    6.90
   1  14  13   19.80    7.91
   1  14  13    1.36    6.73
   1  14  14   10.87    5.18
   1  14  14   -0.79    5.57
   1  14  14    4.30    6.17
   1  14  15   13.71    4.03
   1  14  15   15.64    4.98
   1  14  15   18.72    5.58
   1  15  -8    1.43    2.93
   1  15  -7    1.29    2.57
   1  15  -7    8.60    4.23
   1  15  -6   -5.76    3.64
   1  15  -6   -0.03    4.79
   1  15  -5   10.10    4.36
   1  15  -5    4.72    5.62
   1  15  -5   12.50    4.88
   1  15  -4    7.76    5.34
   1  15  -4   -2.31    4.46
   1  15  -4   -9.71    6.99
   1  15  -3   17.71    6.02
   1  15  -3   17.94    8.04
   1  15  -3   27.58    6.23
   1  15  -2    2.30    5.31
   1  15  -2    4.38    7.26
   1  15  -2    4.65    4.90
   1  15  -2    8.70    8.04
   1  15  -1    4.42    5.68
   1  15  -1   -0.16    6.91
   1  15  -1    1.15    5.48
   1  15  -1   10.10    9.32
   1  15   0   19.21    6.69
   1  15   0   15.10    7.33
   1  15   0   16.07    6.06
   1  15   0   10.64    8.93
   1  15   1    1.92    5.67
   1  15   1   -4.78    7.07
   1  15   1    7.39    9.05
   1  15   1    3.27    5.75
   1  15   1    8.40    8.05
   1  15   2   61.06    8.48
   1  15   2   89.58   14.27
   1  15   2   87.10   11.00
   1  15   2   67.47    8.47
   1  15   3   15.07    6.27
   1  15   3   16.02    9.87
   1  15   3   13.67    7.50
   1  15   3   22.53    6.55
   1  15   4   64.47    8.41
   1  15   4  104.70   15.32
   1  15   4   88.51   10.79
   1  15   4   82.68    9.19
   1  15   5   35.07    6.73
   1  15   5   57.03   12.92
   1  15   5   70.79    9.57
   1  15   5   69.30    8.86
   1  15   5   51.11    7.74
   1  15   5   53.73    8.91
   1  15   6    6.72    4.93
   1  15   6   15.71    6.41
   1  15   6   11.52    9.13
   1  15   6   19.39    7.16
   1  15   6    3.62    5.74
   1  15   6    8.86    5.90
   1  15   7    0.99    4.58
   1  15   7   13.15    7.14
   1  15   7    8.46    8.87
   1  15   7    7.69    6.49
   1  15   7    5.70    6.16
   1  15   8   16.44    6.85
   1  15   8   22.77    8.94
   1  15   8   18.89    6.66
   1  15   8   27.48    7.27
   1  15   9   26.32    7.16
   1  15   9   26.17    7.00
   1  15   9   26.76    7.03
   1  15   9   17.50    8.41
   1  15  10   -3.71    5.90
   1  15  10   12.84    6.37
   1  15  10    1.15    5.83
   1  15  10    2.40    6.44
   1  15  11    4.99    5.90
   1  15  11    9.43    6.39
   1  15  11   -1.59    5.73
   1  15  12   15.29    5.81
   1  15  12   -4.13    5.86
   1  15  12    6.92    5.74
   1  15  13   -2.23    3.90
   1  15  13  -10.36    5.77
   1  15  13    3.94    5.36
   1  16  -5    4.33    2.59
   1  16  -5    9.71    4.25
   1  16  -4   -0.06    3.41
   1  16  -4   14.91    5.33
   1  16  -3   -2.92    3.64
   1  16  -3   -1.35    4.01
   1  16  -3   -7.86    5.63
   1  16  -2   12.59    5.27
   1  16  -2    9.27    4.38
   1  16  -2    6.06    6.20
   1  16  -1    6.93    5.19
   1  16  -1   16.67    5.26
   1  16   0   11.67    5.35
   1  16   0   -1.00    4.65
   1  16   1    7.17    5.11
   1  16   1   17.74    7.97
   1  16   1    5.10    5.16
   1  16   2   10.39    5.15
   1  16   2   23.00    9.21
   1  16   2    6.06    4.91
   1  16   3   15.04    4.88
   1  16   3   12.31    8.72
   1  16   3   15.46    5.37
   1  16   3   24.26    7.12
   1  16   4    5.50    4.93
   1  16   4   -0.37    8.24
   1  16   4    0.55    5.06
   1  16   4    8.16    6.32
   1  16   5   53.94    6.27
   1  16   5   73.59    9.09
   1  16   6   16.96    4.21
   1  16   6   12.26    6.14
   1  16   6    4.41    7.22
   1  16   7   78.07    9.94
   1  16   7   85.55   10.46
   1  16   8   35.95    7.36
   1  16   8   29.78    7.30
   1  16   9   17.14    6.56
   1  16   9   -3.45    5.52
   1  16  10    9.91    5.72
   1  16  10    0.91    4.96
   1  17  -1    8.61    3.73
   1  17   0    0.71    3.70
   1  17   1    5.61    3.98
   1  17   1    3.42    4.11
   1  17   2   24.56    5.06
   1  17   3   28.85    4.81
  -2  16   8   17.00    5.13
  -2  16   7   -1.85    4.41
  -2  16   6   12.75    4.95
  -2  16   1   14.49    4.14
  -2  16   0   -8.48    4.25
  -2  16   0    2.60    4.35
  -2  16  -1    8.64    3.99
  -2  16  -1  -12.71    4.57
  -2  16  -2   13.23    4.35
  -2  16  -2   23.79    4.85
  -2  16  -3    5.12    3.48
  -2  16  -3   -2.75    3.47
  -2  16  -4   29.18    4.57
  -2  16  -4   66.05    5.71
  -2  16  -5    7.90    3.27
  -2  16  -6    3.37    2.45
  -2  15  12   -7.80    4.30
  -2  15  11   38.33    7.14
  -2  15  11   32.90    4.84
  -2  15  10    2.58    5.61
  -2  15  10    0.73    4.02
  -2  15   9  -13.64    7.65
  -2  15   9   -5.76    4.97
  -2  15   8   -8.66    5.31
  -2  15   8   -1.95    6.40
  -2  15   7   24.41    7.53
  -2  15   7    3.86    5.79
  -2  15   7   14.84    5.53
  -2  15   6   54.07    9.09
  -2  15   6   50.79    7.50
  -2  15   5    4.90    6.37
  -2  15   5    2.97    6.80
  -2  15   5   10.48    6.92
  -2  15   5   -0.27    4.98
  -2  15   5   13.15    5.62
  -2  15   4   -0.01    6.48
  -2  15   4    9.01    6.79
  -2  15   4    5.55    4.87
  -2  15   4   23.46    5.49
  -2  15   4   32.26    6.75
  -2  15   3   11.35    4.67
  -2  15   3    2.90    6.38
  -2  15   3   19.33    6.06
  -2  15   3   16.55    6.57
  -2  15   3    2.84    4.41
  -2  15   3   16.62    7.09
  -2  15   3   30.43    6.22
  -2  15   3    6.78    4.28
  -2  15   3   39.21    8.30
  -2  15   2    2.88    4.34
  -2  15   2    0.79    5.93
  -2  15   2    6.02    4.73
  -2  15   2   -5.26    5.34
  -2  15   2    3.67    6.04
  -2  15   2   -1.18    6.38
  -2  15   1    3.10    4.69
  -2  15   1    2.07    4.80
  -2  15   1   -0.41    5.08
  -2  15   1   -0.60    5.61
  -2  15   1   10.44    7.62
  -2  15   0   15.05    5.25
  -2  15   0    3.32    5.66
  -2  15   0    7.94    5.17
  -2  15   0    3.17    4.94
  -2  15  -1    7.61    4.72
  -2  15  -1    8.15    5.32
  -2  15  -1    9.31    5.36
  -2  15  -1    7.05    5.19
  -2  15  -1   18.23    6.79
  -2  15  -2   15.63    5.08
  -2  15  -2   14.53    5.04
  -2  15  -2   14.65    6.08
  -2  15  -2   27.99    6.41
  -2  15  -2   17.38    5.47
  -2  15  -3   11.05    4.71
  -2  15  -3    7.28    4.31
  -2  15  -3   17.64    6.30
  -2  15  -3   19.66    6.54
  -2  15  -4    3.67    5.52
  -2  15  -4    0.96    4.19
  -2  15  -4    3.66    5.28
  -2  15  -5   34.40    5.21
  -2  15  -5   34.65    6.50
  -2  15  -5   32.03    6.26
  -2  15  -6   -8.24    3.92
  -2  15  -6   -5.45    4.00
  -2  15  -6    4.75    4.40
  -2  15  -7   27.20    3.81
  -2  15  -7   28.86    5.23
  -2  15  -8   12.74    3.80
  -2  15  -9   10.95    3.04
  -2  15  -9    1.59    2.18
  -2  14  13   17.14    4.72
  -2  14  13    6.90    4.55
  -2  14  12   -2.94    4.71
  -2  14  12  -12.73    7.01
  -2  14  11    6.67    5.19
  -2  14  11   -2.21    6.76
  -2  14  10    7.95    5.69
  -2  14  10    5.42    5.59
  -2  14  10   15.62    7.82
  -2  14   9   35.21    9.59
  -2  14   9   14.36    6.38
  -2  14   9   30.30    8.40
  -2  14   8   53.13    7.61
  -2  14   8   81.50   10.67
  -2  14   8   42.94    9.31
  -2  14   8   70.99   11.39
  -2  14   7    1.17    7.30
  -2  14   7   -2.69    6.16
  -2  14   7    2.18    4.87
  -2  14   7   -3.38    6.16
  -2  14   7    6.70    6.94
  -2  14   7    1.62    7.20
  -2  14   6   19.19    8.95
  -2  14   6   11.31    7.09
  -2  14   6   13.59    5.33
  -2  14   6   13.95    6.35
  -2  14   6   17.34    7.29
  -2  14   6   12.11    7.43
  -2  14   5   18.07    9.59
  -2  14   5   24.80    5.93
  -2  14   5   13.88    7.64
  -2  14   5   21.20    6.02
  -2  14   5   36.18    7.50
  -2  14   5   12.93    7.10
  -2  14   5   16.26    6.57
  -2  14   4   20.74    5.47
  -2  14   4   32.65   10.06
  -2  14   4   26.35    7.96
  -2  14   4   24.07    6.79
  -2  14   4   34.72    9.75
  -2  14   4   17.59    5.58
  -2  14   4   29.30    8.08
  -2  14   4    9.09    6.02
  -2  14   3   23.62    6.16
  -2  14   3   -1.54    8.47
  -2  14   3   13.78    6.39
  -2  14   3   20.23    6.78
  -2  14   3   29.08    7.87
  -2  14   3   18.49    8.14
  -2  14   3   20.94    6.62
  -2  14   3   17.26    5.98
  -2  14   3   -1.09    5.86
  -2  14   3    6.59    7.37
  -2  14   2   18.41    9.22
  -2  14   2    2.83    5.15
  -2  14   2    6.62    5.62
  -2  14   2   -0.90    6.10
  -2  14   2    3.97    5.45
  -2  14   2  -11.76    7.15
  -2  14   2   -2.51    5.91
  -2  14   2   19.57    6.81
  -2  14   2    9.80    7.83
  -2  14   2    2.18    4.98
  -2  14   1   33.72    9.24
  -2  14   1   55.24    7.55
  -2  14   1   58.35    8.25
  -2  14   1   55.99    8.50
  -2  14   1   65.26    9.48
  -2  14   1   63.97   10.13
  -2  14   1   40.79    8.03
  -2  14   1   59.97   10.81
  -2  14   0    7.77    5.20
  -2  14   0   -9.50    7.52
  -2  14   0   -2.30    5.95
  -2  14   0    4.15    5.98
  -2  14   0    5.18    6.87
  -2  14   0   16.47    6.52
  -2  14   0    2.92    7.44
  -2  14   0   18.39    6.84
  -2  14   0   -1.48    8.02
  -2  14  -1    1.83    6.98
  -2  14  -1   -5.03    6.08
  -2  14  -1    9.19    7.14
  -2  14  -1    2.42    5.69
  -2  14  -1    5.54    8.24
  -2  14  -1   -2.40    8.26
  -2  14  -2   54.82    8.81
  -2  14  -2   53.41    8.02
  -2  14  -2   55.53    9.35
  -2  14  -2   51.17    7.60
  -2  14  -2   48.77   10.91
  -2  14  -3   14.27    6.69
  -2  14  -3   11.04    5.90
  -2  14  -3   11.64    8.16
  -2  14  -3    7.91    5.68
  -2  14  -3    5.02    5.96
  -2  14  -4   67.85    8.83
  -2  14  -4   50.93    8.31
  -2  14  -4   68.76    8.09
  -2  14  -4   51.92    6.67
  -2  14  -4   48.38    9.49
  -2  14  -5   61.33    8.73
  -2  14  -5   47.83    6.78
  -2  14  -5   35.48    7.45
  -2  14  -5   31.99    8.04
  -2  14  -5   43.39    6.28
  -2  14  -6    0.15    5.06
  -2  14  -6    7.82    4.56
  -2  14  -6    1.89    5.45
  -2  14  -7    5.64    4.81
  -2  14  -7    1.62    3.58
  -2  14  -7    8.20    4.64
  -2  14  -8   -0.81    4.27
  -2  14  -8    2.95    3.80
  -2  14  -8    3.91    3.12
  -2  14  -9    2.81    3.91
  -2  14  -9    7.86    3.45
  -2  14 -10   -0.39    3.23
  -2  14 -11    1.12    2.66
  -2  13  15   -2.04    3.18
  -2  13  15    6.60    3.71
  -2  13  14   -2.77    5.07
  -2  13  14    7.15    4.78
  -2  13  13   21.42    6.60
  -2  13  13   14.10    7.53
  -2  13  12   20.29    8.55
  -2  13  12   21.62    7.83
  -2  13  11   11.29    4.54
  -2  13  11   11.92    7.65
  -2  13  11   14.41    8.75
  -2  13  11   19.77    6.38
  -2  13  10   37.44    6.94
  -2  13  10   31.07    9.53
  -2  13  10   24.41    7.60
  -2  13   9    2.61    4.85
  -2  13   9    2.15    6.93
  -2  13   9    1.85    8.15
  -2  13   9    1.48    7.56
  -2  13   8   -2.72    8.37
  -2  13   8    1.20    6.12
  -2  13   8   -1.37    4.91
  -2  13   8   -0.90    7.08
  -2  13   8    4.95    8.30
  -2  13   8    9.57    8.65
  -2  13   7   -1.59    8.63
  -2  13   7    0.41    6.86
  -2  13   7    1.08    4.60
  -2  13   7    1.41    6.28
  -2  13   7   -4.45    7.12
  -2  13   7    7.30    8.23
  -2  13   6   67.00   12.47
  -2  13   6   53.02    7.64
  -2  13   6   35.50    8.92
  -2  13   6   40.18    7.91
  -2  13   6   59.16    9.61
  -2  13   6   33.19   10.41
  -2  13   6   52.85   10.22
  -2  13   5   40.82    7.13
  -2  13   5   28.69   10.65
  -2  13   5   20.79    9.73
  -2  13   5   43.70    9.44
  -2  13   5   22.30    6.60
  -2  13   5   28.73    7.59
  -2  13   5   29.36    7.99
  -2  13   5   21.21    9.54
  -2  13   4  -11.09    9.83
  -2  13   4    4.24    5.83
  -2  13   4    3.04    5.02
  -2  13   4    2.56    6.98
  -2  13   4    3.00    8.30
  -2  13   4    6.58    6.72
  -2  13   4   15.81    8.40
  -2  13   4   10.31    6.75
  -2  13   4   -2.49    7.37
  -2  13   3   52.88   11.74
  -2  13   3   44.98    7.25
  -2  13   3   45.21    8.22
  -2  13   3   54.95    9.63
  -2  13   3   45.88    7.01
  -2  13   3   23.19    8.90
  -2  13   3   63.84   12.18
  -2  13   3   58.30    9.64
  -2  13   3   25.68    7.52
  -2  13   3   55.69    8.34
  -2  13   2   10.98   10.23
  -2  13   2    6.52    5.58
  -2  13   2    5.47    5.82
  -2  13   2   -8.15    7.38
  -2  13   2   -4.87    7.52
  -2  13   2    3.52    5.50
  -2  13   2    1.30    7.67
  -2  13   2    5.79    6.83
  -2  13   2   12.38    6.92
  -2  13   2   -5.00    6.74
  -2  13   2   -6.41    9.45
  -2  13   2    5.38    5.56
  -2  13   1    6.09    9.48
  -2  13   1    5.34    5.59
  -2  13   1   10.05    6.14
  -2  13   1   -1.70    6.50
  -2  13   1   -2.85    7.25
  -2  13   1   15.02    6.72
  -2  13   1    6.08    7.49
  -2  13   1    1.79    6.53
  -2  13   1   -0.18    4.96
  -2  13   1    1.92    8.57
  -2  13   1    7.05    5.96
  -2  13   0   71.10   13.04
  -2  13   0   96.94   10.91
  -2  13   0   87.19   10.72
  -2  13   0   91.40   12.68
  -2  13   0  112.69   12.30
  -2  13   0   95.80   12.14
  -2  13   0   76.70   10.12
  -2  13   0  105.44   14.80
  -2  13  -1   25.02    9.68
  -2  13  -1   27.15    7.82
  -2  13  -1   17.84   10.34
  -2  13  -1   26.25    9.41
  -2  13  -1   29.63    8.55
  -2  13  -1   25.64    7.14
  -2  13  -1   20.90    8.18
  -2  13  -1   12.86    6.62
  -2  13  -2    5.63    6.64
  -2  13  -2   19.96   10.34
  -2  13  -2    6.11    7.55
  -2  13  -2   -2.60    5.74
  -2  13  -2    2.22    6.67
  -2  13  -2    5.05    6.02
  -2  13  -3   12.79    6.10
  -2  13  -3    7.18    6.22
  -2  13  -3   14.33    9.21
  -2  13  -3   17.97    6.48
  -2  13  -3   -2.86   10.00
  -2  13  -3   10.92    7.46
  -2  13  -3   28.31   10.89
   2 -13   3   29.68   16.12
  -2  13  -4   11.28    9.41
  -2  13  -4   15.63    5.61
  -2  13  -4   16.45   11.53
  -2  13  -4   30.39    8.45
   2 -13   4   30.02   14.94
  -2  13  -4   13.60    6.44
  -2  13  -4   15.83    6.62
  -2  13  -5  109.07   17.11
  -2  13  -5  111.43    9.46
  -2  13  -5  134.41   12.32
  -2  13  -5   93.65   10.63
   2 -13   5   90.86   23.13
  -2  13  -5   89.01   13.17
  -2  13  -5  104.91    9.68
  -2  13  -6    6.75    7.45
  -2  13  -6   18.90   12.66
  -2  13  -6    1.16    5.18
  -2  13  -6   -0.32    6.87
  -2  13  -6    5.58    6.14
  -2  13  -6   10.83    5.38
  -2  13  -6   -1.08    7.40
  -2  13  -7   32.67    8.04
  -2  13  -7   26.44    5.52
  -2  13  -7   23.60    6.72
  -2  13  -7   34.77   10.09
  -2  13  -8    3.46    5.26
  -2  13  -8    3.20    3.94
  -2  13  -8    1.20    5.15
  -2  13  -8    7.55    8.89
  -2  13  -8   -0.50    6.88
  -2  13  -9    2.57    4.62
  -2  13  -9    3.67    5.06
  -2  13  -9    7.04    8.53
  -2  13  -9   12.51    7.53
  -2  13 -10    9.30    4.24
  -2  13 -10    8.40    4.79
  -2  13 -10   16.39    7.56
  -2  13 -10   -2.33    6.44
  -2  13 -11    4.30    3.06
  -2  13 -11    4.00    4.01
  -2  13 -11   -2.71    5.56
  -2  13 -11   -2.15    5.44
  -2  13 -12    1.84    2.94
  -2  13 -12   12.15    4.57
  -2  13 -13    9.08    2.74
  -2  12  16   16.86    4.22
  -2  12  16   17.80    3.74
  -2  12  15   89.12    9.17
  -2  12  15   79.52    8.40
  -2  12  14   12.89    7.79
  -2  12  14    5.42    6.31
  -2  12  13   52.36   10.59
  -2  12  13   40.12   10.26
  -2  12  13   19.25    4.84
  -2  12  12   -1.61    8.32
  -2  12  12    5.41    8.89
  -2  12  12    7.78    6.36
  -2  12  12    2.36    4.09
  -2  12  11   25.15   10.67
  -2  12  11   11.63    6.58
  -2  12  11   12.07    8.83
  -2  12  11    7.36    4.82
  -2  12  10   24.28    7.10
  -2  12  10   29.13   10.45
  -2  12  10   26.30    9.69
  -2  12  10   14.76    7.69
   2 -12 -10   13.90   12.76
  -2  12  10   16.04    9.02
  -2  12   9   34.22   10.77
  -2  12   9   20.66    8.31
  -2  12   9   14.88    7.09
  -2  12   9   31.06    9.99
  -2  12   9   21.99    6.94
  -2  12   9   39.85   10.37
   2 -12  -9    8.28   12.51
   2 -12  -9   24.03   14.43
  -2  12   8   75.75   13.21
  -2  12   8   76.67   10.63
  -2  12   8   88.53   12.71
  -2  12   8   47.56   11.08
  -2  12   8   83.83   12.20
  -2  12   8   56.74    8.81
  -2  12   8  106.58   13.95
   2 -12  -8   62.23   19.22
   2 -12  -8   76.63   22.04
  -2  12   7   97.63   13.49
  -2  12   7   63.95    9.23
  -2  12   7   75.53   11.54
  -2  12   7   68.99   11.06
  -2  12   7   58.42   12.42
  -2  12   7  108.02   14.46
  -2  12   7   74.75   11.46
   2 -12  -7   78.22   21.43
  -2  12   6   -3.04    5.10
  -2  12   6    5.70    7.77
  -2  12   6   17.43   10.11
  -2  12   6    1.93    5.67
  -2  12   6    2.82    6.15
  -2  12   6    0.54    7.30
  -2  12   6   -7.74    9.10
  -2  12   6   13.83    8.38
  -2  12   6   -1.37    8.00
  -2  12   5    9.60    5.99
  -2  12   5   -0.05    6.74
  -2  12   5  -11.08    9.66
  -2  12   5   -3.42    5.32
  -2  12   5   -4.22    7.93
  -2  12   5   -5.38    7.58
  -2  12   5    3.60    8.43
  -2  12   5    5.16    7.01
  -2  12   5  -14.13    9.74
  -2  12   4   10.55    5.20
  -2  12   4   14.98    7.50
  -2  12   4   25.81   10.42
  -2  12   4    8.17    6.02
  -2  12   4   13.41    6.69
  -2  12   4    0.76    6.96
  -2  12   4    2.63    8.25
  -2  12   4   -0.38    8.07
  -2  12   4    7.48    7.39
  -2  12   3   66.83   13.04
  -2  12   3   55.02    7.62
  -2  12   3   73.95    9.04
  -2  12   3   83.37   12.11
  -2  12   3   70.33    9.94
  -2  12   3   83.33   10.85
  -2  12   3   70.23    8.66
  -2  12   3   75.28   10.00
  -2  12   3   72.48    9.67
  -2  12   3   80.36   11.41
  -2  12   3   50.90   10.60
  -2  12   3   81.55   11.65
  -2  12   2   52.93    7.77
  -2  12   2   39.41   11.13
  -2  12   2   76.81   12.44
  -2  12   2   62.27    8.73
  -2  12   2   59.37    9.57
  -2  12   2   51.37    9.31
  -2  12   2   46.30    8.34
  -2  12   2   42.57    7.35
  -2  12   2   44.11    8.56
  -2  12   2   62.22   10.78
  -2  12   2   28.99    8.44
  -2  12   2   59.38   10.07
  -2  12   1    1.32    8.89
  -2  12   1   16.60    5.85
  -2  12   1   11.71    6.75
  -2  12   1   26.17   11.01
  -2  12   1   14.02    6.57
  -2  12   1   11.41    6.23
  -2  12   1   16.45    7.64
  -2  12   1    7.63    6.46
  -2  12   1   18.50    7.77
  -2  12   1    4.72    6.24
  -2  12   0   59.08    8.83
  -2  12   0   66.79   10.79
  -2  12   0   68.52    9.11
  -2  12   0   78.48    9.93
  -2  12   0   67.64   10.93
  -2  12   0   49.25   12.38
  -2  12   0   68.69   13.36
  -2  12   0   55.78    9.10
   2 -12   0   52.84   14.29
   2 -12   1  -25.15   19.56
  -2  12  -1   23.34   11.47
  -2  12  -1   11.95   11.01
  -2  12  -1   17.05   11.26
  -2  12  -1   14.80    7.04
  -2  12  -1    7.14    7.04
  -2  12  -1   10.33    6.78
  -2  12  -1   12.83    7.51
  -2  12  -1   -0.37    7.69
  -2  12  -1   11.06    6.39
  -2  12  -2   -0.41    6.65
  -2  12  -2   11.13    7.57
  -2  12  -2    4.64    8.15
  -2  12  -2   11.49   10.59
  -2  12  -2   13.59   10.44
  -2  12  -2   -2.80    8.52
  -2  12  -2    1.93    6.66
   2 -12   2   -1.26   15.88
  -2  12  -2    3.06    6.05
  -2  12  -2    3.74    6.50
  -2  12  -3  261.77   23.04
  -2  12  -3  256.32   18.41
  -2  12  -3  197.64   13.38
  -2  12  -3  202.20   14.70
  -2  12  -3  231.48   15.72
   2 -12   3  201.05   32.49
  -2  12  -3  217.36   13.89
  -2  12  -3  200.82   18.00
  -2  12  -4   -1.97    5.57
  -2  12  -4   -4.53    8.85
  -2  12  -4   15.37   11.44
  -2  12  -4   -9.67    8.45
  -2  12  -4   -0.14    7.64
  -2  12  -4   -0.96    6.88
  -2  12  -4    6.19    9.89
   2 -12   4  -18.62   19.16
  -2  12  -4    6.22    6.15
  -2  12  -5  190.15   18.26
  -2  12  -5  194.35   12.84
  -2  12  -5  215.13   14.97
  -2  12  -5  144.92   11.21
  -2  12  -5  137.21   16.55
  -2  12  -5  165.21   15.51
  -2  12  -5  186.97   23.09
   2 -12   5  176.62   34.28
  -2  12  -6   79.38   12.54
  -2  12  -6   85.61   17.71
  -2  12  -6   77.43   13.15
  -2  12  -6   67.40    8.35
  -2  12  -6   87.08   11.21
  -2  12  -6   74.31    8.75
   2 -12   6   67.48   22.82
  -2  12  -7   -8.26    9.17
  -2  12  -7    8.26    7.27
   2 -12   7    1.78   15.80
  -2  12  -7    7.40    5.35
  -2  12  -7   19.56   13.05
  -2  12  -7    4.08    8.00
  -2  12  -8    5.36    7.70
   2 -12   8   -1.79   16.09
  -2  12  -8   13.95    8.71
  -2  12  -8    0.59   11.12
  -2  12  -8    2.33    4.65
  -2  12  -8   15.10    8.30
  -2  12  -9   22.48   11.64
  -2  12  -9    8.90    7.58
  -2  12  -9   14.17    8.24
  -2  12  -9   13.87    4.84
  -2  12 -10   12.64    7.47
  -2  12 -10   17.77    9.29
  -2  12 -10   20.85    8.14
  -2  12 -11    9.85    7.69
  -2  12 -11    3.27    6.10
  -2  12 -11   -8.47    6.63
  -2  12 -11   -5.76    4.34
   2 -12  11  -12.33    6.87
  -2  12 -12   32.42    7.75
  -2  12 -12   25.59    6.68
  -2  12 -12   28.98    4.71
   2 -12  12   16.19    5.37
  -2  12 -13   -0.50    4.39
  -2  12 -13   -0.68    4.69
   2 -12  13    2.47    3.50
  -2  12 -14    3.49    2.64
   2 -12  14    5.12    3.37
  -2  12 -14    4.89    3.90
  -2  12 -14    6.22    3.38
  -2  11  17    8.16    3.59
   2 -11 -16   -5.01    3.81
  -2  11  16    3.70    4.68
  -2  11  16   -2.12    3.88
  -2  11  15   -5.22    7.02
  -2  11  15   -3.37    5.57
  -2  11  14    6.29    9.17
  -2  11  14   -7.67    8.28
  -2  11  14   -1.66    6.86
  -2  11  13   33.02   13.20
  -2  11  13   37.24   11.62
  -2  11  13    7.12    5.59
  -2  11  13   15.95   10.43
  -2  11  12   41.66    8.33
  -2  11  12   31.44    7.43
  -2  11  12   31.33   11.59
  -2  11  12   38.39   12.09
   2 -11 -12   35.88   18.12
  -2  11  11   39.68   10.20
  -2  11  11   31.44   11.28
  -2  11  11   32.12    8.15
  -2  11  11   45.14   12.52
   2 -11 -11   21.65   18.56
   2 -11 -11   48.15   21.98
  -2  11  10   48.36   12.56
  -2  11  10   70.23   13.52
  -2  11  10   45.02   12.37
  -2  11  10   63.76   10.22
  -2  11  10   73.52   12.55
   2 -11 -10   65.23   23.00
   2 -11 -10   39.05   18.41
  -2  11   9    4.09    8.59
  -2  11   9  -18.61    8.94
  -2  11   9   -2.37    8.08
  -2  11   9   -0.12    8.37
  -2  11   9   -4.32    8.87
   2 -11  -9  -22.57   17.51
  -2  11   8   -4.60    7.83
  -2  11   8  -12.23    8.89
  -2  11   8   -9.19    8.50
  -2  11   8  -12.18    8.99
  -2  11   8   -4.94    8.35
  -2  11   8    8.21    7.12
  -2  11   7   -2.79    8.01
  -2  11   7   -2.25    7.52
  -2  11   7  -11.73    7.05
  -2  11   7   -1.84    8.39
  -2  11   7    4.90    7.32
  -2  11   7    6.45    7.11
  -2  11   7   -2.60    9.42
   2 -11  -7   -0.15   20.05
  -2  11   6   36.66   12.93
  -2  11   6   34.80   10.18
  -2  11   6   50.83    8.16
  -2  11   6   35.98    9.93
  -2  11   6   20.77    9.77
  -2  11   6   29.00    7.61
  -2  11   6   43.88    8.67
   2 -11  -6   44.93   25.99
  -2  11   6   25.47    7.36
  -2  11   6   26.90    8.14
  -2  11   5  275.28   14.39
  -2  11   5  291.62   20.61
  -2  11   5  190.97   17.36
  -2  11   5  271.29   17.66
  -2  11   5  318.68   17.65
  -2  11   5  213.09   13.82
   2 -11  -5  279.86   43.96
  -2  11   5  196.31   15.38
  -2  11   5  235.46   16.65
  -2  11   4   35.66    7.32
  -2  11   4   48.85   11.02
  -2  11   4   59.96    9.98
  -2  11   4   55.54   14.06
  -2  11   4   29.97    6.44
  -2  11   4   47.53    9.12
  -2  11   4   56.46    8.85
   2 -11  -4   70.73   28.16
  -2  11   4   34.24    7.31
  -2  11   4   42.86    8.79
   2 -11  -3   44.93   17.53
   2 -11  -3   30.74   19.88
  -2  11   3   39.59   11.23
  -2  11   3   35.37    6.65
  -2  11   3   49.96    8.74
  -2  11   3   56.05    9.06
  -2  11   3   45.67    9.24
  -2  11   3   42.73   14.66
  -2  11   3   35.92    8.06
  -2  11   3   45.89    7.69
  -2  11   3   52.31   11.20
  -2  11   3   40.93    8.68
  -2  11   3   44.56    7.95
  -2  11   3   35.58    6.65
  -2  11   2   -9.98    6.79
  -2  11   2   14.19   16.78
  -2  11   2   -2.58    9.09
  -2  11   2   -0.63    6.56
  -2  11   2    0.16    6.78
  -2  11   2   -2.31    5.95
  -2  11   2   -3.28    6.03
  -2  11   2    0.97   10.18
  -2  11   2    1.70    5.10
  -2  11   2    2.84    5.32
  -2  11   2    1.41    8.15
  -2  11   2    8.30    7.20
   2 -11  -2   -6.14   11.77
   2 -11  -1   32.34   14.75
   2 -11  -1   19.33   12.15
  -2  11   1   34.00    8.28
  -2  11   1   38.45    7.87
  -2  11   1   21.74    6.87
  -2  11   1   27.93    7.09
  -2  11   1   25.06   10.21
  -2  11   1   21.94    6.22
  -2  11   1   27.41   10.41
  -2  11   1   26.05    6.72
  -2  11   1   31.76   11.25
  -2  11   1   32.55    7.09
  -2  11   1   31.29   19.85
  -2  11   1   19.62    6.58
  -2  11   0    0.59    6.64
   2 -11   0    4.76   12.57
  -2  11   0   -2.97    7.27
  -2  11   0   -1.07    6.60
  -2  11   0    3.85    5.39
  -2  11   0   -2.74    6.28
  -2  11   0   -0.18    9.13
  -2  11   0    8.82    9.63
   2 -11   0   -1.33   11.03
  -2  11   0   -0.58    6.73
  -2  11   0    6.26    6.58
  -2  11   0   -1.71   16.75
  -2  11   0    3.68    7.70
   2 -11   1   15.83   13.67
  -2  11  -1    8.94    6.78
  -2  11  -1    3.46    6.28
  -2  11  -1    8.40    6.31
  -2  11  -1    0.78    8.25
  -2  11  -1    4.37    9.58
  -2  11  -1   16.86   10.12
  -2  11  -1   25.07   17.94
  -2  11  -1    0.66    7.79
  -2  11  -1   10.28    7.21
  -2  11  -2  117.51   11.22
   2 -11   2  133.12   26.99
  -2  11  -2  110.62   10.65
  -2  11  -2  172.58   14.46
  -2  11  -2  136.06   14.74
  -2  11  -2   96.52   13.75
  -2  11  -2  164.24   19.09
  -2  11  -2  147.47   15.11
  -2  11  -2  118.60   12.00
  -2  11  -2  152.14   31.25
  -2  11  -2  131.80   15.32
  -2  11  -2  132.02   14.58
  -2  11  -3   38.70    8.62
   2 -11   3   41.42   20.56
  -2  11  -3   26.28    6.98
  -2  11  -3   43.40    9.25
  -2  11  -3   19.73    9.23
  -2  11  -3   39.62    8.76
  -2  11  -3   29.25    6.71
  -2  11  -3   60.10   13.51
  -2  11  -3   37.78   10.50
  -2  11  -3   40.82   22.43
  -2  11  -3   45.69    9.85
  -2  11  -4    5.62    7.67
   2 -11   4   -3.14   15.31
  -2  11  -4   14.35    6.53
  -2  11  -4   12.82    8.05
   2 -11   4   -5.85   17.93
  -2  11  -4   11.15    6.44
  -2  11  -4   25.40   11.57
  -2  11  -4   18.70   11.31
  -2  11  -4  -16.63   19.33
  -2  11  -4    2.31    7.53
  -2  11  -5   11.19    8.19
   2 -11   5   -0.85   16.45
  -2  11  -5    5.76    5.58
  -2  11  -5    9.61    7.40
   2 -11   5    8.44   16.44
  -2  11  -5    8.06    5.86
  -2  11  -5   11.18   12.54
  -2  11  -5    8.04    8.32
  -2  11  -5   15.43   11.41
   2 -11   6   23.63   22.24
  -2  11  -6   27.78    9.92
  -2  11  -6   25.24   12.58
  -2  11  -6   36.74    9.81
  -2  11  -6   19.63    6.46
  -2  11  -6   31.30    8.76
  -2  11  -6   28.86    6.85
   2 -11   6   26.55   21.81
  -2  11  -7    2.11    8.01
  -2  11  -7    8.06    7.69
   2 -11   7   -4.83   16.89
  -2  11  -7    2.36    8.40
  -2  11  -7   -1.54   11.51
  -2  11  -7   -0.86    5.32
  -2  11  -8  180.86   17.97
  -2  11  -8  140.76   10.66
   2 -11   8  143.59   28.52
  -2  11  -8  176.36   17.05
  -2  11  -8  146.18   20.53
   2 -11   9   15.35   16.70
  -2  11  -9    2.04    4.70
  -2  11  -9    4.06    8.65
  -2  11  -9    3.85    7.87
  -2  11  -9   -5.29   10.69
  -2  11 -10    3.08    7.37
  -2  11 -10    6.31    9.62
  -2  11 -10   28.87    9.52
   2 -11  10   23.88   16.39
  -2  11 -11    7.82    7.52
  -2  11 -11    5.60    9.81
  -2  11 -11   10.95    7.53
  -2  11 -12   13.23    7.66
  -2  11 -12    2.89    7.27
   2 -11  12    0.27    5.84
  -2  11 -12    1.02    7.04
  -2  11 -13   28.60    8.30
   2 -11  13   18.40    6.69
  -2  11 -13   33.53    7.62
  -2  11 -14    1.97    5.24
   2 -11  14   -1.35    4.46
  -2  11 -14    1.26    4.67
  -2  11 -15   20.40    5.09
   2 -11  15   12.04    4.60
  -2  11 -15   17.89    4.91
  -2  11 -16    4.30    3.09
  -2  10  18    3.21    3.03
  -2  10  17   -1.61    4.26
  -2  10  17    7.35    3.98
  -2  10  17   11.18    6.40
   2 -10 -17    6.00    4.83
  -2  10  16   -4.06    5.77
  -2  10  16   -0.63    4.85
  -2  10  16   -3.44    7.17
  -2  10  15  105.11   11.48
  -2  10  15   94.17   13.03
  -2  10  15   75.47   14.83
  -2  10  14   57.12   14.70
  -2  10  14   68.71   13.81
  -2  10  14   94.44   13.05
   2 -10 -14   84.66   26.82
  -2  10  13  -11.78   12.86
   2 -10 -13    4.25   16.53
  -2  10  13    3.75    5.91
  -2  10  13   12.01    9.38
  -2  10  13    5.79   10.16
  -2  10  12   25.64    9.08
  -2  10  12    8.71    9.58
  -2  10  12   -2.24   10.47
  -2  10  12   24.42    8.06
  -2  10  12   23.92   12.80
   2 -10 -12    7.62   15.74
   2 -10 -12    8.69   16.30
   2 -10 -12   -7.52   19.95
  -2  10  11   59.17   12.02
  -2  10  11   49.77   13.07
  -2  10  11   51.90    9.67
  -2  10  11   52.67   13.51
  -2  10  11   47.73   13.95
   2 -10 -11   53.71   21.75
   2 -10 -11   17.56   17.57
   2 -10 -11   43.63   19.52
  -2  10  10   64.07   10.70
  -2  10  10   57.94   13.44
  -2  10  10   60.57   13.52
  -2  10  10   73.56   12.97
   2 -10 -10   85.08   23.07
   2 -10 -10   80.80   24.86
  -2  10  10   49.91   12.45
  -2  10   9   24.70    9.73
  -2  10   9   26.59   11.27
  -2  10   9   39.44   10.87
  -2  10   9   25.53    8.82
   2 -10  -9   38.78   19.02
  -2  10   9   27.09   10.60
   2 -10  -8   74.40   29.40
  -2  10   8   92.52   13.06
  -2  10   8   76.34   25.15
  -2  10   8   54.55   10.67
  -2  10   8   60.50   11.08
  -2  10   8   55.76   10.33
   2 -10  -8   72.06   26.09
  -2  10   8   53.23   11.18
   2 -10  -7   90.75   31.31
  -2  10   7   79.98    9.06
  -2  10   7   76.37   11.71
  -2  10   7   83.48   24.84
  -2  10   7   48.64    9.80
  -2  10   7   56.96   10.51
   2 -10  -7   92.27   29.26
  -2  10   7   66.08   11.92
  -2  10   7   66.69   10.66
  -2  10   6   57.11   23.34
  -2  10   6   64.02    9.74
  -2  10   6   42.63    9.18
  -2  10   6   59.98   10.79
  -2  10   6   58.60    8.24
  -2  10   6   48.91    9.32
  -2  10   6   33.12    7.29
   2 -10  -6   36.39   26.69
  -2  10   5   48.08   19.56
[truncated: 2,007,728 more chars]
